# Supplementary material for: Cr-spinel records metasomatism not petrogenesis of mantle rocks
Source: Nat Commun. 2019 Nov 8;10:5103. doi: 10.1038/s41467-019-13117-1 (PMC6841941; doi:10.1038/s41467-019-13117-1)
Supplement: Supplementary file 4 — Supplementary Data 1 [file 41467_2019_13117_MOESM4_ESM.xlsx]

## Sheet: MOR-peridotites
Summary of MOR-peridotites that have modified Cr-spinel at different scales (drgde/section, sample and grain); for more details about whole dataset see Table S3.
Ridge	Location	AL-Cr Heterogeneity at different scales	Al content range (wt%)	Cr# range	Lat	Long	Rock type
Mid-Atlantic Ridge (MAR)
		Dredge/section Scale varitation (Al-Cr contents > 3 wt% or > 15% variability percentage )
	Fifteen-Twenty TF	1274A-14R-001	30-41	0.32-0.49	15.6478	-46.6764	Resduial
	Fifteen-Twenty TF	1274A-18R-001	30-37	0.36-0.47	15.6478	-46.6764	Resduial
	Fifteen-Twenty TF	1274A-1R-1	29-41	0.32-0.49	15.6478	-46.6764	Resduial
	Fifteen-Twenty TF	1268A-4R-001	26-30	0.45-0.51	14.8459	-45.0774	Resduial
	Fifteen-Twenty TF	1271B-8R1	31-34.5	0.40-0.43	15.0365	-44.9485	Non-resduial
	Fifteen-Twenty TF	1274A-12R1	28-34	0.43-0.50	15.65	-46.6833	Resduial
	Fifteen-Twenty TF	1274A-20R-001	27-32	0.45-0.49	15.6478	-46.6764	Resduial & Non-resuidal
	Fifteen-Twenty TF	1274A-3R-001	31-35	0.41-0.45	15.6478	-46.6764	Resduial
	Fifteen-Twenty TF	1274A-5R1	29-33	0.43-0.47	15.65	-46.6833	Resduial
	Fifteen-Twenty TF	1274A-6R-2	29-52	0.13-0.50	15.65	-46.6833	Resduial
	Fifteen-Twenty TF	1274A-8R2	20-27	0.41-0.47	15.65	-46.6833	Resduial & Non-resuidal
	Pico TF	558-42R1	22-25.5	0.54-0.58	37.77	-36.6565	Resduial
	Kane MARK	670A-5R2	43-48	0.21-0.28	23.1667	-45.0322	Resduial & Non-resuidal
	Kane MARK	920D-21R-002	42-46.5	0.24-0.30	23.3387	-45.0174	Resduial
	Kane MARK	920D-22R-5	30-43	0.27-0.45	23.3387	-45.0174	Resduial
	Ridge at 43N	AII32-8	23-38	0.35-0.57	43.21	-28.9333	Resduial
	22 deg S TF	AII60-9	33-39	0.31-0.36	-21.9333	-11.8	Resduial & Non-resuidal
	Kane TF	AII96-1	25-40	0.30-0.54	23.8045	-46.5747	Resduial & Non-resuidal
	Vema TF	AT79	41-57	0.14-0.33	10.76	-42.8	Resduial
	Vema TF	EW 12	44-50	0.20-0.26	10.7	-41.61	Resduial
	Vema TF	EW 13	39-51	0.17-0.33	10.7	-41.63	Resduial
	Vema TF	EW 16	42-49	0.20-0.28	10.7	-41.73	Resduial
	Vema TF	EW 17	37-47	0.23-0.35	10.7	-41.75	Resduial
	Vema TF	EW 22	44-50	0.17-0.27	10.8	-41.81	Resduial
	Romanche TF: West	G96-39	23-33	0.39-0.54	-1.08167	-24.5233	Non-resduial
	Romanche TF: West	G96-46	26-56	0.08-0.49	-1.20833	-28.5383	Non-resduial
	Fifteen-Twenty TF	JC88-D8	30-38	0.31-0.47	15.6167	-46.5833	Resduial & Non-resuidal
	Kane Megamullion	Kn180-12	24-32	0.41-0.52	23.6071	-45.2856	Non-resduial
	Kane Megamullion	Kn180-14	36-43	0.28-0.35	23.461	-45.3059	Resduial
	Kane Megamullion	Kn180-18	28-39	0.32-0.44	23.4822	-45.4167	Resduial
	Kane Megamullion	Kn180-19	30-43	0.28-0.45	23.5189	-45.3616	Resduial & Non-resuidal
	Kane Megamullion	Kn180-21	16-43	0.28-0.57	23.3642	-45.377	Resduial & Non-resuidal
	Kane Megamullion	Kn180-27	21-30	0.43-0.54	23.4049	-45.4136	Non-resduial
	Kane Megamullion	Kn180-28	24-40	0.32-0.55	23.3834	-45.3823	Resduial & Non-resuidal
	Kane Megamullion	Kn180-4	33-41	0.29-0.40	23.5126	-45.345	Resduial
	Kane Megamullion	Kn180-5	26-42	0.29-0.52	23.4709	-45.3579	Resduial & Non-resuidal
	Kane Megamullion	Kn180-Jas112	23-43	0.27-0.54	23.4661	-45.359	Resduial & Non-resuidal
	Kane Megamullion	Kn180-Jas113	20-40	0.31-0.53	23.4761	-45.3602	Resduial & Non-resuidal
	Vema TF	L2609	23-40	0.30-0.53	10.7	-41.41	Resduial
	Vema TF	L2615	22-45	0.25-0.55	10.7	-41.95	Resduial
	Vema TF	L2616	19-39	0.32-0.55	10.71	-42.1	Resduial
	Vema TF	L2621	43-50	0.19-0.28	10.73	-43.53	Resduial
	Vema TF	L2622	27-53	0.16-0.50	10.75	-43.7	Resduial
	Vema TF	L2625	33-52	0.14-0.42	10.76	-43.91	Resduial
	Vema TF	L2627	29-48	0.23-0.45	10.75	-44.01	Resduial
	Vema TF	L2630	27-55	0.12-0.48	10.78	-44.21	Resduial
	Vema TF	L2631	44-51	0.19-0.27	10.78	-44.26	Resduial
	Vema TF	L2632	41-53	0.15-0.32	10.78	-44.3	Resduial
	Vema TF	L2633	41-50	0.22-0.30	10.79	-44.4	Resduial
	SPTF: ITR-A	Naut-SP03	22-47	0.23-0.55	0.730833	-25.5195	Resduial & Non-resuidal
	SPTF: St Paul's Rocks	Naut-SP012	30-48	0.21-0.45	0.8175	-29.493	Resduial & Non-resuidal
	Vema TF	RC2104-13	27-37	0.34-0.48	10.8	-41.81	Resduial
	Vema TF	RC21-14	28-45	0.26-0.48	10.8	-41.81	Resduial
	Vema TF	S1901	30-47	0.22-0.44	10.5	-42.87	Non-resduial
	Vema TF	S1902	32-48	0.21-0.42	10.5	-42.87	Resduial & Non-resuidal
	Vema TF	S1903	33-51	0.18-0.39	10.5	-42.87	Resduial & Non-resuidal
	Vema TF	S1904	30-53	0.16-0.42	10.5	-42.87	Resduial & Non-resuidal
	Vema TF	S1905	27-48	0.22-0.48	10.71	-43.06	Resduial & Non-resuidal
	Vema TF	S1907	28-49	0.20-0.45	10.71	-43.15	Resduial & Non-resuidal
	Vema TF	S1908	31-55	0.12-0.42	10.71	-43.2	Non-resduial
	Vema TF	S1909	48-55	0.18-0.23	10.72	-43.25	Non-resduial
	Vema TF	S1910	27-39	0.34-0.47	10.72	-43.23	Non-resduial
	Vema TF	S1911	28-54	016-0.47	10.72	-43.25	Non-resduial
	Vema TF	S1912	30-51	0.18-0.43	10.72	-43.25	Resduial
	Vema TF	S1915	26-53	0.15-0.47	10.75	-43.56	Resduial & Non-resuidal
	Vema TF	S1925	23-55	0.13-0.58	10.7	-42.46	Resduial
	Vema TF	S1927	37-48	0.21-0.37	10.7	-42.43	Resduial
	Vema TF	S1928	44-51	0.17-0.25	10.7	-42.38	Resduial
	Vema TF	S1930	19-44	0.28-0.60	10.66	-42.13	Resduial
	Vema TF	S2201	24-31	0.41-0.52	10.7	-41.43	Resduial
	Vema TF	S2202	23-33	0.38-0.53	10.7	-41.86	Resduial
	Vema TF	S2220	40-48	0.21-0.30	10.7	-41.95	Resduial
	Vema TF	S2221	44-52	0.19-0.28	10.7	-42.05	Resduial
	Doldrums TF	S6-48	39-50	0.18-0.30	8.225	-37.4467	Resduial
	Doldrums TF	S6-58	22-35	0.39-0.52	8.295	-38.07	Resduial & Non-resuidal
	Doldrums TF	S6-63	24-38	0.34-0.54	7.745	-37.725	Resduial & Non-resuidal
	Doldrums TF	S6-64	30-41	0.31-0.44	7.79667	-37.745	Resduial
	St Paul TF	S7-15	28-43	0.26-0.50	0.988333	-29.395	Resduial
	Ridge at 2-4N	S7-43	20-27	0.49-0.57	2.25833	-30.42	Resduial & Non-resuidal
	Vema TF	VE1	46-52	0.17-0.23	10.8	-41.81	Resduial
	Vema TF	VE4	23-55	0.13-0.54	10.8	-41.81	Resduial
		Sample Scale varitation (Core-Core: Al-Cr contents > 1.5 wt% or > 5% variability percentage )
	Fifteen-Twenty TF	1274A-1R-1/088-092	29-41	0.32-0.48	15.6478	-46.6764	Resduial
	Fifteen-Twenty TF	1274A-8R2-9-11	20-27	0.50-0.60	15.65	-46.6833	Resduial
	Fifteen-Twenty TF	1274A-14R-001/076-082	32-41	0.32-0.45	15.6478	-46.6764	Resduial
	Fifteen-Twenty TF	1268A-18R-002/087-093	23-28	0.48-0.55	14.8459	-45.0774	Non-resduial
	Fifteen-Twenty TF	1274A-18R-001/080-083	31-37	0.36-0.445	15.6478	-46.6764	Resduial
	Fifteen-Twenty TF	1268A-24R-002/013-020	28-30	0.44-0.48	14.8459	-45.0774	Resduial
	Fifteen-Twenty TF	1268A-2R-002/108-115	24-27	0.50-0.54	14.8459	-45.0774	Resduial
	Fifteen-Twenty TF	1268A-4R-001/026-032	26-30	0.45-0.51	14.8459	-45.0774	Resduial
	Fifteen-Twenty TF	1274A-12R-001/134-142	31-33.8	0.43-0.47	15.6478	-46.6764	Resduial
	Fifteen-Twenty TF	1274A-14R-001/030-036	30-32.9	0.44-0.48	15.6478	-46.6764	Resduial
	Fifteen-Twenty TF	1274A-15R-002/039-046	23-26	0.54-0.58	15.6478	-46.6764	Resduial
	Fifteen-Twenty TF	1274A-16R-001/044-052	26-29.5	0.49-0.54	15.6478	-46.6764	Non-resduial
	Fifteen-Twenty TF	1274A-17R-001/121-129	27-30	0.48-0.52	15.6478	-46.6764	Resduial
	Fifteen-Twenty TF	1274A-20R-001/121-126	27-30	0.44-0.49	15.6478	-46.6764	Non-resduial
	Fifteen-Twenty TF	1274A-3R-001/111-120	32-34	0.41-0.44	15.6478	-46.6764	Resduial
	Kane MARK	920B-13R-003/021-026	42-44	0.25-0.30	23.3385	-45.0173	Resduial
	Kane MARK	920D-11R1-15-19	34-37	0.36-0.39	23.3387	-45.0174	Non-resduial
	Kane MARK	920D-16R-006/072-076/PC-10	41-43	0.27-0.30	23.3387	-45.0174	Resduial
	Kane MARK	920D-21R-002/074-079	42-46	0.24-0.30	23.3387	-45.0174	Resduial
	Ridge at 43N	AII32-8-12	23-25	0.53-0.57	43.21	-28.9333	Resduial
	Ridge at 43N	AII32-8-6	26-38	0.35-0.52	43.21	-28.9333	Resduial
	Vema TF	AT79	53-56.7	0.14-0.17	10.76	-42.8	Resduial
	Vema TF	AT83A	37-40	0.32-0.36	10.7	-41.61	Resduial
	Vema TF	CH78 DR10-1	43-50	0.19-0.28	10.68	-42.66	Resduial
	Vema TF	EW 12-1	47-49	0.20-0.23	10.7	-41.61	Resduial
	Vema TF	EW 12-2	44-47	0.23-0.26	10.7	-41.61	Resduial
	Vema TF	EW 12-3	45-48	0.21-0.25	10.7	-41.61	Resduial
	Vema TF	EW 12-5	48-50	0.20-0.22	10.7	-41.61	Resduial
	Vema TF	EW 13-5	41-45	0.26-0.29	10.7	-41.63	Resduial
	Vema TF	EW 13-6	49-52	0.16-0.19	10.7	-41.63	Resduial
	Vema TF	EW 13-7	45-47	0.24-0.26	10.7	-41.63	Resduial
	Vema TF	EW 16-1	45-47	0.22-0.25	10.7	-41.73	Resduial
	Vema TF	EW 16-6	42-49	0.20-0.28	10.7	-41.73	Resduial
	Vema TF	EW 17-5	37-41	0.30-0.35	10.7	-41.75	Resduial
	Romanche TF: West	G96-39-28	23-33	0.39-0.53	-1.08167	-24.5233	Non-resduial
	Romanche TF: West	G96-39-36	25-30	0.46-0.53	-1.08167	-24.5233	Non-resduial
	Kane Megamullion	Kn180-21-9	24-27	0.49-0.52	23.3642	-45.377	Non-resduial
	Kane Megamullion	Kn180-27-11	24-30	0.43-0.52	23.4049	-45.4136	Non-resduial
	Kane Megamullion	Kn180-27-29	22-24	0.51-0.53	23.4049	-45.4136	Non-resduial
	Kane Megamullion	Kn180-27-37	21-24	0.51-0.55	23.4049	-45.4136	Non-resduial
	Kane Megamullion	Kn180-28-13	27-30	0.44-0.49	23.3834	-45.3823	Non-resduial
	Kane Megamullion	Kn180-4-2	33-41	0.30-0.40	23.5126	-45.345	Resduial
	Kane Megamullion	Kn180-Jas113-31	32-37	0.35-0.40	23.4761	-45.3591	Non-resduial
	Vema TF	L2609-08A	23-26	0.490.54	10.7	-41.41	Resduial
	Vema TF	L2615-20_R	43-45	0.25-0.27	10.7	-41.95	Resduial
	Vema TF	L2615-44	23-29	0.42-0.50	10.7	-41.95	Resduial
	Vema TF	L2616-01A	19-23	0.50-0.57	10.71	-42.1	Resduial
	Vema TF	L2616-02A	37-39	0.31-0.34	10.71	-42.1	Resduial
	Vema TF	L2616-03	36-39	0.32-0.36	10.71	-42.1	Resduial
	Vema TF	L2616-04	36-49	0.31-0.36	10.71	-42.1	Resduial
	Vema TF	L2621-02_R	43-49	0.21-0.28	10.73	-43.53	Resduial
	Vema TF	L2622-17	27-30	0.45-0.50	10.75	-43.7	Resduial
	Vema TF	L2624-02	26-28	0.48-0.52	10.75	-43.87	Resduial
	Vema TF	L2625-01	49-51.5	0.19-0.22	10.76	-43.91	Resduial
	Vema TF	L2625-05B	45-49	0.21-0.25	10.76	-43.91	Resduial
	Vema TF	L2625-20_R	50-52	0.17-0.20	10.76	-43.91	Resduial
	Vema TF	L2625-26	41-46	0.22-0.28	10.76	-43.91	Resduial
	Vema TF	L2625-31_R	48-51	0.19-0.22	10.76	-43.91	Resduial
	Vema TF	L2625-36	34-37	0.36-0.40	10.76	-43.91	Resduial
	Vema TF	L2627-04B	43-48	0.23-0.28	10.75	-44.01	Resduial
	Vema TF	L2627-31_R	30-32	0.44-0.46	10.75	-44.01	Resduial
	Vema TF	L2629-01C	52-54	0.15-0.17	10.75	-44.15	Resduial
	Vema TF	L2630-01D	27-32	0.41-0.48	10.78	-44.21	Resduial
	Vema TF	L2632-01B	40-42	0.30-0.32	10.78	-44.3	Resduial
	Vema TF	L2633-01C	41-44	0.27-0.31	10.79	-44.4	Resduial
	Vema TF	L2633-03A	46-49	0.21-0.24	10.79	-44.4	Resduial
	SPTF: ITR-A	Naut-SP03-19	22-31	0.43-0.55	0.730833	-25.5195	Non-resduial
	Vema TF	RC2104-13AH	27-32	0.40-0.48	10.8	-41.81	Resduial
	Vema TF	RC21-13AG	37-45	0.26-0.36	10.8	-41.81	Resduial
	Vema TF	S1901-02	35-47	0.21-0.36	10.5	-42.87	Non-resduial
	Vema TF	S1901-03	32-47	0.22-0.40	10.5	-42.87	Non-resduial
	Vema TF	S1901-04	30-36	0.35-0.44	10.5	-42.87	Non-resduial
	Vema TF	S1902-05	39-44	0.29-0.32	10.5	-42.87	Resduial
	Vema TF	S1902-07	43-48	0.21-0.27	10.5	-42.87	Resduial
	Vema TF	S1902-09	36-46	0.25-0.35	10.5	-42.87	Non-resduial
	Vema TF	S1902-20b	32-45	0.25-0.42	10.5	-42.87	Non-resduial
	Vema TF	S1903-03	41-44	0.28-0.31	10.5	-42.87	Resduial
	Vema TF	S1903-04	34-40	0.32-0.38	10.5	-42.87	Resduial
	Vema TF	S1903-09	33-36	0.35-0.39	10.5	-42.87	Non-resduial
	Vema TF	S1904-33	42-45	0.25-0.29	10.5	-42.87	Resduial
	Vema TF	S1904-39	48-53	0.16-0.22	10.5	-42.87	Resduial
	Vema TF	S1904-42	43-47	0.23-0.28	10.5	-42.87	Resduial
	Vema TF	S1904-62	30-33	0.38-0.42	10.5	-42.87	Non-resduial
	Vema TF	S1905-06	37-41	0.31-0.35	10.71	-43.06	Resduial
	Vema TF	S1905-59	40-45	0.23-0.30	10.71	-43.06	Resduial
	Vema TF	S1905-85	32-45	0.24-0.41	10.71	-43.06	Non-resduial
	Vema TF	S1905-95	37-40	0.32-0.37	10.71	-43.06	Resduial
	Vema TF	S1907-03	28-41	0.26-0.46	10.71	-43.15	Non-resduial
	Vema TF	S1907-25	34-48	0.20-0.34	10.71	-43.15	Non-resduial
	Vema TF	S1908-02	31-35	0.38-0.43	10.71	-43.2	Non-resduial
	Vema TF	S1909-01	47-53	0.17-0.23	10.72	-43.25	Non-resduial
	Vema TF	S1910-02	30-35	0.39-0.45	10.72	-43.23	Non-resduial
	Vema TF	S1910-04	27-32	0.41-0.47	10.72	-43.23	Non-resduial
	Vema TF	S1911-03	32-45	0.23-0.40	10.72	-43.25	Non-resduial
	Vema TF	S1911-04	28-42	0.29-0.46	10.72	-43.25	Non-resduial
	Vema TF	S1913-36	46-50	0.20-0.24	10.75	-43.56	Resduial
	Vema TF	S1915-37	26-33	0.40-0.47	10.72	-43.27	Non-resduial
	Vema TF	S1915-40	42-51	0.15-0.25	10.72	-43.27	Resduial
	Vema TF	S1923-38	44-47	0.22-0.26	10.7	-42.55	Resduial
	Vema TF	S1923-86	44-48	0.22-0.27	10.7	-42.55	Resduial
	Vema TF	S1924-05	52-55	0.14-0.17	10.7	-42.51	Resduial
	Vema TF	S1925-40	21-36	0.41-0.59	10.7	-42.46	Resduial
	Vema TF	S1925-56A	44-54	0.13-0.26	10.7	-42.46	Resduial
	Vema TF	S1925-61	34-41	0.29-0.41	10.7	-42.46	Resduial
	Vema TF	S1927-01	40-45	0.25-0.29	10.7	-42.43	Resduial
	Vema TF	S1927-03	37-46	0.24-0.37	10.7	-42.43	Resduial
	Vema TF	S1928-13B	44-48	0.22-0.25	10.7	-42.38	Resduial
	Vema TF	S1928-14B	46-51	0.17-0.24	10.7	-42.38	Resduial
	Vema TF	S1930-11A	19-24	0.51-0.60	10.66	-42.13	Resduial
	Vema TF	S1930-13A0	24-44	0.24-0.51	10.66	-42.13	Resduial
	Vema TF	S1930-79A	34-42	0.28-0.39	10.66	-42.13	Resduial
	Vema TF	S2201-02	29-31	0.41-0.46	10.7	-41.43	Resduial
	Vema TF	S2202-01	23-32	0.38-0.51	10.7	-41.86	Resduial
	Vema TF	S2220-04	41-46	0.26-0.30	10.7	-41.95	Resduial
	Vema TF	S2220-06	40-48	0.21-0.30	10.7	-41.95	Resduial
	Vema TF	S2221-01A	45-51	0.18-0.26	10.7	-42.05	Resduial
	Vema TF	VE 1-2	46-48	0.22-0.24	10.8	-41.81	Resduial
	Vema TF	VE 4-3	46-55	0.13-0.23	10.8	-41.81	Resduial
	Vema TF	VE 4-5	23-28	0.47-0.54	10.8	-41.81	Resduial
		Grain Scale varitation (Within Core: Al-Cr contents > 0.5 wt% or > 1% variability percentage )
	Vema TF	AT7- GR1	53.9-56.2		10.76	-42.8	Resduial
	Vema TF	CH78 DR10-1- GR1	43.7-50.3		10.68	-42.66	Resduial
	Vema TF	EW 12-1- GR2	47.6-49.4		10.7	-41.61	Resduial
	Vema TF	EW 12-5- GR1	48-50		10.7	-41.61	Resduial
	Vema TF	EW 13-6- GR1	50.6-51.2		10.7	-41.63	Resduial
	Vema TF	EW 13-6- GR2	50.03-51.8		10.7	-41.63	Resduial
	Vema TF	EW 16-1- GR1	45-47		10.7	-41.73	Resduial
	Vema TF	EW 16-6- GR1	43-49		10.7	-41.73	Resduial
	Vema TF	EW 16-6- GR2	43-45		10.7	-41.73	Resduial
	Vema TF	EW 16-7- GR1	43.6-44.7		10.7	-41.73	Resduial
	Vema TF	EW 16-7- GR2	44.09-45.23		10.7	-41.73	Resduial
	Vema TF	EW 17-03- GR1	45-47		10.7	-41.75	Resduial
	Vema TF	EW 17-5- GR1	37-40		10.7	-41.75	Resduial
	Vema TF	EW 17-5- GR2	37-39		10.7	-41.75	Resduial
	Vema TF	L2609-08A- GR1	25-26		10.7	-41.41	Resduial
	Vema TF	L2615-20_R- GR2	43-44.8		10.7	-41.95	Resduial
	Vema TF	L2616-02A- GR1	37-39		10.71	-42.1	Resduial
	Vema TF	L2621-01A- GR1	47.1-48.4		10.73	-43.53	Resduial
	Vema TF	L2621-02_R- GR1	44-45		10.73	-43.53	Resduial
	Vema TF	L2622-14- GR2	49-50		10.75	-43.7	Resduial
	Vema TF	L2625-26- GR1	43-45		10.76	-43.91	Resduial
	Vema TF	L2625-31_R- GR2	48-50		10.76	-43.91	Resduial
	Vema TF	L2627-31- GR5	29-31		10.75	-44.01	Resduial
	Vema TF	L2627-31- GR2	29-31		10.75	-44.01	Resduial
	Vema TF	L2627-31_R- GR1	30.6-31.8		10.75	-44.01	Resduial
	Vema TF	L2630-01D- GR2	30-32		10.78	-44.21	Resduial
	Vema TF	L2630-04B- GR2	54-55.5		10.78	-44.21	Resduial
	Vema TF	L2633-03A- GR1	46-49		10.79	-44.4	Resduial
	Vema TF	L2633-05- GR1	42-43.8		10.79	-44.4	Resduial
	Vema TF	S1901-02- GR3	39-44		10.5	-42.87	Non-resduial
	Vema TF	S1901-03- GR1	39-47		10.5	-42.87	Non-resduial
	Vema TF	S1901-04- GR2	30-33		10.5	-42.87	Non-resduial
	Vema TF	S1902-05- GR1	39-42		10.5	-42.87	Resduial
	Vema TF	S1902-07- GR1	43-48		10.5	-42.87	Resduial
	Vema TF	S1902-09- GR1	36-46		10.5	-42.87	Non-resduial
	Vema TF	S1903-03- GR1	41-44		10.5	-42.87	Resduial
	Vema TF	S1903-04- GR1	35-39		10.5	-42.87	Resduial
	Vema TF	S1904-39- GR2	51-53		10.5	-42.87	Resduial
	Vema TF	S1904-40- GR1	41-43		10.5	-42.87	Resduial
	Vema TF	S1904-42- GR1	43-45		10.5	-42.87	Resduial
	Vema TF	S1905-06- GR1	38-41		10.71	-43.06	Resduial
	Vema TF	S1905-06- GR2	37-41		10.71	-43.06	Resduial
	Vema TF	S1905-59- GR1	42-45		10.71	-43.06	Resduial
	Vema TF	S1905-83-GR1	46-48		10.71	-43.06	Non-resduial
	Vema TF	S1905-95- GR1	37-40		10.71	-43.06	Resduial
	Vema TF	S1908-02- GR1	32-34		10.71	-43.2	Non-resduial
	Vema TF	S1909-01- GR1	48-50		10.72	-43.25	Non-resduial
	Vema TF	S1911-04- G1	28-35		10.72	-43.25	Non-resduial
	Vema TF	S1911-04- G2	30-34		10.72	-43.25	Non-resduial
	Vema TF	S1911-58- GR1	30-36		10.72	-43.25	Non-resduial
	Vema TF	S1913-01- GR1	49-51		10.75	-43.56	Resduial
	Vema TF	S1913-28- GR1	50-51.6		10.75	-43.56	Resduial
	Vema TF	S1913-36- GR2	46-48		10.75	-43.56	Resduial
	Vema TF	S1915-37- GR1	26-33		10.72	-43.27	Non-resduial
	Vema TF	S1923-38C- GR1	45-47		10.7	-42.55	Resduial
	Vema TF	S1923-42C- GR2	45-48		10.7	-42.55	Resduial
	Vema TF	S1924-03- GR1	51-53		10.7	-42.51	Resduial
	Vema TF	S1924-05- GR2	53-55		10.7	-42.51	Resduial
	Vema TF	S1925-40- GR3	23-31		10.7	-42.46	Resduial
	Vema TF	S1925-56A- GR1	44-47		10.7	-42.46	Resduial
	Vema TF	S1925-56A- GR2	44-48		10.7	-42.46	Resduial
	Vema TF	S1925-61- GR1	34-37		10.7	-42.46	Resduial
	Vema TF	S1925-75- GR2	39-41		10.7	-42.46	Resduial
	Vema TF	S1927-01- GR2	40-45		10.7	-42.43	Resduial
	Vema TF	S1927-02- GR1	46-48		10.7	-42.43	Resduial
	Vema TF	S1927-03- GR1	37-46		10.7	-42.43	Resduial
	Vema TF	S1928-09- GR1	46-49		10.7	-42.38	Resduial
	Vema TF	S1928-14B- GR1	46-51		10.7	-42.38	Resduial
	Vema TF	S1928-15- GR1	45-47		10.7	-42.38	Resduial
	Vema TF	S1930-11A- GR1	19-24		10.66	-42.13	Resduial
	Vema TF	S1930-15- GR1	35-37		10.66	-42.13	Resduial
	Vema TF	S1930-79A- GR1	34-41		10.66	-42.13	Resduial
	Vema TF	S1930-79A- GR4	37-39		10.66	-42.13	Resduial
	Vema TF	S2201-01A- GR3	24-26		10.7	-41.43	Resduial
	Vema TF	S2201-02- GR1	29-31		10.7	-41.43	Resduial
	Vema TF	S2202-04- GR1	24-28		10.7	-41.86	Resduial
	Vema TF	S2221-01A- GR8	47-48.8		10.7	-42.05	Resduial
	Vema TF	S2221-04- GR1	43-46		10.7	-42.05	Resduial
	Vema TF	VE 4-3- GR1	46-55		10.8	-41.81	Resduial
	Vema TF	VE 4-7- Gr1	46-47.3		10.8	-41.81	Resduial
	Kane Megamullion	Kn180-12-10-GR1	24.1-25.2		23.6071	-45.2856	Non-resduial
	Kane Megamullion	Kn180-12-15- GR1	26.4-27.2		23.6071	-45.2856	Non-resduial
	Kane Megamullion	Kn180-14-28- GR1	41-43		23.461	-45.3059	Resduial
	Kane Megamullion	Kn180-14-44- GR1	36-40		23.461	-45.3059	Resduial
	Kane Megamullion	Kn180-14-61- GR1	37.4-38.7		23.461	-45.3059	Resduial
	Kane Megamullion	Kn180-15-24- GR1	40.7-42		23.4546	-45.2787	Non-resduial
	Kane Megamullion	Kn180-17-10-GR1	38-39		23.4797	-45.3838	Resduial
	Kane Megamullion	Kn180-18-36- GR1	35-37		23.4822	-45.4167	Resduial
	Kane Megamullion	Kn180-18-38- GR1	37.9-39.1		23.4822	-45.4167	Resduial
	Kane Megamullion	Kn180-19-10M- GR1	31-32		23.5189	-45.3616	Non-resduial
	Kane Megamullion	Kn180-19-31- GR1	41-42		23.5189	-45.3616	Resduial
	Kane Megamullion	Kn180-19-35- GR1	40-42		23.5189	-45.3616	Resduial
	Kane Megamullion	Kn180-19-40- GR1	40-42		23.5189	-45.3616	Resduial
	Kane Megamullion	Kn180-27-2M- GR2	24-25		23.4049	-45.4136	Non-resduial
	Kane Megamullion	Kn180-5-3- GR1	41-42		23.4709	-45.3579	Resduial
	Kane Megamullion	Kn180-Jas112-44- GR1	41-42		21.2101	-45.3535	Non-resduial
	Kane Megamullion	Kn180-Jas113-31- GR1	33-36		23.4761	-45.3591	Non-resduial
	Kane Megamullion	Kn180-Jas113-59M0 GR1	24-26		23.4788	-45.3606	Non-resduial
	Kane Megamullion	Kn180-Jas114-20- GR1	35-37		23.4792	45.36	Resduial
	Kane Megamullion	Kn180-Jas114-8- GR1	39.2-40.7		23.479	-45.3571	Resduial
		Grain Scale varitation (Core to Rim: Al-Cr contents > 0.5 wt% or > 1% variability percentage )
	Vema TF	L2622-14- GR3	48.7-50.3		10.75	-43.7	Resduial
	Vema TF	L2622-14- GR4	49.6-51		10.75	-43.7	Resduial
	Vema TF	L2622-17- GR2	28.2-29.6		10.75	-43.7	Resduial
	Vema TF	L2622-17- GR3	27.7-29		10.75	-43.7	Resduial
	Vema TF	L2625-01- GR2	49.1-51.5		10.76	-43.91	Resduial
	Vema TF	L2625-05B- GR1	46-47.1		10.76	-43.91	Resduial
	Vema TF	L2625-05B- GR2	45.7-48.9		10.76	-43.91	Resduial
	Vema TF	L2625-20_R- GR1	50.5-52.1		10.76	-43.91	Resduial
	Vema TF	L2625-36- GR1	34.5-36.8		10.76	-43.91	Resduial
	Vema TF	L2625-36- GR2	34.9-35.8		10.76	-43.91	Resduial
	Vema TF	L2625-37- GR2	33.7-35		10.76	-43.91	Resduial
	Vema TF	L2625-37- GR3	33.7-35.2		10.76	-43.91	Resduial
	Vema TF	L2627-04B- GR2	43.4-45.3		10.75	-44.01	Resduial
	Vema TF	L2627-04B- GR3	44.5-48.3		10.75	-44.01	Resduial
	Vema TF	L2627-31_R- GR1	30.6-31.8		10.75	-44.01	Resduial
	Vema TF	L2629-01C-GR2	52.6-54.04		10.75	-44.15	Resduial
	Vema TF	L2630-01D- GR1	27.8-32.3		10.78	-44.21	Resduial
	Vema TF	L2630-01D- GR3	31.5-33.3		10.78	-44.21	Resduial
	Vema TF	L2632-01B- GR1	41.3-42.3		10.78	-44.3	Resduial
	Vema TF	L2632-03B- GR2	52.4-53.2		10.78	-44.3	Resduial
	Vema TF	S1927-01- GR1	42.8-45.09		10.7	-42.43	Resduial
	Vema TF	S1928-13B- GR4	47.1-47.9		10.7	-42.38	Resduial
	Vema TF	S1928-14B- GR7	46.7-48		10.7	-42.38	Resduial
	Vema TF	S1930-13A0- GR2	39.5-44.1		10.66	-42.13	Resduial
	Kane Megamullion	Kn180-12-12- GR1	31.07-32.3		23.6071	-45.2856	Non-resduial
	Kane Megamullion	Kn180-14-28- GR1	42.02-43.6		23.461	-45.3059	Resduial
	Kane Megamullion	Kn180-14-44- GR1	36.8-39.5		23.461	-45.3059	Resduial
	Kane Megamullion	Kn180-15-23- Gr1	39.6-40.6		23.4546	-45.2787	Non-resduial
	Kane Megamullion	Kn180-15-26- Gr1	40.5-41.3		23.4546	-45.2787	Resduial
	Kane Megamullion	Kn180-17-10- Gr1	38.7-39.4		23.4797	-45.3838	Resduial
	Kane Megamullion	Kn180-19-35- Gr1	40.7-42.3		23.5189	-45.3616	Resduial
	Kane Megamullion	Kn180-21-9M- Gr1	25.9-26.8		23.3642	-45.377	Non-resduial
	Kane Megamullion	Kn180-27-11- Gr2	24-30		23.4049	-45.4136	Non-resduial
	Kane Megamullion	Kn180-27-18- Gr1	23.6-25.8		23.4049	-45.4136	Non-resduial
	Kane Megamullion	Kn180-27-2M- GR1	24.9-26.7		23.4049	-45.4136	Non-resduial
	Kane Megamullion	Kn180-27-3- GR1	24.1-25.7		23.4049	-45.4136	Non-resduial
	Kane Megamullion	Kn180-27-37V- GR2	23.03-24.2		23.4049	-45.4136	Non-resduial
	Kane Megamullion	Kn180-27-4- GR1	24.1-26.5		23.4049	-45.4136	Non-resduial
	Kane Megamullion	Kn180-28-9M- GR1	25.7-27.02		23.3834	-45.3823	Non-resduial
	Kane Megamullion	Kn180-5-29- GR1	34.7-35.7		23.4709	-45.3579	Resduial
	Kane Megamullion	Kn180-Jas112-10- GR1	23.6-25.2		23.4682	-45.3549	Non-resduial
	Kane Megamullion	Kn180-Jas114-8- GR1	40.4-41.3		23.479	-45.3571	Resduial
American-Antarctic Ridge (AAR)
		Dredge/section Scale varitation (Al-Cr contents > 3 wt% or > 15% variability percentage )
	Conrad FZ	G9604	23-48	0.23-0.54	-55.29	-2.05	Resduial
	Bullard TF: East	VULC5-34	29-48	0.19-0.44	-57.7818	-7.6715	Resduial
	Bullard TF: East	VULC5-35	21-54	0.12-0.54	-57.9495	-7.81217	Resduial & Non-resuidal
	Bullard TF: West	VULC5-37	15-54	0.13-0.57	-58.43	-15.6617	Non-resduial
	Vulcan TF	VULC5-41	38-55	0.11-0.32	-59.0867	-16.8083	Resduial & Non-resuidal
		Sample Scale varitation (Core-Core: Al-Cr contents > 1.5 wt% or > 5% variability percentage )
	Conrad FZ	G9604-03	44-47	0.23-0.26	-55.29	-2.05	Resduial
	Conrad FZ	G9604-04	23-40	0.29-0.53	-55.29	-2.05	Resduial
	Conrad FZ	G9604-05	36-43	0.28-0.36	-55.29	-2.05	Resduial
	Conrad FZ	G9604-13	42-45	0.25-0.29	-55.29	-2.05	Resduial
	Conrad FZ	G9604-16	41-44	0.25-0.28	-55.29	-2.05	Resduial
	Conrad FZ	G9604-28	30-36	0.34-0.43	-55.29	-2.05	Resduial
		Grain Scale varitation (Within Core: Al-Cr contents > 0.5 wt% or > 1% variability percentage )
	Conrad FZ	G9604-03- GR1	46-17.5		-55.29	-2.05	Resduial
	Conrad FZ	G9604-03- GR2	44.9-45.9		-55.29	-2.05	Resduial
	Conrad FZ	G9604-04- GR1	31.2-35.12		-55.29	-2.05	Resduial
	Conrad FZ	G9604-05- GR2	40.2-42.9		-55.29	-2.05	Resduial
	Conrad FZ	G9604-05- GR3	36.5-41.3		-55.29	-2.05	Resduial
	Conrad FZ	G9604-13- GR1	42.6-44.8		-55.29	-2.05	Resduial
	Conrad FZ	G9604-16- GR1	41.8-43.9		-55.29	-2.05	Resduial
	Conrad FZ	G9604-28- GR1	30.5-35.8		-55.29	-2.05	Resduial
	Conrad FZ	G9604-28- GR2	33.1-36.5		-55.29	-2.05	Resduial
Southwest Indian Ridge (SWIR)
		Dredge/section Scale varitation (Al-Cr contents > 3 wt% or > 15% variability percentage )
	AIITF: Atlantis Bank	6K-458	48-55	0.15-0.23	-32.695	57.1333	Resduial
	AIITF: Atlantis Bank	6K-459	48-55	0.15-0.23	-32.6883	57.1833	Resduial
	AIITF: Atlantis Bank	6K-465	28-46	0.22-0.46	-31.9528	57.1262	Resduial & Non-resuidal
	AIITF: Atlantis Bank	6K-643	27-48	0.21-0.47	-32.9135	57.1995	Resduial & Non-resuidal
	AIITF: Atlantis Bank	6K-649	44-48	0.21-0.26	-32.9057	57.2095	Resduial
	Atlantis II TF	AII93-5-2	27-46	0.23-0.49	-32.82	56.855	Non-resduial
	Atlantis II TF	AII93-5-3	21-34	0.37-0.54	-32.8517	56.9217	Non-resduial
	Ridge at 62-68E	AII93-5-9	47-52.5	0.15-0.21	-26.495	67.4433	Resduial & Non-resuidal
	Ridge at 62-68E	EDUL-23-3	50-54.4	0.14-0.19	-28.133	63.161	Resduial
	Ridge at 53-56E	EDUL-62-3	35-43	0.27-0.37	-34.467	54.9	Resduial
	Ridge at 53-56E	EDUL-62-4	33-49	0.18-0.40	-34.467	54.9	Resduial
	Ridge at 53-56E	EDUL-64-1	40-46	0.22-0.32	-34.68	54.65	Resduial
	Ridge at 53-56E	EDUL-69-1	27-41	0.31-0.51	-36.1367	52.993	Resduial
	Ridge at 62-68E	EDUL-6A-1	35-40	0.30-0.37	-26.98	67.221	Resduial
	Gallieni TF	INMD8-13	44-50	0.17-0.26	-36.7	52.2383	Resduial
	Gallieni TF	INMD8-15	25-50	0.17-0.51	-36.845	52.1117	Resduial
	Islas Orcadas TF	IO11/76-60	41-50	0.17-0.29	-54.045	6.48667	Resduial & Non-resuidal
	AIITF: Atlantis Bank	JR31-28	46-55	0.13-0.22	-32.695	57.1667	Resduial
	Orthogonal Segment	Kn162-19	48-56	0.12-0.21	-53.0503	21.3762	Resduial & Non-resuidal
	Oblique Segment	Kn162-47	28-55	0.13-0.50	-52.5615	12.6622	Resduial & Non-resuidal
	Prince Edward TF	PROT5-18	40-50	0.16-0.30	-46.5417	33.785	Resduial
	Oblique Segment	PS86-6	51-57	0.11-0.18	-52.35	13.1333	Resduial
	Atlantis II TF	RC27-9-18	39-54	0.14-0.31	-32.118	57.1	Resduial
	AIITF: RTI	RC27-9-6	25-52	0.16-0.52	-31.9167	57.18	Resduial & Non-resuidal
	Bouvet TF	S1809	26-57	0.11-0.51	-54.4567	1.84833	Resduial
	Bouvet TF	S1810	32-40	0.30-0.42	-54.4867	1.90333	Resduial
	Bouvet TF	S1835	28-37	0.34-0.46	-53.87	3.00167	Resduial
	Ridge at 43-46E	SW26-2	21-57	0.09-0.57	-40.98	44.03	Resduial
	Oblique Segment	Van7-78	21-26	0.47-0.57	-52.38	16.635	Resduial & Non-resuidal
	Oblique Segment	Van7-85	24-54	0.14-0.52	-52.2533	15.2325	Resduial & Non-resuidal
	Oblique Segment	Van7-86	42-54	0.15-0.30	-52.1433	15.1565	Resduial
	Oblique Segment	Van7-96	36-61	0.05-0.35	-53.1407	9.97917	Resduial & Non-resuidal
		Sample Scale varitation (Core-Core: Al-Cr contents > 1.5 wt% or > 5% variability percentage )
	AIITF: Atlantis Bank	6K-465-2	28-46	0.22-0.47	-31.9528	57.1262	Resduial
	AIITF: RTI	RC27-9-6-2	25-42	0.27-0.51	-31.9167	57.18	Non-resduial
	AIITF: RTI	RC27-9-6-5	27-46	0.22-0.49	-31.9167	57.18	Non-resduial
	AIITF: RTI	RC27-9-6-7	49-51	0.16-0.18	-31.9167	57.18	Resduial
	Bouvet TF	S1809-01A	26-47	0.11-0.50	-54.4567	1.84833	Resduial
	Bouvet TF	S1809-2	38-41	0.29-0.33	-54.4567	1.84833	Resduial
	Bouvet TF	S1809-3	41-45	0.24-0.30	-54.4567	1.84833	Resduial
	Bouvet TF	S1810-190	36-39	0.30-0.34	-54.4867	1.90333	Resduial
	Bouvet TF	S1810-217	32-37	0.36-0.43	-54.4867	1.90333	Resduial
	Bouvet TF	S1828-1	34-36	0.37-40	-53.8133	2.95	Resduial
	Bouvet TF	S1835-04	28-30	0.43-0.47	-53.87	3.00167	Resduial
	Bouvet TF	S1835-1	32-37	0.34-0.41	-53.87	3.00167	Resduial
	Bouvet TF	S1835-3	28-30	0.43-0.47	-53.87	3.00167	Resduial
	Bouvet TF	S1835-5	29-31	0.42-0.46	-53.87	3.00167	Resduial
	Ridge at 43-46E	SC-08-03	45-47.6	0.21-0.25	-39.5	44.51	Resduial
	Ridge at 43-46E	SW26-2-12	36-39	0.30-0.32	-40.98	44.03	Resduial
	Ridge at 43-46E	SW26-2-5	52-57	0.09-0.14	-40.98	44.03	Resduial
	Ridge at 43-46E	SW26-2-7	21-30	0.43-0.56	-40.98	44.03	Resduial
	Ridge at 43-46E	SW26-2-9	47-51	0.16-0.20	-40.98	44.03	Resduial
	Ridge at 43-46E	SW27-1	40-42	0.28-0.30	-41.04	44.48	Resduial
	Oblique Segment	Van7-96-14	43-55	0.11-0.25	-53.1407	9.97917	Non-resduial
	Oblique Segment	Van7-96-18	51-56	0.10-0.16	-53.1407	9.97917	Non-resduial
	Oblique Segment	Van7-96-19	37-39	0.31-0.34	-53.1407	9.97917	Non-resduial
	Oblique Segment	Van7-96-21	43-54	0.13-0.26	-53.1407	9.97917	Non-resduial
		Grain Scale varitation (Within Core: Al-Cr contents > 0.5 wt% or > 1% variability percentage )
	Bouvet TF	S1809-01A- GR1	44.5-46.3		-54.4567	1.84833	Resduial
	Bouvet TF	S1809-01A- GR2	26-57		-54.4567	1.84833	Resduial
	Bouvet TF	S1809-2- GR1	38-40		-54.4567	1.84833	Resduial
	Bouvet TF	S1809-3- GR2	43-45		-54.4567	1.84833	Resduial
	Bouvet TF	S1810-190- GR2	36-38		-54.4867	1.90333	Resduial
	Bouvet TF	S1810-217- GR1	32-34		-54.4867	1.90333	Resduial
	Bouvet TF	S1810-217- GR3	35-37		-54.4867	1.90333	Resduial
	Bouvet TF	S1828-1- GR1	34-36		-53.8133	2.95	Resduial
	Ridge at 43-46E	SC-08-03- GR1	46.2-74.7		-39.5	44.51	Resduial
	Ridge at 43-46E	SW26-2-12- GR1	36-39		-40.98	44.03	Resduial
	Ridge at 43-46E	SW26-2-5- GR1	52-54		-40.98	44.03	Resduial
	Ridge at 43-46E	SW26-2-5- GR2	53.1-54.6		-40.98	44.03	Resduial
	Ridge at 43-46E	SW26-2-7- GR1	28-30		-40.98	44.03	Resduial
	Ridge at 43-46E	SW26-2-7- GR4	21-26		-40.98	44.03	Resduial
	Ridge at 43-46E	SW26-2-9- GR4	48-50		-40.98	44.03	Resduial
	Ridge at 43-46E	SW26-2-9- GR2	48-51		-40.98	44.03	Resduial
Arctic Ridges
		Dredge/section Scale varitation (Al-Cr contents > 3 wt% or > 15% variability percentage )
	Lena Trough	PS55-89	25-55	0.14-0.54	80.9667	-2.61667	Resduial
	Lena Trough	PS55-90	33-53	0.15-0.42	80.9083	-2.45667	Resduial & Non-resuidal
	Lena Trough	PS66-256	38-50	0.18-0.32	81.547	-3.55118	Resduial & Non-resuidal
	Lena Trough	PS66-257	41-53	0.15-0.30	81.41	-2.95	Resduial
	Lena Trough	PS66-262	25-44	0.26-0.53	80.91	-2.51	Resduial
	Gakkel SMZ	PS59-201	27-32	0.45-0.52	85.4983	16.8283	Resduial & Non-resuidal
	Gakkel SMZ	PS66-255	41-48	0.20-0.30	81.66	-3.91	Resduial
	Gakkel SMZ	HLY102-40	24-29	0.48-0.57	85.4473	14.5628	Resduial
		Sample Scale varitation (Core-Core: Al-Cr contents > 1.5 wt% or > 5% variability percentage )
	Gakkel SMZ	HLY-40-56	28-30	0.47-0.50	85.45	14.52	Resduial
	Gakkel SMZ	HLY40-79	25-30	0.48-0.54	85.45	14.52	Resduial
	Gakkel SMZ	PS201-39	31-35	0.41-0.45	85.4983	16.8283	Resduial
	Gakkel SMZ	PS201-40	24-29	0.49-0.56	85.4983	16.8283	Resduial
	Gakkel SMZ	PS317-6	44-47	0.23-0.26	85.8117	21.5633	Resduial
		Grain Scale varitation (Within Core: Al-Cr contents > 0.5 wt% or > 1% variability percentage )
	Gakkel SMZ	HLY40-79- GR2	25-28		85.45	14.52	Resduial
	Gakkel SMZ	PS201-39- GR1	31-35		85.4983	16.8283	Resduial
	Gakkel SMZ	PS201-40- GR1	24-29		85.4983	16.8283	Resduial
East Pacific Rise (EPR)
		Dredge/section Scale varitation (Al-Cr contents > 3 wt% or > 15% variability percentage )
	Hess Deep	895D-3R1	24-29	0.45-0.55	2.27725	-101.446	Resduial
	Hess Deep	895D-4R2	17-25	0.53-0.60	2.27725	-101.446	Resduial & Non-resuidal
	Hess Deep	895C-4R	19-23	0.53-0.58	2.27723	-101.446	Resduial & Non-resuidal
	Hess Deep	895D-7R	18-25	0.53-0.60	2.27725	-101.446	Resduial
	Hess Deep	895E-6R	21-26	0.50-0.57	2.27978	-101.447	Non-resduial
	Garrett TF	Naut-GN03		0.57-0.65	-13.48	-111.54	Non-resduial
	Garrett TF	Naut-GN14		0.52-0.58	-13.48	-111.54	Non-resduial
	Garrett TF	Naut-GN15		0.48-0.60	-13.48	-111.54	Resduial & Non-resuidal
	Garrett TF	SO12-91D		0.45-0.60	-13.48	-111.54	Resduial & Non-resuidal
	Terevaka TF	SO80-83	14-42	0.29-.060	-24.2387	-115.69	Resduial & Non-resuidal
		Sample Scale varitation (Core-Core: Al-Cr contents > 1.5 wt% or > 5% variability percentage )
	Hess Deep	895C-4R3-41-43	19-22	0.54-0.58	2.27723	-101.446	Non-resduial
	Hess Deep	895D-4R2-45-49	17-25	0.53-0.59	2.27725	-101.446	Non-resduial
	Hess Deep	895E-7R4-8-10	24-26	0.52-0.55	2.27978	-101.447	Resduial
	Terevaka TF	SO80-83-42	25-32	0.42-0.52	-24.2387	-115.69	Non-resduial
	Terevaka TF	SO80-83-43	30-35	0.38-0.45	-24.2387	-115.69	Resduial
	Terevaka TF	SO80-83-M14	20-30	0.47-0.62	-24.2387	-115.69	Non-resduial
	Terevaka TF	SO80-83-M163	24-38	0.34-0.53	-24.2387	-115.69	Non-resduial
	Terevaka TF	SO80-83-M28	22-42	0.29-0.57	-24.2387	-115.69	Non-resduial
Central Indian Ridge (CIR)
		Dredge/section Scale varitation (Al-Cr contents > 3 wt% or > 15% variability percentage )
	Marie Celeste TF	ANTP-87	31-35	0.37-0.42	-17.5967	65.7533	Resduial
	Marie Celeste TF	ANTP-89	28-47	0.23-0.49	-17.635	65.8167	Resduial
	Ridge at 12S	CIRCE-93	32-42	0.31-0.43	-12.4167	65.9333	Resduial & Non-resuidal
	Owen TF	V3306-IN18	31-52	0.15-0.42	12.5833	58.1917	Resduial & Non-resuidal
	Owen TF	V3306-IN19	32-50	0.18-0.40	12.6	58.1333	Resduial & Non-resuidal
		Sample Scale varitation (Core-Core: Al-Cr contents > 1.5 wt% or > 5% variability percentage )
	Marie Celeste TF	ANTP-89-HD2	28-43	0.28-0.50	-17.635	65.8167	Resduial
	12°45′ S NTD	ONU1012-0908-1	32-37	0.37-0.43	-12.0458	66.75	Resduial
	Green Rock Hill	SHK0919-R10	23-38	0.35-0.56	-25.2638	69.8323	Non-resduial

## Sheet: Ophiolites & Mantle Xenoliths
	Some examples for ultramafic rocks from on-land ophiolites and Mantle xenoliths that have modified Cr-spinel ( according to our filter criteria (methods) or mentioned by the authors of the publised papers)
ID in Suppl Figure 1	Location Name	Rock Type	Age	Tectonic Setting	Spinel textures	References
1	Yanmenguan complex, North China Craton	Ultramafic rocks	Paleoproterozoic	Forearc ophiolites	Inclusions and intersitial	Bai et al. (2018)
2	Sol Hamed ophiolites, Arabian-Nubian shield	Peridotites	Neoproterozoic	SSZ	Intersitial	Abu-Alam & Hamdy ( 2014)
3	Fiskefjord region, Southern West Greenland	Metasomatized Peridotites (#482063, Seqi-2)	Mesoarchaean	Within Plate Mantle enclaves hosted byTTG	intersitial	Szilas et al. (2015)
4	Kawashimo area, Shimane Prefecture, south-western Japan	Mantle xenoliths (Peridotites)	Cenozoic	Island-arc	Intersitial	Arai & Abe (1995)
5	Kandalaksha, Kola Peninsula (Russia)	Mantle xenoliths (Peridotites)	Devonian	Subcontinental lithospheric mantle (SCLM)	Intersitial	Beard et al., 2007
6	Coast Range ophiolite, California	Peridotites	Middle Jurassic	SSZ	Intersitial	Choi et al., (2008)
7	Shetland Ophiolite Complex (Scotland)	Peridotites	Early Cambrain	SSZ	Intersitial	Derbyshire et al. (2013)
8	Macquarie Island (Southern Ocean)	Peridotites	Miocene	Island-arc	Intersitial	Dijkstra et al. (2009)
9	Variscan Ophiolite Complex of the Sakarya Zone, NE Turkey	Peridotites	Mesozoic	SSZ	Intersitial	Dokuz et al. (2011)
10	Sanbagawa belt (SW Japan)	Peridotites	Cretaceous	Arc front (Mantle wedge)	Intersitial	Endo et al., (2015)
11	Tariat, Mongolia	Mantle xenoliths (Peridotites)	Cenozoic	Arc front (Mantle wedge)	Inclusions and intersitial	Ionov et al (1995)
12	Indus–Yarlung Zangbo (IYZ) suture, Purang ophiolite (southwestern Tibet)	Peridotites	Jurassic–Cretaceous	SCLM	Intersitial	Gong et al. (2016), Guo et al. (2015)
13	Sal Island, Cape Verde	Mantle xenoliths (Peridotites)	Cenozoic	Arc front (Mantle wedge)	Inclusions and intersitial	Shaw et al (2006)
14	The Grodziec (SW Poland)	Mantle xenoliths (Peridotites)	Cenozoic	Subcontinental lithospheric mantle (SCLM)	intersitial	Matusiak-Małek et al (2017)
15	NE Bavaria, Bohemian Massif	Mantle xenoliths (Peridotites)	Cenozoic	Subcontinental lithospheric mantle (SCLM)	intersitial	Ackerman et al (2013)
16	Vourinos ophiolite complex, Greece	Peridotites	mid-Jurassic	SSZ	Intersitial	Kapsiotis (2014)
17	Yurlung Zanbo suture zone (YZSZ), Purang ophiolite (southwestern Tibet)	Peridotites	Jurassic–Cretaceous	SSZ	Intersitial	Li et al. (2015)
18	Tonsina assamblage, Alaska	Peridotites	Jurassic	Island-arc	Intersitial	DeBari and Coleman (1989), Gamal El Dien et al. ( underreview)
19	Kimi Complex in Eastern Rhodope (NE Greece)	Peridotites	Late Mezsozoic	Island-arc	Intersitial	Baziotis et al (2008)
20	Western Yarlung Zangbo Ophiolitic Belt, Tibet	Peridotites	Jurassic–Cretaceous	SSZ	Intersitial	Lian et al. (2016)
21	Calzadilla de los Barros,Ossa-Morena zone,SW Iberian	serpentinised peridotites	Neoproterozoic	SSZ	Intersitial	Merinero et al (2014)
22	Arais ophiolites, Arabian-Nubian Shield	Peridotites	Neoproterozoic	SSZ	Intersitial	Khadr & Arai (2013)
23	Argentine Precordillera belt	Serpentinised peridotites	Neoproterzoic	SSZ	Intersitial	Boedo et al (2015)
24	Naga-Manipur ophiolite, India	Peridotites	Mid-Eocene	SSZ	Intersitial	Ghosh et al (2014, 2017)
25	Canyon Mountain ophiolites, USA	Ultramafic rocks	Early Permian	SSZ	Intersitial	Himmelberg and Loney (1980)
26	Eastern Mirdita ophiolite, Albania	Peridotites	Mesozoic	SSZ	Intersitial	Morishita et al. (2011)
27	New Caledonia ophiolite	Peridotites	Cretaceous to Eocene	SSZ	Intersitial	Ulrich et al. (2010), Pirard et al (2013)
28	Iti and Kallidromon ophiolite	Peridotites	Mesozoic	SSZ	Intersitial	Karipi et al (2007)
29	Red Hills ophiolite complex, New Zealand	Peridotites	middle Permian	SSZ	Intersitial	Sinton (1976), Stewart et al (2016)
30	Great Serpentinite Belt, NSW, Australia	Ultramafic rocks	Early Cambrain	SSZ	Intersitial	Seccombe 1993)
31	Miyamori ophiolites, Japan	Peridotites	Carboniferous to Permian	SSZ	Intersitial	Ozawa (1983, 1989)
32	Dehsheikh peridotite massif, southeastern Iran	Peridotites	Mesozoic	SSZ	Intersitial	Peighambari et al. (2011)
33	Othris Ophiolite, Greece	Peridotites (# 97GOFOK5)	Jurassic-Cretaceous	MOR	Intersitial	Barth et al (2003)
34	Horoman ophiolites, Japan	Peridotites	Early Eocene to Early Miocene	MOR	Intersitial	Ozawa (1989)
35	Oman ophiolite	Peridotites	Late Cretaceous	MOR	Intersitial	Le Mee et al. (2004), Khedr et al. (2014)
36	Trinity Ophiolites, USA	Peridotites	Mesozoic	MOR	Intersitial	Quick 1981
37	Pohorje ophiolites, Eastern Alps, Slovenia	Peridotites	Permian	Intracontinental SZ	Intersitial	De Hoog et al. (2011)
38	Um El saneyat ophiolites, Arabian-Nubian Shield	serpentinised peridotites	Neoproterozoic	MOR	Intersitial	Gamal El Dien etal. (2016)
39	W. Attala ophiolites, Arabian-Nubian Shield	serpentinised peridotites	Neoproterozoic	Nascet-Forearc	Intersitial	Gamal El Dien etal. (2016)
40	G. El Mayiet ophiolites, Arabian-Nubian Shield	serpentinised peridotites	Neoproterozoic	Forearc	Intersitial	Gamal El Dien etal. (2016)
41	W. Mubarak ophiolites, Arabian-Nubian Shield	serpentinised peridotites	Neoproterozoic	Forearc	Intersitial	Gamal El Dien etal. (2015)
42	Lanzo ophiolitic peridotite massif (Western Alps)	Peridotites	Mesozoic	SCLM	Intersitial	Piccardo et al. (2007) , Kaczmarek & Müntener (2008)
43	Muğla Neo-Tethyan ophiolite, SW Turkey	Peridotites	Cretaceous	MOR-SSZ	Intersitial	Uysal et al (2012)
44	Cerro del Fraile, Andean Austral Volcanic Zone	Mantle xenoliths (Peridotites)	Quaternary	Cont-Arc	Intersitial	Kilian and Stern (2002)
45	Hongseong area, South Korea	Peridotites	Precambrain	SSZ	Intersitial	Seo et al (2013)
46	Dinaridic ophiolite belt	Peridotites	Mesozoic	SSZ	Intersitial	Bazylev et al. (2009)
47	Xiugugabu ophiolitic massif, southern Tibet	Peridotites	Jurassic–Cretaceous	SSZ	Intersitial	Bezard et al. ( 2011)
48	Bay of Islands ophiolite, Newfoundland	Peridotites	Early Cambrain	SSZ	Intersitial	Edwards and Malpas, 1995
49	The Kutná Hora Complex, Moldanubian zone, Bohemian Massif	Peridotites	Mesozoic	SSZ	Inclusions and intersitial	Faryad 2009
