# Supplementary material for: Cr-spinel records metasomatism not petrogenesis of mantle rocks
Source: Nat Commun. 2019 Nov 8;10:5103. doi: 10.1038/s41467-019-13117-1 (PMC6841941; doi:10.1038/s41467-019-13117-1)
Supplement: Supplementary file 5 — Supplementary Data 2 [file 41467_2019_13117_MOESM5_ESM.xlsx]

## Sheet: WR data
Whole rock major, trace and rare earth elements dat for the studied peridotites( anhydrous).
	A-4D	A-1E	A-1D	A-2A	A-1B
SiO2	46.1246	46.4494	45.4005	46.014	47.1964
TiO2	0.000829165	0.00324618	0.00195306	0.00871856	0.001824
Al2O3	0.468984	0.415741	0.369305	0.571087	0.627505
FeO Total	7.30443	7.87531	7.19549	8.67851	7.53122
MnO	0.0937969	0.118783	0.119131	0.0947177	0.0951812
MgO	44.3894	44.5793	45.5317	44.0201	43.2837
CaO	1.5242	0.451376	0.655218	0.0355191	0.880426
Na2O	0.0351738	0.0356349	0.107218	0.438069	0.035693
K2O	0	0.0118783	0.0119131	0.0236794	0
P2O5	0.058623	0.0593915	0.607566	0.0591986	0.40452
Total	100	100	100	100	100
L.O.I.	15.53	16.7	17.11	16.97	17.23
Mo	0.871755	1.54151	0.597452	0.61937	0.636078
Th	0.106828	0.0723713	0.0182583	0.0252375	0.00811583
Zr	3.85825	1.3784	1.34777	1.355	1.07917
Y	0.0372889	0.0940827		0.0977953
Nb	0.100781	0.359789	0.0933201	0.145116	0.091303
Hf	0.104812	0.066168	0.107521	0.0483719	0.109564
Ti	4.23956	16.3831	9.82813	44.145	9.19054
Co	90.5335	91.4483	96.3348	108.281	94.4195
Cr	2706	2393.88	2803.9	3061.82	2697.13
Cu	1.6911	9.01746	6.94829	1.77293	2.25417
Ga	0	0	0	0	0
Ni	1894.15	2164	2149.42	2023.38	1992.58
Sc	5.81698	4.16266	4.39767	5.258	6.01827
V	17.9697	10.664	12.6933	15.675	17.2377
Zn	20.5686	30.9118	16.174	30.215	21.4419
Rare earth Element
La	0.208617	0.068194	0.034021	0.157307	0.049709
Ce	0.363707	0.139557	0.058986	0.28918	0.095225
Pr	0.041853	0.014579		0.03053
Nd	0.167231	0.056796	0.025022	0.117775	0.042608
Sm	0.035867	0.015508	0.00632	0.025159	0.010634
Eu		0.003921	0.001784	0.008099	0.002941
Gd	0.02465			0.021031
Tb	0
Dy	0.014109	0.006681	0.004057	0.010935
Ho	0.002403	0.00137	0.000762	0.001958	0.001042
Er	0.006292	0.003356	0.002212	0.004851	0.002772
Tm	0.001129	0.000671		0.000894
Yb	0.010078	0.005565	0.003173	0.007933	0.003949
Lu		0.001525	0.000836	0.001924	0.001242

## Sheet: Spinel data
EMPA and LA-ICPMS data of Cr-spinel in the studied peridotites
Sample #	Grain #	Spot analyse	TiO2	Al2O3	Cr2O3	Fe2O3	FeO	MnO	NiO	MgO	Total	Ti	Al	Cr	Fe3+	Fe2+	Mn	Ni	Mg	Total	Cr#	Mg#	Fe3/(Fe3+Al+Cr)	Fe2/(Fe2+Fe3)	Al/(Al+Fe3+Cr)	Fe3/Fe2	Sc ppm	Ti ppm	Ni ppm	V ppm	Mn ppm	Co ppm	Zn ppm	Cu ppm	Ga ppm	Li ppm	Rb ppm	Sr ppm	Sb ppm	Cs ppm
A4D	gr1	IN-Core	<0.05	16.052	51.137	4.21984	17.1238	0.332	0.074	11.136	100.075	0	0.605151	1.29327	0.101578	0.458073	0.00899503	0.00190412	0.531028	3	0.681234	0.536879	0.0507891	0.818497	0.302576	0.221751
A4D	gr1	IN-Core	<0.05	15.464	51.544	4.02139	16.7674	0.259	0.057	11.212	99.3248	0	0.587879	1.31451	0.0976137	0.452305	0.00707612	0.001479	0.53914	3	0.690978	0.543793	0.0488069	0.822494	0.293939	0.215814	8.38	77.22	1849.18	5264.27	8818.02	1508.62	5517.36	15.7	52.72	5.47	0.57	0.14	0.73	0.41
A4D	gr1	IN-Core	<0.05	15.454	51.674	3.79062	17.086	0.265	0.085	10.987	99.3416	0	0.588283	1.31958	0.0921351	0.461516	0.00724971	0.00220847	0.529026	3	0.691654	0.534078	0.0460675	0.833586	0.294141	0.199636
A4D	gr1	IN-Core	<0.05	15.879	52.391	3.14986	16.8466	0.258	0.077	11.326	99.9275	0	0.598798	1.32536	0.0758433	0.450786	0.00699208	0.00198187	0.54024	3	0.6888	0.545132	0.0379217	0.855983	0.299399	0.168247
A4D	gr1	IN-Core	<0.05	16.726	51.271	3.45373	17.2162	0.306	0.075	11.207	100.255	0	0.627312	1.28998	0.0827083	0.458172	0.00824789	0.0019199	0.53166	3	0.672813	0.537121	0.0413542	0.847086	0.313656	0.180518	6.95	52.72	1682.65	3544.77	4795.5	1078.32	4723.56	9.54	40.97	11.42	2.08	0	2.13	0.84
A4D	gr1	IN-Core	<0.05	16.12	50.885	4.12389	17.0281	0.292	0.045	11.178	99.686	0.00033777	0.609374	1.29041	0.0995394	0.456758	0.00793289	0.00116107	0.534486	3	0.67924	0.539207	0.0497865	0.821068	0.30479	0.217926
A4D	gr1	IN-Core	<0.05	16.076	51.639	3.94042	17.0712	0.291	0.083	11.256	100.357	0	0.60398	1.30149	0.094527	0.455103	0.00785719	0.00212838	0.534911	3	0.683029	0.540307	0.0472635	0.828017	0.30199	0.207704
A4D	gr1	BT	<0.05	18.897	48.45	4.01744	16.4409	0.251	0.078	11.932	100.074	0.000189193	0.700218	1.20435	0.0950516	0.432282	0.00668411	0.0019727	0.559251	3	0.632348	0.564027	0.0475348	0.81975	0.350175	0.219884
A4D	gr1	BT	<0.05	17.061	50.633	3.41258	17.1182	0.273	0.078	11.238	99.8198	0.000143922	0.641219	1.2766	0.0818943	0.45652	0.00737384	0.00200089	0.534249	3	0.665652	0.539226	0.0409531	0.847897	0.320655	0.179388
A4D	gr1	Rim	<0.05	20.601	43.45	6.48086	17.1052	0.479	0.095	11.382	99.5931	0	0.764598	1.08182	0.153584	0.450478	0.0127764	0.00240655	0.534339	3	0.585901	0.542576	0.0767921	0.745748	0.382299	0.340936	7.92	65.61	1807.53	3472	4943.38	1091.34	4714.53	11.4	40.4	12.76	2.02	1.56	0.24	0.73
A4D	gr1	Rim	<0.05	19.665	47.925	3.55843	16.431	0.272	0.093	11.958	99.9024	0	0.72716	1.18882	0.0840164	0.431121	0.00722827	0.00234718	0.559303	3	0.620477	0.564711	0.0420082	0.836905	0.36358	0.194879	7.23	46.06	2346.82	3203.94	5395.26	1300.65	3772.61	9.93	44.44	12.54	1.92	1.28	1.28	0.51
A4D	gr1	Rim	<0.05	23.32	44.244	3.61716	14.9091	0.237	0.134	13.295	99.7583	4.61539e-05	0.843204	1.07319	0.0835105	0.382522	0.0061586	0.00330701	0.608059	3	0.560005	0.613841	0.0417572	0.820805	0.421622	0.218316	4.77	334.74	2552.51	3700.38	5064.18	1408.68	4010.76	15.51	48.91	16.17	1.98	1.61	0.99	1.13
A4D	gr1	Rim	<0.05	20.414	46.94	3.88034	16.1093	0.242	0.109	12.265	99.9616	4.69426e-05	0.750743	1.15805	0.0911175	0.420378	0.006396	0.002736	0.570537	3	0.606691	0.575768	0.0455609	0.821861	0.375389	0.216751
A4D	gr1	Rim	<0.05	22.518	43.804	4.89689	16.2686	0.275	0.06	12.438	100.26	0	0.818387	1.06798	0.113636	0.419545	0.00718275	0.00148836	0.571784	3	0.566156	0.576786	0.0568182	0.786871	0.409193	0.270857
A4D	gr2	IN-Core	<0.05	15.724	49.27	6.16185	17.5373	0.29	0.082	10.789	99.8541	0	0.596615	1.2541	0.149283	0.472165	0.00790785	0.00212359	0.517804	3	0.67763	0.523051	0.0746416	0.759782	0.298307	0.316168	10.3	31.01	1286.4	2073	3479.68	832.87	3308.48	7.26	45.4	9.18	1.36	1.66	1.42	0.62
A4D	gr2	BT	<0.05	18.278	46.235	6.53667	16.692	0.222	0.016	11.659	99.6607	0.000524933	0.683339	1.15957	0.156039	0.442809	0.00596472	0.000408276	0.551343	3	0.629207	0.554586	0.0780605	0.739435	0.341849	0.352384
A4D	gr2	BT	<0.05	18.047	46.534	5.71944	16.5804	0.242	0.099	11.428	98.6528	7.23616e-05	0.682053	1.17978	0.138018	0.444639	0.00657291	0.00255373	0.546306	3	0.633667	0.551298	0.0690139	0.763123	0.341051	0.310404
A4D	gr2	Rim	<0.05	20.888	43.077	6.94511	15.9855	0.21	0.113	12.285	99.5036	0	0.770486	1.06594	0.163575	0.418402	0.00556694	0.00284494	0.573186	3	0.580443	0.578049	0.0817873	0.718932	0.385243	0.390951	4.88	223.75	1372.2	1454.21	4191.26	604.66	5782.02	3.54	28.57	6.14	2.34	0.56	1.1	0.06
A4D	gr2	Rim	0.053	19.878	44.02	6.66727	17.1005	0.287	0.048	11.485	99.5387	0.00125903	0.739878	1.09915	0.158454	0.451644	0.00767713	0.00121943	0.540719	3	0.59768	0.54488	0.0793271	0.74028	0.370405	0.35084
A4D	gr2	Rim	<0.05	20.051	44.051	6.76106	16.7091	0.285	0.075	11.746	99.6861	0.000189351	0.743602	1.09592	0.160099	0.439701	0.00759589	0.00189842	0.550994	3	0.595764	0.556169	0.0800646	0.733079	0.371871	0.364109	7.34	353.44	1431.69	2135.32	3503.44	833.96	3873.67	9.81	51.19	11.88	1.5	0	2.18	0.35
A4D	gr2	Rim	<0.05	19.701	45.103	7.14778	15.7621	0.185	0.122	12.556	100.594	0.000397841	0.722395	1.10946	0.16735	0.41011	0.00487515	0.00305332	0.582359	3	0.605648	0.586778	0.0837085	0.710196	0.361341	0.408062
A4D	gr2	Rim	<0.05	20.779	43.627	6.17191	15.9942	0.311	0.108	12.133	99.1241	0	0.769784	1.08422	0.145993	0.420444	0.00828007	0.00273083	0.568545	3	0.5848	0.574875	0.0729966	0.74226	0.384892	0.347236
A4D	gr2	Rim	<0.05	20.067	45.077	6.67701	16.4647	0.248	0.083	12.16	100.788	0.000257236	0.735272	1.108	0.156213	0.428075	0.00653051	0.00207573	0.563576	3	0.601105	0.568321	0.0781265	0.732644	0.367731	0.364919
A4D	gr3	IN-Core	<0.05	16.811	48.128	6.05859	17.5222	0.291	0.074	10.902	99.7868	0	0.634788	1.21914	0.146075	0.469488	0.00789692	0.00190719	0.520708	3	0.657598	0.525864	0.0730375	0.762697	0.317394	0.311137	7.14	76.89	2007.04	3155.81	5875.22	1332.73	2136.98	11.24	43.28	13.27	2.14	0.49	2.69	0.42
A4D	gr3	IN-Core	<0.05	15.743	49.882	4.93835	17.0142	0.319	0.097	10.937	98.9486	0.000438626	0.601084	1.27765	0.120392	0.460957	0.00875322	0.00252782	0.5282	3	0.680058	0.53399	0.0602226	0.792909	0.300674	0.261179
A4D	gr3	BT	<0.05	19.257	46.914	4.86093	16.5829	0.24	0.12	11.804	99.8068	0.000663481	0.714966	1.16847	0.115235	0.436876	0.00640379	0.00304092	0.554343	3	0.620393	0.559254	0.0576558	0.791283	0.35772	0.263771
A4D	gr3	BT	<0.05	18.787	46.638	5.19306	16.073	0.265	0.064	11.943	99.0031	0.000955417	0.703099	1.1709	0.124094	0.426833	0.00712746	0.0016348	0.565361	3	0.624813	0.569809	0.0621064	0.774754	0.351886	0.290733
A4D	gr3	BT	<0.05	17.999	48.932	4.21525	16.8689	0.302	0.081	11.476	99.8742	0	0.672658	1.22676	0.100586	0.447336	0.00811115	0.00206613	0.542487	3	0.64586	0.548065	0.0502931	0.816422	0.336329	0.224856	11.43	79.64	1754.85	3775.73	4846.51	1189.5	5237.6	9.94	44.39	14.36	1.59	1.01	2.19	0.52
A4D	gr3	BT	<0.05	18.547	48.571	3.74344	17.3415	0.216	0.045	11.281	99.7449	0	0.693079	1.2176	0.0893201	0.459828	0.00580086	0.00114775	0.533224	3	0.637261	0.536955	0.04466	0.837348	0.346539	0.194247
A4D	gr3	BT	<0.05	18.342	48.708	3.81478	16.8653	0.315	0.075	11.449	99.5691	0	0.686284	1.22258	0.0911373	0.447766	0.00847027	0.00191534	0.541848	3	0.640475	0.547535	0.0455686	0.830884	0.343142	0.203538
A4D	gr3	Rim	<0.05	20.192	46.201	4.61809	16.1814	0.281	0.07	12.136	99.6915	0.000282872	0.745787	1.14474	0.10891	0.424084	0.00745884	0.00176466	0.566975	3	0.605513	0.57209	0.0544703	0.795664	0.372999	0.256812
A4D	gr3	Rim	<0.05	20.081	45.939	4.87026	16.5795	0.298	0.076	11.842	99.6898	9.45281e-05	0.743554	1.14111	0.115146	0.435611	0.00793	0.00192073	0.554632	3	0.605472	0.560097	0.0575783	0.790932	0.371812	0.264331	4.69	15.24	3255.44	949.92	3347.07	874.01	4637.65	4.01	10.77	12.16	2.4	2.75	1.12	0.42
A4D	gr3	Rim	<0.05	20.746	46.147	4.36579	16.8585	0.254	0.058	11.919	100.36	0.000281021	0.761235	1.13592	0.102286	0.438937	0.00669803	0.00145258	0.553193	3	0.598749	0.557581	0.0511573	0.81101	0.380724	0.233031
A4D	gr4	IN-Core	<0.05	14.95	53.258	3.28538	16.3117	0.239	0.084	11.53	99.658	0	0.566552	1.35395	0.0794974	0.438629	0.00650918	0.00217272	0.552689	3	0.704998	0.55753	0.0397487	0.846568	0.283276	0.181241	14.04	56.46	1773.83	3695.41	4914.22	1178.1	4025.52	14.94	41.18	5.38	0.7	0.53	1.92	0.175
A4D	gr4	IN-Core	<0.05	15.13	52.657	3.46298	16.4908	0.289	0.076	11.362	99.4678	0	0.574569	1.34146	0.0839697	0.444372	0.00788734	0.0019699	0.545771	3	0.700126	0.551205	0.0419848	0.841069	0.287284	0.188963	9.34	50.85	1967.71	4005.37	4888.23	1089.68	4085.44	24.99	55.17	7.13	2.05	0.48	2.64	0.46
A4D	gr4	IN-Core	<0.05	16.83	51.291	3.08738	17.6968	0.319	0.073	10.885	100.182	0	0.632595	1.29331	0.074097	0.471995	0.00861711	0.0018728	0.517515	3	0.671533	0.523001	0.0370485	0.864314	0.316297	0.156987
A4D	gr4	BT	<0.05	18.637	48.696	4.1547	15.6154	0.259	0.081	12.383	99.8311	0.00011827	0.690727	1.21072	0.0983193	0.410662	0.00689858	0.002049	0.580509	3	0.636736	0.58568	0.0491654	0.806831	0.345404	0.239417
A4D	gr4	Rim	<0.05	20.318	46.736	4.02113	15.6836	0.215	0.112	12.459	99.5447	0	0.749217	1.15611	0.0946769	0.410367	0.00569764	0.00281885	0.581116	3	0.606777	0.586108	0.0473385	0.812537	0.374609	0.230713
A4D	gr4	Rim	<0.05	21.139	45.835	3.90722	15.6681	0.236	0.104	12.524	99.4203	0.000164277	0.777302	1.13063	0.0917365	0.40881	0.00623658	0.00261015	0.582507	3	0.592595	0.587609	0.0458758	0.816728	0.388715	0.224399
A1E	gr1	IN-Core	<0.05	15.737	49.312	6.16351	17.3058	0.289	0.064	10.963	99.8513	0.000411176	0.596385	1.25365	0.149143	0.465368	0.00787104	0.00165543	0.525517	3	0.677636	0.530351	0.074602	0.757298	0.298315	0.320484	8.2	76.15	1251.98	2132.3	5565.32	946.75	3182.46	7.17	41.96	10.01	1.16	1.35	2.12	0.59
A1E	gr1	IN-Core	<0.05	16.319	51.103	4.02092	17.0678	0.26	0.053	11.269	100.096	7.20179e-05	0.613817	1.28947	0.0965695	0.455536	0.00702827	0.00136065	0.536147	3	0.677496	0.540643	0.0482882	0.825089	0.306931	0.211991	10.74	39.66	1737.1	3779.36	7440.32	1291.82	5572.65	13.67	46.72	7.66	0.87	0.54	1.76	0.48
A1E	gr1	BT	<0.05	17.682	49.167	4.16383	16.8472	0.29	0.037	11.467	99.678	0.000574175	0.662812	1.23638	0.09966	0.448112	0.00781244	0.000946645	0.543703	3	0.651003	0.54819	0.0498586	0.818063	0.331596	0.2224
A1E	gr1	BT	<0.05	18.702	47.674	4.44682	16.2915	0.276	0.104	11.805	99.2994	0	0.69884	1.19506	0.106098	0.431969	0.00741188	0.00265246	0.557967	3	0.631005	0.56364	0.0530491	0.802816	0.34942	0.245615
A1E	gr1	Rim	<0.05	20.244	45.885	4.99242	16.0806	0.276	0.073	12.222	99.782	0.00021186	0.746671	1.13533	0.117574	0.420857	0.00731596	0.00183773	0.570201	3	0.603257	0.575345	0.0587997	0.781635	0.373414	0.279369
A1E	gr1	Rim	<0.05	21.414	46.902	2.97392	15.7509	0.259	0.129	12.6	100.029	0	0.781866	1.1488	0.0693319	0.408076	0.00679616	0.00321478	0.581913	3	0.595028	0.587797	0.0346659	0.854774	0.390933	0.169899	5.63	48.3	2059.31	4241.75	4804.01	1336.25	6193.84	15.09	55.49	17.68	2.27	0.9	3.55	1.1
A1E	gr1	Rim	<0.05	20.919	46.03	3.89074	15.6899	0.312	0.119	12.414	99.3747	0	0.770752	1.13772	0.0915323	0.410199	0.00826148	0.00299259	0.578547	3	0.596141	0.585132	0.0457662	0.817567	0.385376	0.223141
A1E	gr1	Rim	<0.05	20.318	47.101	3.7021	15.9887	0.239	0.137	12.277	99.7628	0	0.748649	1.16425	0.0870994	0.418033	0.00632885	0.00344544	0.572193	3	0.608631	0.577841	0.0435497	0.827571	0.374325	0.208355	5.83	42.72	2167.43	3814.77	5246.35	1320.94	5803.59	10.24	45.37	14.01	2.03	1.21	2.07	0.79
A1E	gr1	Rim	<0.05	21.878	43.925	5.00441	16.1178	0.259	0.108	12.312	99.6042	0	0.802273	1.08055	0.117175	0.419392	0.00682565	0.00270312	0.571079	3	0.573899	0.576573	0.0585877	0.781621	0.401136	0.279393
A1E	gr2	IN-Core	<0.05	15.869	49.578	5.66779	17.9999	0.265	0.11	10.555	100.057	0.00029031	0.601529	1.26071	0.13718	0.484146	0.00721909	0.00284594	0.506079	3	0.676986	0.511075	0.0686098	0.779215	0.300852	0.283343
A1E	gr2	IN-Core	<0.05	14.621	51.259	5.41198	18.101	0.299	0.08	10.385	100.171	0.000340509	0.557191	1.31044	0.13169	0.489476	0.00818894	0.00208086	0.500595	3	0.701659	0.505615	0.0658674	0.787995	0.27869	0.269043
A1E	gr2	BT	<0.05	17.7	47.18	5.34447	17.4788	0.277	0.076	10.853	98.9093	0	0.670928	1.19972	0.129353	0.470126	0.00754591	0.00196627	0.520362	3	0.641339	0.525359	0.0646764	0.784225	0.335464	0.275145
A1E	gr2	BT	<0.05	18.113	46.36	6.41396	18.0424	0.3	0.127	10.714	100.072	4.78868e-05	0.679521	1.16674	0.153641	0.480294	0.00808841	0.00325194	0.508413	3	0.631948	0.51422	0.0768243	0.757639	0.339777	0.31989	3.77	185.64	1342.34	2281.7	3470.89	903.37	4033.8	8.52	42.97	12.42	1.72	0.22	1.29	0.8
A1E	gr2	Rim	<0.05	21.39	43.161	6.02937	16.2295	0.245	0.096	12.13	99.2839	7.06551e-05	0.789331	1.06846	0.142066	0.424965	0.00649746	0.00241794	0.56619	3	0.575124	0.571242	0.0710379	0.749457	0.394693	0.3343
A1E	gr2	Rim	<0.05	21.956	42.659	5.33316	16.944	0.204	0.11	11.679	98.9071	0.00051997	0.813084	1.05977	0.126106	0.445243	0.00542927	0.00278036	0.547067	3	0.565859	0.551306	0.0630858	0.779284	0.406753	0.283229	3.8	303.07	1685.75	1984.81	5073.02	874.43	6562.17	7.68	54.66	10.12	1.24	0.77	1.11	0.43
A1E	gr3	BT	<0.05	19.46	47.65	3.80719	17.7131	0.314	0.098	11.121	100.163	0	0.722661	1.18706	0.0902745	0.466753	0.00838014	0.00248396	0.522383	3	0.621589	0.52812	0.0451373	0.837935	0.361331	0.19341	5.74	57.9	1319.1	3040.07	4744.32	1037.48	5602.5	8.87	35.97	11.2	1.92	2.4	0.22	0.6
A1E	gr3	BT	<0.05	18.461	47.835	4.23039	17.7203	0.249	0.057	10.937	99.4897	0	0.693347	1.2052	0.101448	0.472245	0.00672085	0.00146116	0.519573	3	0.634802	0.523859	0.0507241	0.823166	0.346674	0.214821
A1E	gr3	Rim	<0.05	20.887	46.862	3.33651	16.3566	0.223	0.085	12.178	99.9292	2.34402e-05	0.76712	1.15459	0.0782437	0.426267	0.00588602	0.00213075	0.565739	3	0.600814	0.570298	0.0391227	0.844912	0.383569	0.183555	7.14	71.52	1778.39	3602.65	4210.89	1030.13	4820.13	15.13	48.18	12.93	2	0.43	1.32	0.64
A1E	gr3	Rim	<0.05	20.791	46.42	3.80131	15.6904	0.259	0.071	12.5	99.5327	0	0.764957	1.14574	0.0893026	0.409634	0.00684843	0.00178298	0.581734	3	0.599645	0.586799	0.0446513	0.821014	0.382479	0.218006
A1D	gr1	IN-Core	<0.05	16.701	50.957	3.43985	16.5337	0.295	0.087	11.493	99.5065	0	0.62926	1.28798	0.0827554	0.442035	0.00798802	0.00223735	0.547739	3	0.671789	0.553398	0.0413777	0.842308	0.31463	0.187215
A1D	gr1	IN-Core	<0.05	16.886	50.668	3.82478	16.6813	0.283	0.092	11.513	99.9531	0.000119687	0.633328	1.27484	0.0915962	0.443947	0.00762812	0.00235514	0.546189	3	0.668096	0.55163	0.0458036	0.828966	0.316702	0.206322
A1D	gr1	Rim	<0.05	19.614	47.676	3.82492	15.6622	0.282	0.072	12.376	99.5071	0	0.725917	1.18369	0.0903882	0.411313	0.00750066	0.00181878	0.579367	3	0.619862	0.584817	0.0451941	0.819837	0.362958	0.219755	4.29	373.86	4576.8	2424.27	8293.37	980.32	7811.06	6.74	41.51	19.14	3.19	4.63	4.98	1.17
A1D	gr1	Rim	<0.05	20.845	47.794	2.39518	16.9727	0.263	0.103	11.802	100.185	0.000234429	0.765667	1.17769	0.0561753	0.442374	0.00694262	0.00258227	0.548336	3	0.606008	0.553478	0.0280942	0.887323	0.382923	0.126986
A1D	gr1	Rim	<0.05	23.759	43.638	3.44635	16.3748	0.235	0.061	12.481	99.9952	0	0.860309	1.06001	0.0796809	0.420729	0.00611538	0.00150759	0.571648	3	0.551997	0.576039	0.0398404	0.840769	0.430154	0.189388	8.6	34.66	2002.17	2883.49	4109.2	1013.57	4637.04	7.97	44.38	13.97	1.84	2.04	2.07	0.8
A1D	gr1	Rim	<0.05	20.478	47.071	3.48236	15.9014	0.277	0.104	12.322	99.6358	0	0.754551	1.16352	0.0819302	0.415754	0.00733517	0.00261554	0.574295	3	0.606609	0.580067	0.0409651	0.835377	0.377275	0.197064
A1D	gr1	Rim	<0.05	21.186	46.753	3.4037	15.9682	0.255	0.059	12.497	100.122	0	0.774298	1.14627	0.079429	0.41411	0.00669775	0.00147176	0.577721	3	0.59684	0.582479	0.0397145	0.839062	0.387149	0.191807
A1D	gr1	Rim	<0.05	21.595	45.275	3.69053	16.6741	0.264	0.098	11.918	99.5156	2.34965e-05	0.79503	1.11817	0.0867538	0.435584	0.00698495	0.00246254	0.554992	3	0.58445	0.560272	0.0433779	0.833913	0.397524	0.199166
A1D	gr1	Rim	<0.05	22.58	44.429	3.71034	16.0593	0.245	0.116	12.433	99.5726	0	0.824782	1.08868	0.0865363	0.416237	0.00643148	0.00289201	0.574439	3	0.568959	0.579845	0.0432682	0.827882	0.412391	0.207901
A1D	gr2	IN-Core	<0.05	17.576	50.42	3.29138	17.2593	0.251	0.048	11.298	100.144	0	0.65703	1.26441	0.0785619	0.457813	0.00674324	0.00122471	0.534219	3	0.658053	0.53851	0.039281	0.853532	0.328515	0.171603	7.22	46.75	1910.51	2122.64	4715.31	880.51	4714.17	7.3	31.96	10.42	1.56	1.64	2.22	0.85
A1D	gr2	IN-Core	<0.05	15.966	50.04	4.81514	17.1021	0.304	0.11	10.97	99.3073	0	0.606964	1.27615	0.116881	0.461335	0.00830558	0.00285421	0.527505	3	0.677681	0.533458	0.0584406	0.797859	0.303482	0.253354
A1D	gr2	Rim	<0.05	19.603	47.863	3.28552	16.5015	0.248	0.073	11.833	99.4071	0	0.72861	1.19342	0.0779732	0.435209	0.00662451	0.00185192	0.556315	3	0.620916	0.561071	0.0389866	0.848059	0.364305	0.179163
A1D	gr2	Rim	<0.05	21.049	47.499	2.2899	16.8734	0.238	0.056	11.863	99.8683	0	0.774211	1.17201	0.0537791	0.440384	0.00629121	0.00140586	0.551919	3	0.602198	0.5562	0.0268895	0.891171	0.387105	0.122119
A1D	gr2	Rim	<0.05	20.528	47.552	2.60291	17.0548	0.261	0.064	11.631	99.6937	0	0.759034	1.17951	0.061453	0.447467	0.00693561	0.00161518	0.543982	3	0.608452	0.548674	0.0307265	0.879248	0.379517	0.137335	5.39	29.38	1304.63	1895.31	5477.39	1045.39	5581.94	6.09	26.48	17	1.19	3.87	0.82	0.23
A1D	gr2	Rim	<0.05	21.388	46.235	3.52766	16.4506	0.243	0.083	12.194	100.121	0	0.78263	1.13495	0.0824219	0.427139	0.00639031	0.00207296	0.564398	3	0.591866	0.569215	0.0412109	0.838249	0.391315	0.192963
A1D	gr2	Rim	<0.05	20.111	47.252	3.73004	17.0535	0.285	0.068	11.656	100.156	0	0.742223	1.16988	0.087899	0.446597	0.00755919	0.00171292	0.544131	3	0.611828	0.549223	0.0439495	0.835548	0.371112	0.19682
A1D	gr2	Rim	<0.05	22.93	44.682	3.1596	16.1958	0.255	0.094	12.429	99.7454	0	0.835003	1.09153	0.0734657	0.418493	0.0066735	0.00233635	0.572497	3	0.566577	0.577702	0.0367329	0.850667	0.417502	0.175548
A1D	gr2	Rim	<0.05	22.459	44.473	3.7321	16.4217	0.245	0.066	12.226	99.6228	0	0.821526	1.09131	0.0871673	0.426235	0.0064406	0.00164779	0.565677	3	0.570518	0.57029	0.0435837	0.830216	0.410763	0.204505
A1D	gr2	Rim	<0.05	22.48	44.54	3.61947	17.724	0.275	0.066	11.476	100.181	0	0.822384	1.09307	0.0845459	0.460088	0.00723004	0.00164797	0.531034	3	0.570658	0.53579	0.0422729	0.844766	0.411192	0.18376	5.9	37.29	2916.35	4893.86	4676.98	850.16	3573.28	4.65	27.19	17.42	1.32	2.45	0.77	0.38
A1D	gr3	IN-Core	<0.05	18.637	48.696	4.1547	15.6154	0.259	0.081	12.383	99.8311	0.00011827	0.690727	1.21072	0.0983193	0.410662	0.00689858	0.002049	0.580509	3	0.636736	0.58568	0.0491654	0.806831	0.345404	0.239417
A1D	gr3	IN-Core	<0.05	20.3	45.398	4.6911	18.1637	0.29	0.068	10.856	99.7668	0	0.755347	1.1332	0.111454	0.479574	0.00775493	0.00172697	0.510944	3	0.600038	0.515835	0.0557268	0.811424	0.377673	0.232401
A1D	gr3	Rim	<0.05	20.074	46.871	3.87064	17.841	0.303	0.064	11.126	100.15	0	0.743641	1.1648	0.0915549	0.468975	0.0080668	0.00161821	0.52134	3	0.610342	0.526439	0.0457775	0.836663	0.371821	0.195224
A1D	gr3	Rim	<0.05	22.001	45.563	2.90379	17.82	0.246	0.064	11.341	99.9388	0	0.808554	1.12331	0.0681399	0.464703	0.00649727	0.00160536	0.527194	3	0.581463	0.531501	0.03407	0.87212	0.404277	0.146631
A1D	gr3	Rim	<0.05	21.257	45.487	3.70825	18.6341	0.279	0.061	10.76	100.19	9.42997e-05	0.785197	1.12715	0.0874611	0.488412	0.00740645	0.00153792	0.502738	3	0.589407	0.507227	0.0437347	0.848124	0.392635	0.179072	7.16	34.15	1823.36	2169.69	4876.33	1020.39	4545.22	6.98	26.76	10.59	1.27	2.37	1.42	0.56
A1D	gr3	Rim	<0.05	21.365	44.432	4.72491	18.2573	0.288	0.068	10.978	100.113	0	0.788541	1.10011	0.111348	0.478144	0.00763912	0.001713	0.512504	3	0.582485	0.517342	0.0556742	0.811111	0.39427	0.232876
A2A	gr1	IN-Core	<0.05	17.068	50.946	3.15349	17.9723	0.351	0.074	10.731	100.296	0	0.640953	1.28343	0.0756143	0.478904	0.00947284	0.00189671	0.509726	3	0.666931	0.515588	0.0378071	0.86364	0.320477	0.15789	10.49	28.21	1611.18	2942.88	5066.93	1027.86	4756.48	8.89	29.93	11.86	1.55	0.35	2.14	0.69
A2A	gr1	IN-Core	<0.05	14.979	50.866	3.96675	18.2485	0.286	0.077	10.007	99.7157	0.000913832	0.57966	1.3205	0.0980153	0.501094	0.00795401	0.0020338	0.489832	3	0.694941	0.494318	0.0490525	0.836398	0.290095	0.195603
A2A	gr1	BT	<0.05	17.141	50.877	3.18326	17.4686	0.306	0.056	11.07	100.105	7.18348e-05	0.643096	1.2805	0.0762573	0.465047	0.0082507	0.00143402	0.52534	3	0.665681	0.530439	0.0381314	0.859123	0.321571	0.163977
A2A	gr1	BT	0.054	18.079	48.219	4.25529	17.7649	0.242	0.084	10.913	99.7273	0.00129535	0.679505	1.21578	0.102121	0.473785	0.00653677	0.00215489	0.518819	3	0.641476	0.522685	0.0511269	0.822677	0.340193	0.215544
A2A	gr1	Rim	<0.05	22.94	44.432	3.90764	15.1837	0.243	0.113	13.141	99.9814	0.000485003	0.830127	1.07861	0.0902889	0.389879	0.00631956	0.00279098	0.601496	3	0.565092	0.606729	0.0451663	0.811964	0.415265	0.231582
A2A	gr1	Rim	<0.05	22.904	45.034	3.22568	14.6834	0.223	0.11	13.414	99.6211	0.000624252	0.829724	1.09441	0.0746126	0.377441	0.00580573	0.00271983	0.614658	3	0.568782	0.619553	0.0373296	0.834947	0.415121	0.19768
A2A	gr1	Rim	<0.05	21.537	46.285	3.48571	15.9244	0.259	0.081	12.568	100.165	0.00058185	0.785385	1.13229	0.081163	0.41206	0.00678776	0.00201609	0.579718	3	0.590449	0.584524	0.0406051	0.835444	0.392921	0.196969	5.84	983.53	3930.93	3019.63	4246.63	1583.9	7867.61	22.89	71	14.77	2.44	4.27	3.38	1.11
A2A	gr1	Rim	<0.05	22.093	46.034	3.22124	15.4084	0.249	0.108	12.929	100.062	0.000440511	0.802572	1.12183	0.0747172	0.397179	0.00650067	0.00267781	0.594083	3	0.58295	0.59932	0.0373751	0.841666	0.401463	0.18812
A2A	gr1	Rim	<0.05	21.229	46.49	3.32587	15.9292	0.253	0.094	12.459	99.8101	0.000701625	0.777929	1.14285	0.0778189	0.414195	0.00666285	0.00235107	0.577492	3	0.594993	0.582333	0.0389368	0.841836	0.389237	0.18788
A2A	gr1	Rim	<0.05	22.594	45.264	3.23276	15.577	0.231	0.081	12.86	99.8628	0.00053328	0.820817	1.10313	0.0749888	0.401548	0.00603108	0.00200847	0.590945	3	0.573367	0.595415	0.0375144	0.842638	0.410628	0.186749
A2A	gr1	Rim	<0.05	23.005	44.84	3.20882	15.9196	0.245	0.077	12.703	100.018	0.000462818	0.834121	1.09067	0.0742883	0.409579	0.00638414	0.00190557	0.582594	3	0.566642	0.58719	0.0371614	0.84647	0.417253	0.181377
A2A	gr1	Rim	<0.05	21.871	45.547	3.59102	15.7616	0.249	0.094	12.634	99.7857	0.00088566	0.79869	1.11581	0.083733	0.408424	0.00653489	0.00234296	0.583584	3	0.58282	0.588286	0.0419036	0.829865	0.399699	0.205015
A2A	gr1	Rim	<0.05	23.265	44.94	2.68512	16.0038	0.181	0.057	12.699	99.8499	0.000439746	0.843679	1.09327	0.0621738	0.411811	0.00471718	0.00141083	0.582501	3	0.564428	0.585833	0.0311006	0.868827	0.422025	0.150977
A2A	gr1	Rim	<0.05	23.784	44.692	2.86104	15.2905	0.255	0.079	13.226	100.204	0.000367242	0.855348	1.07822	0.0656979	0.390194	0.00659064	0.00193915	0.601644	3	0.557632	0.606595	0.032861	0.855891	0.427831	0.168373
A2A	gr1	Rim	<0.05	23.266	44.003	3.43169	16.007	0.237	0.099	12.574	99.6277	0.000232129	0.846207	1.07363	0.0796952	0.413109	0.00619487	0.00245763	0.57847	3	0.559231	0.583383	0.0398569	0.838282	0.423202	0.192916
A2A	gr1	Rim	<0.05	23.688	43.507	3.54565	15.9635	0.235	0.106	12.678	99.7511	0.000647781	0.858666	1.05797	0.0820657	0.410604	0.006122	0.00262258	0.581299	3	0.551994	0.586044	0.0410594	0.833427	0.429611	0.199866
A2A	gr2	IN-Core	<0.05	14.811	50.233	5.37096	17.079	0.278	0.071	10.786	98.7771	0.000785816	0.569877	1.2966	0.131953	0.466293	0.00768726	0.00186458	0.524941	3	0.694677	0.529583	0.0660282	0.779434	0.285163	0.282982	7.25	51.44	1167.67	2565.79	3697.25	895.4	3524.4	7.71	35.73	12.06	2.13	0.4	2.74	0.59
A2A	gr2	IN-Core	0.062	15.832	51.624	3.54966	17.7869	0.243	0.104	10.734	100.052	0.0014986	0.599594	1.31157	0.0858374	0.477992	0.00661389	0.00268832	0.514204	3	0.686268	0.518249	0.0429831	0.84776	0.300247	0.179579
A2A	gr2	BT	<0.05	18.471	48.885	3.3573	18.2179	0.275	0.054	10.74	100.149	0.000788067	0.69114	1.22707	0.080211	0.483699	0.00739499	0.0013791	0.508315	3	0.639696	0.512407	0.0401372	0.857759	0.345842	0.165828
A2A	gr2	BT	0.056	18.42	47.898	3.49555	19.0865	0.26	0.066	10.031	99.4873	0.00135239	0.696997	1.21584	0.0844551	0.51247	0.0070704	0.00170456	0.480107	3	0.635622	0.483697	0.0422847	0.858517	0.34897	0.1648
A2A	gr2	Rim	<0.05	24.089	43.217	3.01389	16.839	0.256	0.064	12.147	99.6558	0.000695696	0.875273	1.05341	0.0699231	0.434151	0.00668489	0.0015872	0.558273	3	0.546182	0.562535	0.0349859	0.861284	0.437941	0.161057	2.05	879.84	1962.56	5234.31	5652.15	929.95	7446.73	3.96	28.25	10.39	2.43	0.86	0.55	1.04
A2A	gr2	Rim	<0.05	23.538	43.695	3.059	16.3564	0.232	0.08	12.336	99.3194	0.000535415	0.858535	1.06915	0.0712421	0.423327	0.00608143	0.00199161	0.569136	3	0.554629	0.573458	0.0356401	0.855951	0.429497	0.168291
A2A	gr2	Rim	<0.05	23.559	43.951	3.01094	16.3506	0.229	0.08	12.406	99.6106	0.000557034	0.856749	1.07222	0.0699147	0.421921	0.00598497	0.0019857	0.570665	3	0.555852	0.574928	0.0349768	0.85785	0.428613	0.165706	4	795.17	1443.93	2616.18	3933.68	1116	5497.47	9.26	72.3	14.03	1.92	0.3	3.67	0.41
A2A	gr2	Rim	<0.05	23.689	44.155	2.83682	16.7673	0.269	0.121	12.196	100.065	0.000717355	0.858906	1.07398	0.065675	0.431382	0.0070094	0.00299441	0.559331	3	0.555636	0.564574	0.0328611	0.867872	0.429761	0.152243	3.39	799.18	1633.51	2408.09	6919.03	1066	5102.88	7.83	64.52	12.39	1.6	0.41	0.78	1.06
A2A	gr2	Rim	<0.05	22.959	44.49	3.48561	16.1695	0.245	0.058	12.541	99.9771	0.000672215	0.833852	1.08397	0.0808322	0.416709	0.00639487	0.00143777	0.576131	3	0.565209	0.580286	0.0404433	0.837537	0.417207	0.193978
A2A	gr2	Rim	<0.05	23.03	44.143	4.14521	15.5469	0.223	0.062	12.992	100.16	0.000415386	0.832721	1.07075	0.095702	0.398888	0.00579482	0.00153011	0.594202	3	0.562524	0.598337	0.0478709	0.806502	0.416533	0.239922
A2A	gr2	Rim	<0.05	22.52	44.857	3.92587	15.5773	0.261	0.095	12.874	100.134	0.000555489	0.816693	1.09129	0.0909067	0.400851	0.00680237	0.00235148	0.59055	3	0.57196	0.595672	0.0454786	0.815139	0.408573	0.226784	5.26	983.63	2612.47	2219.63	8505.63	1664.58	5511.86	9.39	47.49	11.37	3.5	3.73	2.37	1.05
A1B	gr1	IN-Core	<0.05	16.6314	49.5657	4.88465	17.4653	0.277451	0.0460784	10.9706	99.8412	0	0.627588	1.25472	0.117692	0.467653	0.00752423	0.00118678	0.523636	3	0.666586	0.528237	0.0588462	0.798935	0.313794	0.251666
A1B	gr1	IN-Core	<0.05	18.3108	48.402	4.44785	16.3457	0.232353	0.0892157	11.8461	99.6739	0	0.682973	1.2111	0.105929	0.432613	0.00622837	0.00227125	0.558887	3	0.639415	0.563679	0.0529647	0.803304	0.341487	0.244859
A1B	gr1	BT	<0.05	19.4824	46.0294	5.41988	17.1573	0.323529	0.0558824	11.4363	99.9046	0	0.723963	1.14744	0.128598	0.4524	0.00864009	0.00141735	0.537542	3	0.613144	0.543003	0.0642989	0.778661	0.361982	0.284257
A1B	gr1	BT	<0.05	20.5775	46.002	4.68284	16.1234	0.261765	0.0921569	12.298	100.064	0.000620411	0.755673	1.13328	0.109805	0.420146	0.00690849	0.00230992	0.571256	3	0.599952	0.576211	0.0549364	0.792802	0.378071	0.261349
A1B	gr1	Rim	<0.05	21.9755	44.4294	4.77119	16.841	0.266667	0.0529412	12.0451	100.382	0	0.80163	1.08724	0.11113	0.435916	0.00699091	0.00131812	0.555775	3	0.575603	0.560431	0.055565	0.796854	0.575603	0.254934
A1B	gr1	Rim	<0.05	22.1353	41.9039	6.24453	18.7015	0.390196	0.104902	10.6814	100.174	0.000299882	0.816054	1.03635	0.146995	0.489226	0.0103382	0.00263963	0.498096	3	0.559463	0.504492	0.0735195	0.768956	0.559463	0.300464
A1B	gr1	Rim	<0.05	22.448	42.5539	5.396	16.2738	0.270588	0.0666667	12.2235	99.2551	0.000528422	0.824248	1.04819	0.126509	0.424004	0.00714033	0.00167076	0.567713	3	0.559799	0.572455	0.0632878	0.770198	0.559799	0.298367
A1B	gr1	Rim	<0.05	23.4	43.4059	4.61149	16.3053	0.321569	0.0803922	12.551	100.676	0	0.843807	1.05001	0.106179	0.417211	0.00833356	0.00197864	0.572477	3	0.554442	0.578442	0.0530893	0.797133	0.554442	0.254496
A1B	gr2	IN-Core	<0.05	18.2471	48.4206	4.72779	16.4379	0.308824	0.0990196	11.8029	100.051	0.000162954	0.678871	1.20849	0.112311	0.433951	0.00825723	0.00251445	0.555441	3	0.640307	0.561396	0.0561646	0.794401	0.339491	0.25881
A1B	gr2	IN-Core	<0.05	16.285	51.017	3.91632	16.9389	0.293	0.075	11.245	99.7702	0	0.614414	1.29124	0.0943453	0.453481	0.00794457	0.00193135	0.536643	3	0.677584	0.541996	0.0471726	0.827783	0.307207	0.208047
A1B	gr2	BT	<0.05	19.8559	47.2245	4.61424	16.6018	0.27549	0.0509804	12.0598	100.703	0.000482124	0.728542	1.16239	0.108102	0.432237	0.00726443	0.00127672	0.559704	3	0.614718	0.564252	0.0540772	0.799936	0.364447	0.2501
A1B	gr2	BT	<0.05	20.6186	45.6706	4.52421	15.7956	0.208824	0.0343137	12.4049	99.257	0	0.761607	1.13169	0.106705	0.414006	0.00554345	0.000865099	0.579585	3	0.597735	0.583324	0.0533523	0.795079	0.380803	0.257737
A1B	gr2	BT	<0.05	20.9824	45.6667	4.08074	16.0799	0.297059	0.0735294	12.2049	99.3852	0	0.773928	1.12996	0.0961069	0.420853	0.00787442	0.00185112	0.569421	3	0.593502	0.575014	0.0480534	0.814092	0.386964	0.228362
A1B	gr2	Rim	<0.05	21.7108	44.652	4.57399	15.9704	0.254902	0.106863	12.4167	99.6865	2.29253e-05	0.795457	1.09749	0.107005	0.4152	0.00671188	0.00267236	0.575439	3	0.579779	0.580877	0.0535039	0.795089	0.579779	0.25772
A1B	gr2	Rim	<0.05	21.6225	46.1892	2.97983	16.899	0.284314	0.0823529	11.8735	99.9426	0.000275412	0.793112	1.13655	0.0697892	0.439834	0.00749472	0.00206174	0.550885	3	0.588989	0.556045	0.0349042	0.863057	0.588989	0.158672
A1B	gr2	Rim	<0.05	23.2539	44.2294	3.7083	15.4337	0.267647	0.0754902	13.0059	99.9743	0	0.841122	1.07323	0.0856461	0.396126	0.00695753	0.00186372	0.595053	3	0.560623	0.600349	0.042823	0.822227	0.560623	0.216209
A1B	gr3	IN-Core	<0.05	16.783	50.07	4.26256	16.9474	0.291	0.063	11.281	99.6979	0	0.632203	1.26527	0.102524	0.452991	0.00787789	0.00161977	0.537511	3	0.666819	0.542666	0.0512621	0.815443	0.316102	0.226327
A1B	gr3	IN-Core	<0.05	16.637	50.277	3.84528	16.6358	0.264	0.087	11.35	99.0961	0	0.62995	1.27708	0.0929667	0.446967	0.00718397	0.00224842	0.5436	3	0.66967	0.548776	0.0464833	0.827818	0.314975	0.207994
A1B	gr3	IN-Core	<0.05	18.951	47.966	4.23726	16.3671	0.247	0.08	11.915	99.7634	0	0.704052	1.19543	0.100514	0.431465	0.00659476	0.00202857	0.559912	3	0.629346	0.564782	0.050257	0.811056	0.352026	0.23296	7.88	85.03	2082.89	3585.19	6564.81	1361.2	6730.04	11.82	50.17	14.75	2.39	0.82	2.76	0.6
A1B	gr3	BT	<0.05	17.541	43.558	9.57474	17.5012	0.277	0.122	10.86	99.4339	0	0.663489	1.10526	0.231246	0.469729	0.00752989	0.00314967	0.519591	3	0.624883	0.5252	0.115623	0.670108	0.331744	0.492298
A1B	gr3	Rim	<0.05	21.515	44.872	4.4294	15.8972	0.206	0.122	12.443	99.5066	0.000515517	0.789929	1.1052	0.103839	0.41416	0.00543555	0.00305727	0.577863	3	0.58318	0.58251	0.0519463	0.799538	0.395168	0.250722
A1B	gr3	Rim	<0.05	20.838	46.142	4.15017	16.3635	0.296	0.081	12.139	100.02	0.000234406	0.765335	1.13687	0.0973263	0.426453	0.00781298	0.00203052	0.563938	3	0.597659	0.569409	0.0486746	0.814185	0.382757	0.228223
A1B	gr3	Rim	<0.05	20.199	46.747	4.36348	16.6205	0.282	0.091	11.955	100.264	0.000140908	0.743258	1.15394	0.102521	0.433966	0.00745742	0.00228548	0.556432	3	0.608234	0.561827	0.0512676	0.808903	0.371682	0.236242
A1B	gr3	Rim	<0.05	20.713	44.653	4.94403	15.9591	0.254	0.066	12.165	98.7752	0.000497765	0.769261	1.1125	0.117241	0.420572	0.00677944	0.00167302	0.571473	3	0.591202	0.576056	0.0586499	0.782004	0.384822	0.278766
A1B	gr3	Rim	<0.05	20.87	46.352	4.02627	16.44	0.289	0.096	12.125	100.204	0.000140415	0.765264	1.14019	0.0942672	0.42775	0.00761581	0.00240263	0.562372	3	0.598382	0.567982	0.0471402	0.819418	0.382686	0.220379
A1B	gr3	Rim	<0.05	19.626	47.405	3.97741	16.4929	0.261	0.091	11.883	99.7363	0	0.727336	1.17855	0.0941181	0.433712	0.00695141	0.00230182	0.557035	3	0.618373	0.562237	0.047059	0.821689	0.363668	0.217006
A1B	gr3	Rim	<0.05	20.88	45.768	4.23186	16.251	0.231	0.096	12.169	99.6368	0.000235083	0.769091	1.13091	0.0995286	0.424743	0.00611489	0.00241349	0.566963	3	0.595216	0.571705	0.049776	0.810159	0.384636	0.234326
A1B	gr3	Rim	<0.05	20.608	45.74	4.38321	15.8428	0.273	0.078	12.297	99.222	0	0.761976	1.13454	0.103482	0.415659	0.00725433	0.00196846	0.575118	3	0.598224	0.580472	0.0517412	0.800666	0.380988	0.24896

## Sheet: APT data
APT data of Cr-spinel in the studied peridotites (sample A4D)
		Core			Core			Rim			Rim
		Run 3151			Run 3163			Run 3144			Run 3153
		M8			M10			M5			M6
		Counts	atomic %		Counts	atomic %		Counts	atomic %		Counts	atomic %
	O	73703264	0.456331		67714704	0.45221		64103224	0.457531		66232648	0.451932
	Cr	38927840	0.24102		36564800	0.244186		30973066	0.221068		32668536	0.22291
	Al	14513555	0.0898601		13391191	0.0894286		14924347	0.106521		15552829	0.106123
	Fe	17813536	0.110292		16566188	0.110632		15041388	0.107357		15554524	0.106135
	Mg	16125103	0.0998379		15114494	0.100937		14663961	0.104663		16135579	0.110099
	V	254375	0.00157495		232889	0.00155527		239604	0.00171015		247365	0.00168787
	Mn	175184	0.00108464		157438	0.0010514		161163	0.00115029		163109	0.00111296
