# Supplementary material for: Cr-spinel records metasomatism not petrogenesis of mantle rocks
Source: Nat Commun. 2019 Nov 8;10:5103. doi: 10.1038/s41467-019-13117-1 (PMC6841941; doi:10.1038/s41467-019-13117-1)
Supplement: Supplementary file 6 — Supplementary Data 3 [file 41467_2019_13117_MOESM6_ESM.xlsx]

## Sheet: Arc
Cr-spinel datasets of Arc-peridotites
Arc setting	Arc name	Refrences	Sample label	Sample#	Lat	Long	TiO2	Al2O3	Cr2O3	FeO	Fe2O3	MnO	MgO	NiO	Total	Mg#	Cr#
Fore-arc	IBM	Ishii et al., (1992)	125-778A-2R-1,53-56	H805	19.52	146.67	0.17	26.93	42.97	15.3	0.48		13.62	0.23	99.69	0.607	0.517
Fore-arc	IBM	Ishii et al., (1992)	125-778A-2R-1,53-56	H805	19.52	146.67	0.14	27.15	42.28	15.68	0.63		13.31	0.24	99.39	0.593	0.511
Fore-arc	IBM	Ishii et al., (1992)	125-778A-2R-1,53-56	H805	19.52	146.67	0.16	27.32	42.51	15.57	0.6		13.51	0.23	99.87	0.599	0.511
Fore-arc	IBM	Ishii et al., (1992)	125-778A-2R-1,53-56	H805	19.52	146.67	0.15	27.55	42.97	15.36	0.25		13.77	0.2	100.27	0.612	0.511
Fore-arc	IBM	Ishii et al., (1992)	125-778A-2R-1,82-84	H810	19.52	146.67	0.1	16.83	54.24	16.74	0.05		11.6	0.26	99.85	0.552	0.684
Fore-arc	IBM	Ishii et al., (1992)	125-778A-2R-1,82-84	H810	19.52	146.67	0.11	18	51.94	16.25	0.91		11.97	0.23	99.36	0.556	0.659
Fore-arc	IBM	Ishii et al., (1992)	125-778A-2R-1,82-84	H810	19.52	146.67	0.13	16.6	54.3	16.48	0.96		11.94	0.25	100.59	0.551	0.687
Fore-arc	IBM	Ishii et al., (1992)	125-778A-2R-1,82-84	H810	19.52	146.67	0.11	16.22	54.2	15.78	0.99		12.13	0.27	99.63	0.565	0.692
Fore-arc	IBM	Ishii et al., (1992)	125-778A-2R-1,82-84	H810	19.52	146.67	0.11	16	52.44	16.91	2.77		11.41	0.22	99.68	0.512	0.687
Fore-arc	IBM	Ishii et al., (1992)	125-778A-3R-CC,4-7	H815	19.52	146.67	0.12	35.3	32.97	14.47	0.88		14.81	0.23	96.74	0.634	0.385
Fore-arc	IBM	Ishii et al., (1992)	125-778A-3R-CC,4-7	H815	19.52	146.67	0.09	35.46	31.73	15.12	1.87		14.36	0.25	98.73	0.604	0.375
Fore-arc	IBM	Ishii et al., (1992)	125-778A-3R-CC,4-7	H815	19.52	146.67	0.1	35.33	33.04	14.71	0.66		14.63	0.23	98.68	0.63	0.386
Fore-arc	IBM	Ishii et al., (1992)	125-778A-3R-CC,4-7	H815	19.52	146.67	0.11	34.7	33.37	14.58	0.91		14.64	0.22	98.52	0.629	0.392
Fore-arc	IBM	Ishii et al., (1992)	125-778A-3R-CC,4-7	H815	19.52	146.67	0.09	35.25	33	14.22	0.65		14.82	0.24	98.23	0.641	0.386
Fore-arc	IBM	Ishii et al., (1992)	125-778A-3R-CC,4-7	H815	19.52	146.67	0.09	35.86	32.64	14.3	0.57		14.95	0.24	98.67	0.643	0.349
Fore-arc	IBM	Ishii et al., (1992)	125-778A-3R-CC,4-7	H815	19.52	146.67	0.09	37.78	30.24	14.39	0.78		15.23	0.23	96.88	0.643	0.349
Fore-arc	IBM	Ishii et al., (1992)	125-778A-3R-CC,4-7	H815	19.52	146.67	0.06	40.6	26.61	13.22	1.46		16	0.25	98.12	0.662	0.305
Fore-arc	IBM	Ishii et al., (1992)	125-779A-5R-2,43-45	H910	19.52	146.7	0.1	12.84	56.3	17.68	1.19		10.34	0.29	98.69	0.496	0.746
Fore-arc	IBM	Ishii et al., (1992)	125-779A-5R-2,43-45	H910	19.52	146.7	0.1	13.1	55.76	17.76	1.57		10.38	0.26	98.85	0.491	0.741
Fore-arc	IBM	Ishii et al., (1992)	125-779A-5R-2,43-45	H910	19.52	146.7	0.2	13.26	55.49	18.09	1.2		10.11	0.25	98.46	0.485	0.737
Fore-arc	IBM	Ishii et al., (1992)	125-779A-5R-2,43-45	H910	19.52	146.7	0.1	13.35	55.72	17.71	1.23		10.38	0.29	98.73	0.496	0.737
Fore-arc	IBM	Ishii et al., (1992)	125-779A-5R-2,43-45	H910	19.52	146.7	0.1	12.84	55.76	17.84	1.39		10.17	0.26	98.29	0.487	0.744
Fore-arc	IBM	Ishii et al., (1992)	125-779A-8R-1,41-45	H916	19.52	146.7	0.1	20.2	49.43	16.51	0.55		12.02	0.16	99.02	0.557	0.621
Fore-arc	IBM	Ishii et al., (1992)	125-779A-8R-1,41-45	H916	19.52	146.7	0.1	20.19	48.81	16.02	0.85		12.16	0.17	98.32	0.564	0.619
Fore-arc	IBM	Ishii et al., (1992)	125-779A-8R-1,41-45	H916	19.52	146.7	0.1	21.55	46.77	17.59	0.76		11.26	0.18	98.23	0.523	0.593
Fore-arc	IBM	Ishii et al., (1992)	125-779A-8R-1,41-45	H916	19.52	146.7	0.1	20.59	48.66	16.62	0.41		11.9	0.16	98.53	0.555	0.613
Fore-arc	IBM	Ishii et al., (1992)	125-779A-8R-1,41-45	H916	19.52	146.7	0.1	20.99	48.07	16.73	0.26		11.73	0.2	98.16	0.552	0.606
Fore-arc	IBM	Ishii et al., (1992)	125-779A-8R-1,41-45	H916	19.52	146.7	0.1	21.23	48.31	17.04	0.18		11.71	0.18	98.86	0.548	0.604
Fore-arc	IBM	Ishii et al., (1992)	125-779A-10R-1,39-43	H922	19.52	146.7	0.1	28.6	41.28	16.86	1.1		13.13	0.21	101.34	0.567	0.492
Fore-arc	IBM	Ishii et al., (1992)	125-779A-10R-1,39-43	H922	19.52	146.7	0.11	28.42	40.35	15.83	1.56		13.39	0.26	99.85	0.581	0.488
Fore-arc	IBM	Ishii et al., (1992)	125-779A-10R-1,39-43	H922	19.52	146.7	0.09	29.65	39.34	17.19	1.82		12.95	0.19	101.16	0.551	0.471
Fore-arc	IBM	Ishii et al., (1992)	125-779A-10R-1,39-43	H922	19.52	146.7	0.09	29.57	38.17	16.91	2.44		12.91	0.23	100.16	0.546	0.464
Fore-arc	IBM	Ishii et al., (1992)	125-779A-10R-1,39-43	H922	19.52	146.7	0.12	27.58	41.85	15.5	1.05		13.51	0.24	99.83	0.594	0.504
Fore-arc	IBM	Ishii et al., (1992)	125-779A-10R-1,39-43	H922	19.52	146.7	0.12	27.33	42.52	15.76	0.71		13.36	0.24	100.05	0.592	0.511
Fore-arc	IBM	Ishii et al., (1992)	125-779A-10R-1,39-43	H922	19.52	146.7	0.11	27.6	41.49	15.5	1.04		13.43	0.27	99.39	0.593	0.502
Fore-arc	IBM	Ishii et al., (1992)	125-779A-11R-1,20-22	H924	19.52	146.7	0.08	17.38	51.62	16.87	1.19		11.39	0.22	98.75	0.531	0.666
Fore-arc	IBM	Ishii et al., (1992)	125-779A-11R-1,20-22	H924	19.52	146.7	0.07	16.86	51.83	16.51	1.61		11.46	0.26	98.52	0.532	0.673
Fore-arc	IBM	Ishii et al., (1992)	125-779A-11R-1,20-22	H924	19.52	146.7	0.08	16.87	52.51	16.51	1.06		11.55	0.23	98.78	0.541	0.676
Fore-arc	IBM	Ishii et al., (1992)	125-779A-11R-1,20-22	H924	19.52	146.7	0.07	17.2	51.99	16.33	1.21		11.65	0.27	98.67	0.544	0.67
Fore-arc	IBM	Ishii et al., (1992)	125-779A-11R-1,20-22	H924	19.52	146.7	0.07	17.81	51.57	17.19	0.96		11.26	0.25	99.07	0.526	0.66
Fore-arc	IBM	Ishii et al., (1992)	125-779A-11R-1,20-22	H924	19.52	146.7	0.07	17.03	52.23	16.9	1		11.27	0.29	98.76	0.53	0.673
Fore-arc	IBM	Ishii et al., (1992)	125-779A-11R-1,90-92	H926	19.52	146.7	0.1	9.29	59.16	18.84	1.51		9.14	0.29	98.28	0.446	0.81
Fore-arc	IBM	Ishii et al., (1992)	125-779A-11R-1,90-92	H926	19.52	146.7	0.1	9.17	59.29	18.95	1.63		9.19	0.22	98.52	0.445	0.813
Fore-arc	IBM	Ishii et al., (1992)	125-779A-11R-1,90-92	H926	19.52	146.7	0.08	9.11	59.16	18.73	1.73		9.22	0.25	98.21	0.447	0.813
Fore-arc	IBM	Ishii et al., (1992)	125-779A-11R-1,90-92	H926	19.52	146.7	0.09	9.29	59.12	19.11	1.77		9.03	0.28	98.59	0.437	0.81
Fore-arc	IBM	Ishii et al., (1992)	125-779A-12R-1,38-42	H928	19.52	146.7	0.09	16.16	53.66	18.1	1.06		10.68	0.23	99.94	0.5	0.69
Fore-arc	IBM	Ishii et al., (1992)	125-779A-12R-1,38-42	H928	19.52	146.7	0.09	16.26	53.43	18.39	0.71		10.45	0.21	99.55	0.495	0.688
Fore-arc	IBM	Ishii et al., (1992)	125-779A-12R-1,38-42	H928	19.52	146.7	0.1	15.68	53.96	19.96	0.33		9.49	0.19	99.84	0.455	0.698
Fore-arc	IBM	Ishii et al., (1992)	125-779A-12R-1,38-42	H928	19.52	146.7	0.1	16.07	53.18	19.41	1.16		9.89	0.25	100.06	0.463	0.689
Fore-arc	IBM	Ishii et al., (1992)	125-779A-13R-2,50-54	H930	19.52	146.7	0.1	31.77	34.18	16.83	2.98		12.93	0.29	98.93	0.541	0.419
Fore-arc	IBM	Ishii et al., (1992)	125-779A-13R-2,50-54	H930	19.52	146.7	0.09	31.96	34.92	16.38	2.55		13.28	0.26	99.22	0.559	0.423
Fore-arc	IBM	Ishii et al., (1992)	125-779A-13R-2,50-54	H930	19.52	146.7	0.07	32.61	33.1	16.89	2.86		12.9	0.29	98.52	0.541	0.405
Fore-arc	IBM	Ishii et al., (1992)	125-779A-13R-2,50-54	H930	19.52	146.7	0.1	32.97	33.14	16.38	2.65		13.33	0.26	98.65	0.559	0.403
Fore-arc	IBM	Ishii et al., (1992)	125-779A-14R-2,139-141	H936	19.52	146.7	0.09	26.79	39.75	21.55	0.72		9.17	0.24	98.3	0.424	0.499
Fore-arc	IBM	Ishii et al., (1992)	125-779A-14R-2,139-141	H936	19.52	146.7	0.09	31.66	37.08	16.37	0.68		13.36	0.22	99.47	0.584	0.44
Fore-arc	IBM	Ishii et al., (1992)	125-779A-14R-2,139-141	H936	19.52	146.7	0.09	30.98	37.92	16.87	0.07		12.82	0.23	99.02	0.574	0.451
Fore-arc	IBM	Ishii et al., (1992)	125-779A-14R-2,139-141	H936	19.52	146.7	0.06	32.8	35.89	16.88	0.56		13.11	0.24	99.54	0.573	0.423
Fore-arc	IBM	Ishii et al., (1992)	125-779A-14R-2,139-141	H936	19.52	146.7	0.1	27.22	39.39	21.44	0.98		9.42	0.23	98.78	0.429	0.493
Fore-arc	IBM	Ishii et al., (1992)	125-779A-17R-3,80-83	H942	19.52	146.7	0.11	19.68	48.59	17.54	1.06		11.2	0.24	98.46	0.519	0.624
Fore-arc	IBM	Ishii et al., (1992)	125-779A-17R-3,80-83	H942	19.52	146.7	0.1	22.64	43.85	18.02	2.5		11.12	0.29	98.5	0.494	0.565
Fore-arc	IBM	Ishii et al., (1992)	125-779A-17R-3,80-83	H942	19.52	146.7	0.11	19.65	48.44	17.62	0.97		11.01	0.24	98.05	0.515	0.623
Fore-arc	IBM	Ishii et al., (1992)	125-779A-19R-2,57-60	H944	19.52	146.7	0.17	16.1	52.03	17.85	2.36		10.78	0.21	99.3	0.49	0.684
Fore-arc	IBM	Ishii et al., (1992)	125-779A-19R-2,57-60	H944	19.52	146.7	0.16	15.98	52.33	18.57	2.25		10.47	0.05	99.61	0.475	0.687
Fore-arc	IBM	Ishii et al., (1992)	125-779A-19R-2,57-60	H944	19.52	146.7	0.14	15.71	52.54	18.21	2.55		10.69	0	99.62	0.482	0.692
Fore-arc	IBM	Ishii et al., (1992)	125-779A-19R-3,53-56	H946	19.52	146.7	0.08	14.89	53.05	21.58	1.04		8.04	0.25	98.85	0.389	0.705
Fore-arc	IBM	Ishii et al., (1992)	125-779A-19R-3,53-56	H946	19.52	146.7	0.07	15.64	54.32	18.19	1.04		10.56	0.26	100.01	0.496	0.7
Fore-arc	IBM	Ishii et al., (1992)	125-779A-19R-3,53-56	H946	19.52	146.7	0.09	15.9	53.66	17.57	1.15		10.89	0.25	99.42	0.511	0.694
Fore-arc	IBM	Ishii et al., (1992)	125-779A-19R-3,53-56	H946	19.52	146.7	0.09	15.89	53.84	18.05	1.27		10.67	0.28	100.01	0.498	0.694
Fore-arc	IBM	Ishii et al., (1992)	125-779A-19R-3,53-56	H946	19.52	146.7	0.06	15.49	53.97	17.64	1.47		10.82	0.25	99.58	0.504	0.7
Fore-arc	IBM	Ishii et al., (1992)	125-779A-22R-1,65-69	H948	19.52	146.7	0.12	10.49	57.93	18.6	1.99		9.53	0.26	98.81	0.454	0.787
Fore-arc	IBM	Ishii et al., (1992)	125-779A-22R-1,65-69	H948	19.52	146.7	0.1	12.6	55.86	19.17	1.92		9.47	0.3	99.36	0.447	0.748
Fore-arc	IBM	Ishii et al., (1992)	125-779A-22R-1,65-69	H948	19.52	146.7	0.12	12.19	56.22	19.21	1.99		9.43	0.27	99.33	0.445	0.756
Fore-arc	IBM	Ishii et al., (1992)	125-779A-22R-1,65-69	H948	19.52	146.7	0.13	10.89	57.91	18.91	1.79		9.52	0.26	99.36	0.453	0.781
Fore-arc	IBM	Ishii et al., (1992)	125-779A-22R-1,65-69	H948	19.52	146.7	0.1	10.46	58.06	18.75	1.9		9.46	0.27	98.92	0.452	0.788
Fore-arc	IBM	Ishii et al., (1992)	125-779A-22R-1,65-69	H948	19.52	146.7	0.11	11.53	56.32	19.07	2.08		9.46	0.25	98.88	0.446	0.766
Fore-arc	IBM	Ishii et al., (1992)	125-779A-22R-1,65-69	H948	19.52	146.7	0.14	13.74	55.22	18.73	1.98		10.08	0.28	100.1	0.467	0.729
Fore-arc	IBM	Ishii et al., (1992)	125-779A-22R-1,65-69	H948	19.52	146.7	0.13	10.45	58.07	18.46	1.83		9.64	0.25	98.73	0.461	0.788
Fore-arc	IBM	Ishii et al., (1992)	125-779A-22R-1,65-69	H948	19.52	146.7	0.12	12.44	56.03	18.5	2		9.85	0.27	99.1	0.464	0.751
Fore-arc	IBM	Ishii et al., (1992)	125-779A-22R-1,65-69	H948	19.52	146.7	0.12	12.31	56.31	18.78	2.27		9.82	0.23	99.7	0.457	0.754
Fore-arc	IBM	Ishii et al., (1992)	125-779A-22R-3,55-57	H952	19.52	146.7	0.13	10.56	58.2	19.16	0.59		9.1	0.24	98.07	0.452	0.787
Fore-arc	IBM	Ishii et al., (1992)	125-779A-22R-3,55-57	H952	19.52	146.7	0.13	10.45	57.97	18.63	1.5		9.46	0.26	98.35	0.458	0.788
Fore-arc	IBM	Ishii et al., (1992)	125-779A-22R-3,55-57	H952	19.52	146.7	0.13	10.66	57.58	19.44	1.22		8.96	0.28	98.28	0.437	0.784
Fore-arc	IBM	Ishii et al., (1992)	125-779A-22R-3,55-57	H952	19.52	146.7	0.12	10.89	57.57	19.24	1.25		9.14	0.24	98.42	0.444	0.78
Fore-arc	IBM	Ishii et al., (1992)	125-779A-22R-3,55-57	H952	19.52	146.7	0.14	11.08	57.4	19.61	1.36		8.93	0.26	98.7	0.433	0.777
Fore-arc	IBM	Ishii et al., (1992)	125-779A-26R-2,47-50	H956	19.52	146.7	0.09	30.07	37.23	16.41	1.44		13.36	0.21	99.09	0.574	0.454
Fore-arc	IBM	Ishii et al., (1992)	125-779A-26R-2,47-50	H956	19.52	146.7	0.08	31.39	37.32	15.88	0.53		13.59	0.14	98.95	0.597	0.444
Fore-arc	IBM	Ishii et al., (1992)	125-779A-26R-2,47-50	H956	19.52	146.7	0.11	34.74	33.11	15.93	0.94		13.83	0.17	98.81	0.595	0.39
Fore-arc	IBM	Ishii et al., (1992)	125-779A-26R-2,47-50	H956	19.52	146.7	0.09	29.69	39.43	16.15	0.46		13.27	0.19	99.35	0.588	0.471
Fore-arc	IBM	Ishii et al., (1992)	125-779A-26R-2,47-50	H956	19.52	146.7	0.1	29.38	38.6	15.39	1.35		13.61	0.17	98.56	0.594	0.468
Fore-arc	IBM	Ishii et al., (1992)	125-779A-26R-2,47-50	H956	19.52	146.7	0.08	30.41	36.42	17.6	1.29		12.21	0.16	98.2	0.537	0.445
Fore-arc	IBM	Ishii et al., (1992)	125-779A-26R-2,47-50	H956	19.52	146.7	0.09	30.35	39.46	16.47	0.13		13.28	0.15	99.99	0.588	0.466
Fore-arc	IBM	Ishii et al., (1992)	125-779A-26R-2,47-50	H956	19.52	146.7	0.1	29.85	39.72	16.27	0.32		13.34	0.17	99.82	0.59	0.472
Fore-arc	IBM	Ishii et al., (1992)	125-779A-26R-2,47-50	H956	19.52	146.7	0.1	29.74	39.23	15.95	0.5		13.34	0.19	99.09	0.592	0.469
Fore-arc	IBM	Ishii et al., (1992)	125-779A-26R-2,47-50	H956	19.52	146.7	0.09	30.98	37.22	15.65	0.64		13.48	0.19	98.31	0.597	0.446
Fore-arc	IBM	Ishii et al., (1992)	125-779A-26R-3,102-105	H958	19.52	146.7	0.2	33.03	36.38	14.85	1.03		14.71	0.24	100.4	0.624	0.425
Fore-arc	IBM	Ishii et al., (1992)	125-779A-26R-3,102-105	H958	19.52	146.7	0.18	33.81	35.67	14.73	0.53		14.74	0.26	99.93	0.633	0.414
Fore-arc	IBM	Ishii et al., (1992)	125-779A-26R-3,102-105	H958	19.52	146.7	0.19	33.31	36.41	15.03	0.41		14.6	0.25	100.24	0.628	0.423
Fore-arc	IBM	Ishii et al., (1992)	125-779A-26R-3,102-105	H958	19.52	146.7	0.16	33.49	34.98	15.06	1.14		14.41	0.22	99.42	0.615	0.412
Fore-arc	IBM	Ishii et al., (1992)	125-779A-26R-3,102-105	H958	19.52	146.7	0.17	34.44	34.67	15.02	0.6		14.58	0.22	99.68	0.625	0.403
Fore-arc	IBM	Ishii et al., (1992)	125-779A-26R-3,102-105	H958	19.52	146.7	0.17	32.79	35.99	14.29	1		14.76	0.26	99.21	0.634	0.424
Fore-arc	IBM	Ishii et al., (1992)	125-779A-28R-3,26-28	H960	19.52	146.7	0.09	13.4	55.54	17.74	1.77		10.5	0.22	99.13	0.492	0.735
Fore-arc	IBM	Ishii et al., (1992)	125-779A-28R-3,26-28	H960	19.52	146.7	0.09	13.58	54.9	17.86	1.86		10.34	0.31	98.85	0.485	0.731
Fore-arc	IBM	Ishii et al., (1992)	125-779A-28R-3,26-28	H960	19.52	146.7	0.1	13.68	54.52	17.83	2.18		10.39	0.25	98.79	0.483	0.728
Fore-arc	IBM	Ishii et al., (1992)	125-779A-28R-3,26-28	H960	19.52	146.7	0.11	14.17	54.46	18.01	2.22		10.48	0.28	99.61	0.483	0.721
Fore-arc	IBM	Ishii et al., (1992)	125-779A-28R-3,26-28	H960	19.52	146.7	0.09	13.91	53.95	17.62	2.4		10.53	0.24	98.6	0.487	0.722
Fore-arc	IBM	Ishii et al., (1992)	125-780C-6R-1,67-69	H010	19.54	146.65	0.08	24.17	44.91	16.61	0.7		12.36	0.22	99.09	0.561	0.555
Fore-arc	IBM	Ishii et al., (1992)	125-780C-6R-1,67-69	H010	19.54	146.65	0.08	25.2	42.86	17.94	1.54		11.67	0.26	99.5	0.518	0.533
Fore-arc	IBM	Ishii et al., (1992)	125-780C-6R-1,67-69	H010	19.54	146.65	0.1	23.81	45.84	16.84	0.32		12.23	0.24	99.46	0.56	0.564
Fore-arc	IBM	Ishii et al., (1992)	125-780C-6R-1,67-69	H010	19.54	146.65	0.09	24.16	45.27	16.85	0.32		12.24	0.2	99.2	0.56	0.557
Fore-arc	IBM	Ishii et al., (1992)	125-780C-6R-1,67-69	H010	19.54	146.65	0.1	26.24	42.15	17.03	0.94		12.3	0.26	99.08	0.551	0.519
Fore-arc	IBM	Ishii et al., (1992)	125-780C-6R-1,67-69	H010	19.54	146.65	0.12	24.15	44.41	16.75	0.72		12.18	0.24	98.63	0.555	0.552
Fore-arc	IBM	Ishii et al., (1992)	125-780C-6R-1,67-69	H010	19.54	146.65	0.1	24.25	44.94	16.55	0.51		12.43	0.2	99.07	0.566	0.554
Fore-arc	IBM	Ishii et al., (1992)	125-780C-6R-1,67-69	H010	19.54	146.65	0.12	25.4	43.56	16.82	0.19		12.24	0.23	98.64	0.562	0.535
Fore-arc	IBM	Ishii et al., (1992)	125-780C-6R-1,67-69	H010	19.54	146.65	0.1	24.88	42.63	17.32	1.98		12.01	0.22	99.06	0.528	0.535
Fore-arc	IBM	Ishii et al., (1992)	125-780C-6R-1,67-69	H010	19.54	146.65	0.11	23.9	44.74	16.83	0.5		12.1	0.24	98.53	0.555	0.557
Fore-arc	IBM	Ishii et al., (1992)	125-780C-6R-1,67-69	H010	19.54	146.65	0.09	24.61	44.48	16.07	0.8		12.75	0.22	99.03	0.575	0.548
Fore-arc	IBM	Ishii et al., (1992)	125-780C-6R-1,67-69	H010	19.54	146.65	0.1	25.15	43.79	16.66	1.21		12.55	0.24	99.67	0.558	0.539
Fore-arc	IBM	Ishii et al., (1992)	125-780C-6R-1,67-69	H010	19.54	146.65	0.07	26.22	41.54	17.55	1.38		11.87	0.23	98.79	0.53	0.515
Fore-arc	IBM	Ishii et al., (1992)	125-780C-10R-1,11-13	H020	19.54	146.65	0.1	26.18	41.96	14.88	1.2		13.37	0.25	97.86	0.599	0.518
Fore-arc	IBM	Ishii et al., (1992)	125-780C-10R-1,11-13	H020	19.54	146.65	0.1	25.41	42.83	15.15	1.6		13.27	0.28	98.55	0.588	0.531
Fore-arc	IBM	Ishii et al., (1992)	125-780C-10R-1,11-13	H020	19.54	146.65	0.1	25.2	42.25	15.63	1.63		12.78	0.25	97.74	0.571	0.529
Fore-arc	IBM	Ishii et al., (1992)	125-780C-10R-1,11-13	H020	19.54	146.65	0.09	25.66	42.24	15.57	1.46		12.91	0.26	98.09	0.577	0.525
Fore-arc	IBM	Ishii et al., (1992)	125-780C-10R-1,11-13	H020	19.54	146.65	0.09	27.43	39.4	15.49	2.02		13.09	0.21	97.6	0.574	0.491
Fore-arc	IBM	Ishii et al., (1992)	125-780C-16R-1,53-59	H025	19.54	146.65	0.07	23.37	45.72	16.75	1.2		12.18	0.26	99.46	0.549	0.568
Fore-arc	IBM	Ishii et al., (1992)	125-780C-16R-1,53-59	H025	19.54	146.65	0.09	22.62	46.59	16.6	1.12		12.2	0.25	99.4	0.553	0.58
Fore-arc	IBM	Ishii et al., (1992)	125-780C-16R-1,53-59	H025	19.54	146.65	0.07	23.19	46.37	17.29	0.99		11.95	0.22	100.01	0.539	0.573
Fore-arc	IBM	Ishii et al., (1992)	125-780C-16R-1,53-59	H025	19.54	146.65	0.1	22.08	47.46	16.48	1.01		12.25	0.28	99.6	0.557	0.59
Fore-arc	IBM	Ishii et al., (1992)	125-780C-16R-1,53-59	H025	19.54	146.65	0.09	22.02	47.19	16.32	1.07		12.29	0.22	99.13	0.559	0.59
Fore-arc	IBM	Ishii et al., (1992)	125-780C-18R-1,65-67	H035	19.54	146.65	0.06	27.97	41.3	16.24	0.31		12.94	0.22	99.08	0.583	0.498
Fore-arc	IBM	Ishii et al., (1992)	125-780C-18R-1,65-67	H035	19.54	146.65	0.07	30.89	37.97	16.44	0.08		13.11	0.19	98.83	0.586	0.452
Fore-arc	IBM	Ishii et al., (1992)	125-780C-18R-1,65-67	H035	19.54	146.65	0.07	30.33	38.33	16.68	0.11		12.8	0.22	98.56	0.576	0.459
Fore-arc	IBM	Ishii et al., (1992)	125-780C-18R-1,65-67	H035	19.54	146.65	0.06	27.74	41.32	16.64	0.16		12.63	0.24	98.85	0.573	0.5
Fore-arc	IBM	Ishii et al., (1992)	125-780C-18R-1,65-67	H035	19.54	146.65	0.07	27.55	41.64	16.2	0.21		12.89	0.21	98.83	0.584	0.503
Fore-arc	IBM	Ishii et al., (1992)	125-780C-18R-1,65-67	H035	19.54	146.65	0.07	30.14	39.26	15.66	0.22		13.54	0.22	99.14	0.603	0.466
Fore-arc	IBM	Ishii et al., (1992)	125-780C-18R-1,65-67	H035	19.54	146.65	0.09	30.63	37.47	17.25	0.47		12.48	0.2	98.59	0.557	0.451
Fore-arc	IBM	Ishii et al., (1992)	125-780D-5X-1,0-4	H040	19.55	146.66	0.07	22.44	46.01	15.95	1.93		12.56	0.24	99.03	0.559	0.579
Fore-arc	IBM	Ishii et al., (1992)	125-780D-5X-1,0-4	H040	19.55	146.66	0.09	22.93	46.07	15.97	1.52		12.63	0.28	99.37	0.565	0.574
Fore-arc	IBM	Ishii et al., (1992)	125-780D-5X-1,0-4	H040	19.55	146.66	0.08	23.12	44.82	16.12	1.84		12.37	0.26	98.46	0.554	0.565
Fore-arc	IBM	Ishii et al., (1992)	125-780D-5X-1,0-4	H040	19.55	146.66	0.09	22.5	45.07	16.71	1.83		11.88	0.25	98.17	0.536	0.573
Fore-arc	IBM	Ishii et al., (1992)	125-780D-5X-1,0-4	H040	19.55	146.66	0.07	23.16	43.77	16.06	2.62		12.37	0.21	98	0.545	0.559
Fore-arc	IBM	Ishii et al., (1992)	125-780D-5X-1,0-4	H040	19.55	146.66	0.08	22.58	45.94	15.86	1.6		12.55	0.24	98.72	0.564	0.577
Fore-arc	IBM	Ishii et al., (1992)	125-783A-16R-CC,14-17	H325	30.97	141.79	0.09	27.83	38.17	15.74	3.8		13.18	0.28	98.74	0.551	0.479
Fore-arc	IBM	Ishii et al., (1992)	125-783A-16R-CC,14-17	H325	30.97	141.79	0.08	27.96	38.42	16.27	3.64		12.95	0.28	99.26	0.541	0.48
Fore-arc	IBM	Ishii et al., (1992)	125-783A-16R-CC,14-17	H325	30.97	141.79	0.09	26.08	40.19	16.39	3.83		12.69	0.24	99.15	0.533	0.508
Fore-arc	IBM	Ishii et al., (1992)	125-783A-16R-CC,14-17	H325	30.97	141.79	0.1	27.58	39.32	15.62	3.59		13.4	0.31	99.58	0.559	0.489
Fore-arc	IBM	Ishii et al., (1992)	125-783A-16R-CC,14-17	H325	30.97	141.79	0.12	27.23	39.46	15.4	3.87		13.53	0.27	99.52	0.561	0.493
Fore-arc	IBM	Ishii et al., (1992)	125-783A-16R-CC,19-22	H330	30.97	141.79	0.14	26.59	39.16	17.6	3.61		11.91	0.28	98.96	0.504	0.497
Fore-arc	IBM	Ishii et al., (1992)	125-783A-16R-CC,19-22	H330	30.97	141.79	0.11	24.94	40.88	17.1	3.56		12.01	0.22	98.54	0.513	0.524
Fore-arc	IBM	Ishii et al., (1992)	125-783A-17R-1,7-10	H335	30.97	141.79	0.09	21.73	45.32	17.51	3.2		11.6	0.22	99.43	0.503	0.583
Fore-arc	IBM	Ishii et al., (1992)	125-783A-17R-1,7-10	H335	30.97	141.79	0.09	21.27	45.58	17.56	3.18		11.69	0.23	99.6	0.505	0.59
Fore-arc	IBM	Ishii et al., (1992)	125-783A-17R-1,7-10	H335	30.97	141.79	0.09	22.14	45.3	16.82	3.16		12.08	0.27	99.6	0.523	0.579
Fore-arc	IBM	Ishii et al., (1992)	125-783A-17R-1,7-10	H335	30.97	141.79	0.1	22.15	44.98	17	3.26		11.96	0.25	99.47	0.517	0.577
Fore-arc	IBM	Ishii et al., (1992)	125-783A-17R-1,7-10	H335	30.97	141.79	0.06	24.82	42.07	17.1	3.36		12.16	0.22	99.51	0.518	0.532
Fore-arc	IBM	Ishii et al., (1992)	125-783A-18R-1,45-51	H340	30.97	141.79	0.09	25.81	39.82	16.85	4.48		12.37	0.27	99.28	0.514	0.509
Fore-arc	IBM	Ishii et al., (1992)	125-783A-18R-1,45-51	H340	30.97	141.79	0.09	27.55	37.98	17.23	4.59		12.39	0.23	99.66	0.508	0.48
Fore-arc	IBM	Ishii et al., (1992)	125-783A-18R-1,45-51	H340	30.97	141.79	0.06	28.33	37.77	16.58	4.58		12.94	0.28	100.15	0.527	0.472
Fore-arc	IBM	Ishii et al., (1992)	125-783A-18R-1,45-51	H340	30.97	141.79	0.08	26.66	39.4	17.32	4.32		12.26	0.29	99.95	0.507	0.498
Fore-arc	IBM	Ishii et al., (1992)	125-783A-18R-1,45-51	H340	30.97	141.79	0.1	25.95	39.36	16.79	4.67		12.42	0.25	99.11	0.513	0.504
Fore-arc	IBM	Ishii et al., (1992)	125-783A-18R-1,45-51	H340	30.97	141.79	0.09	26.75	39.65	17.66	3.81		12.07	0.25	99.95	0.505	0.499
Fore-arc	IBM	Ishii et al., (1992)	125-783A-18R-1,45-51	H340	30.97	141.79	0.11	24.72	41.4	16.43	4.52		12.6	0.3	99.66	0.523	0.529
Fore-arc	IBM	Ishii et al., (1992)	125-783A-18R-1,45-51	H340	30.97	141.79	0.1	26.27	39.51	16.27	4.29		12.67	0.32	99.12	0.529	0.502
Fore-arc	IBM	Ishii et al., (1992)	125-783A-18R-1,45-51	H340	30.97	141.79	0.11	27.2	38.24	17.09	5.11		12.52	0.27	100.1	0.507	0.485
Fore-arc	IBM	Ishii et al., (1992)	125-783A-18R-1,45-51	H340	30.97	141.79	0.11	26.75	38.42	17.43	4.58		12.08	0.29	99.23	0.5	0.491
Fore-arc	IBM	Ishii et al., (1992)	125-783A-18R-1,75-78	H345	30.97	141.79	0.14	23.97	41.16	17.21	4.51		11.93	0.29	98.86	0.5	0.535
Fore-arc	IBM	Ishii et al., (1992)	125-783A-18R-1,75-78	H345	30.97	141.79	0.14	23.84	41.75	17.08	4.46		12.05	0.28	99.25	0.505	0.54
Fore-arc	IBM	Ishii et al., (1992)	125-783A-18R-1,75-78	H345	30.97	141.79	0.12	23.99	41.66	16.96	4.31		12.12	0.24	99.09	0.509	0.538
Fore-arc	IBM	Ishii et al., (1992)	125-783A-18R-1,75-78	H345	30.97	141.79	0.12	24.26	41.42	17.23	4.14		11.94	0.28	99.08	0.504	0.534
Fore-arc	IBM	Ishii et al., (1992)	125-783A-18R-1,75-78	H345	30.97	141.79	0.14	24.85	38.15	18.41	6.12		11.22	0.28	98.73	0.455	0.507
Fore-arc	IBM	Ishii et al., (1992)	125-783A-18R-1,75-78	H345	30.97	141.79	0.12	25.28	39.92	17.18	4.5		12.05	0.26	98.94	0.503	0.514
Fore-arc	IBM	Ishii et al., (1992)	125-783A-18R-1,75-78	H345	30.97	141.79	0.13	24.75	40.53	17.54	4.23		11.81	0.26	98.93	0.496	0.523
Fore-arc	IBM	Ishii et al., (1992)	125-783A-18R-1,75-78	H345	30.97	141.79	0.12	24.88	41.06	16.94	3.69		12.15	0.26	98.86	0.517	0.525
Fore-arc	IBM	Ishii et al., (1992)	125-783A-18R-1,75-78	H345	30.97	141.79	0.13	26.17	39.71	16.81	3.76		12.39	0.27	98.98	0.522	0.504
Fore-arc	IBM	Ishii et al., (1992)	125-783A-18R-1,75-78	H345	30.97	141.79	0.13	23.96	40.93	16.95	4.77		11.99	0.26	98.58	0.502	0.534
Fore-arc	IBM	Ishii et al., (1992)	125-783A-18R-1,79-82	H350	30.97	141.79	0.08	25.39	40.26	16.21	3.79		12.61	0.26	98.35	0.534	0.515
Fore-arc	IBM	Ishii et al., (1992)	125-783A-18R-1,79-82	H350	30.97	141.79	0.07	28.88	37.21	15.05	3.61		13.73	0.26	98.53	0.572	0.464
Fore-arc	IBM	Ishii et al., (1992)	125-783A-18R-1,79-82	H350	30.97	141.79	0.09	24.05	41.14	16.54	4.45		12.23	0.26	98.42	0.515	0.534
Fore-arc	IBM	Ishii et al., (1992)	125-783A-18R-1,79-82	H350	30.97	141.79	0.09	24.08	41.2	16.93	4.26		11.99	0.28	98.49	0.507	0.534
Fore-arc	IBM	Ishii et al., (1992)	125-783A-18R-1,100-103	H355	30.97	141.79	0.1	22.15	42.67	16.59	5.19		12.01	0.27	98.5	0.502	0.564
Fore-arc	IBM	Ishii et al., (1992)	125-783A-18R-1,100-103	H355	30.97	141.79	0.09	21.67	43.35	16.95	4.74		11.67	0.27	98.3	0.495	0.573
Fore-arc	IBM	Ishii et al., (1992)	125-783A-18R-1,100-103	H355	30.97	141.79	0.1	21.82	43.43	16.14	4.69		12.24	0.24	98.23	0.517	0.572
Fore-arc	IBM	Ishii et al., (1992)	125-783A-18R-1,100-103	H355	30.97	141.79	0.1	22.04	43.22	16.13	4.83		12.28	0.27	98.43	0.517	0.568
Fore-arc	IBM	Ishii et al., (1992)	125-783A-18R-1,100-103	H355	30.97	141.79	0.09	22.35	42.84	16.99	4.5		11.73	0.27	98.34	0.498	0.563
Fore-arc	IBM	Ishii et al., (1992)	125-783A-18R-1,100-103	H355	30.97	141.79	0.09	23.01	41.91	16.75	4.86		11.96	0.27	98.41	0.502	0.55
Fore-arc	IBM	Ishii et al., (1992)	125-784A-37R-1,6-9	H410	30.97	141.79	0.07	24.89	43.73	16.32	2.3		12.88	0.22	100.3	0.555	0.541
Fore-arc	IBM	Ishii et al., (1992)	125-784A-37R-1,6-9	H410	30.92	141.74	0.07	24.95	43.72	16.21	2.41		12.97	0.22	100.4	0.557	0.54
Fore-arc	IBM	Ishii et al., (1992)	125-784A-37R-1,6-9	H410	30.92	141.74	0.09	25.39	43.01	16.46	2.02		12.7	0.24	99.78	0.553	0.532
Fore-arc	IBM	Ishii et al., (1992)	125-784A-37R-1,6-9	H410	30.92	141.74	0.09	24.8	43.78	15.85	2.47		13.09	0.2	100.1	0.564	0.542
Fore-arc	IBM	Ishii et al., (1992)	125-784A-38R-1,68-71	H415	30.92	141.74	0.2	20.52	46.05	17.92	3.11		11.13	0.3	99.05	0.489	0.601
Fore-arc	IBM	Ishii et al., (1992)	125-784A-38R-1,68-71	H415	30.92	141.74	0.21	20.06	45.88	17.66	4.14		11.31	0.25	99.2	0.485	0.605
Fore-arc	IBM	Ishii et al., (1992)	125-784A-38R-1,68-71	H415	30.92	141.74	0.22	19.78	46.89	17.68	3.32		11.28	0.23	99.18	0.493	0.614
Fore-arc	IBM	Ishii et al., (1992)	125-784A-38R-1,68-71	H415	30.92	141.74	0.2	21.09	45.79	17.66	2.78		11.37	0.26	98.98	0.501	0.593
Fore-arc	IBM	Ishii et al., (1992)	125-784A-38R-1,68-71	H415	30.92	141.74	0.2	19.76	47.21	17.35	3		11.51	0.23	99.09	0.506	0.616
Fore-arc	IBM	Ishii et al., (1992)	125-784A-38R-1,68-71	H415	30.92	141.74	0.25	18.87	47.53	17.23	3.49		11.47	0.25	98.87	0.501	0.628
Fore-arc	IBM	Ishii et al., (1992)	125-784A-38R-1,68-71	H415	30.92	141.74	0.21	20.28	46.37	17.82	3.18		11.18	0.27	99.07	0.491	0.605
Fore-arc	IBM	Ishii et al., (1992)	125-784A-38R-2,87-89	H420	30.92	141.74	0.12	19.83	46.78	16.7	3.5		11.74	0.26	98.65	0.513	0.613
Fore-arc	IBM	Ishii et al., (1992)	125-784A-38R-2,87-89	H420	30.92	141.74	0.12	19.87	46.68	16.64	3.53		11.79	0.24	98.6	0.515	0.612
Fore-arc	IBM	Ishii et al., (1992)	125-784A-38R-2,87-89	H420	30.92	141.74	0.12	21.59	44.79	17.07	3.31		11.69	0.22	98.53	0.51	0.582
Fore-arc	IBM	Ishii et al., (1992)	125-784A-38R-2,87-89	H420	30.92	141.74	0.1	20.81	45.73	16.88	3.37		11.76	0.21	98.59	0.513	0.596
Fore-arc	IBM	Ishii et al., (1992)	125-784A-38R-2,87-89	H420	30.92	141.74	0.1	21.61	44.81	17.05	3.26		11.71	0.21	98.49	0.511	0.582
Fore-arc	IBM	Ishii et al., (1992)	125-784A-41R-CC,8-11	H435	30.92	141.74	0.09	23.67	42.44	16.08	3.69		12.5	0.23	98.39	0.535	0.546
Fore-arc	IBM	Ishii et al., (1992)	125-784A-41R-CC,8-11	H435	30.92	141.74	0.1	23.5	42.97	16.28	3.4		12.46	0.22	98.71	0.535	0.551
Fore-arc	IBM	Ishii et al., (1992)	125-784A-41R-CC,8-11	H435	30.92	141.74	0.11	25.03	41.76	16.4	2.83		12.51	0.24	98.65	0.541	0.528
Fore-arc	IBM	Ishii et al., (1992)	125-784A-41R-CC,8-11	H435	30.92	141.74	0.09	24.55	40.8	16.75	3.87		12.09	0.21	98.03	0.516	0.527
Fore-arc	IBM	Ishii et al., (1992)	125-784A-41R-CC,8-11	H435	30.92	141.74	0.09	25.4	40.92	15.48	3.35		13.12	0.2	98.35	0.558	0.519
Fore-arc	IBM	Ishii et al., (1992)	125-784A-42R-1,12-15	H440	30.92	141.74	0.09	22.11	44	16.24	3.96		12.27	0.29	98.66	0.525	0.572
Fore-arc	IBM	Ishii et al., (1992)	125-784A-42R-1,12-15	H440	30.92	141.74	0.1	22.43	43.74	16.31	4.04		12.33	0.22	98.82	0.524	0.567
Fore-arc	IBM	Ishii et al., (1992)	125-784A-42R-1,12-15	H440	30.92	141.74	0.1	21.72	44.78	16.25	3.66		12.41	0.08	98.76	0.531	0.58
Fore-arc	IBM	Ishii et al., (1992)	125-784A-42R-1,12-15	H440	30.92	141.74	0.12	23.16	43.39	15.26	3.88		13.1	0.21	98.83	0.554	0.557
Fore-arc	IBM	Ishii et al., (1992)	125-784A-42R-1,12-15	H440	30.92	141.74	0.09	21.03	45.47	15.66	4.01		12.56	0.23	98.7	0.537	0.592
Fore-arc	IBM	Ishii et al., (1992)	125-784A-42R-1,12-15	H440	30.92	141.74	0.08	22.49	43.07	15.88	4.69		12.53	0.25	98.6	0.526	0.562
Fore-arc	IBM	Ishii et al., (1992)	125-784A-42R-1,12-15	H440	30.92	141.74	0.09	23.23	42.54	16.22	4.21		12.36	0.26	98.56	0.524	0.551
Fore-arc	IBM	Ishii et al., (1992)	125-784A-42R-1,12-15	H440	30.92	141.74	0.09	23.25	42.31	16.5	4.63		12.31	0.27	98.99	0.515	0.55
Fore-arc	IBM	Ishii et al., (1992)	125-784A-42R-1,12-15	H440	30.92	141.74	0.09	22.73	42.64	16.59	4.49		12.11	0.29	98.62	0.511	0.557
Fore-arc	IBM	Ishii et al., (1992)	125-784A-42R-1,12-15	H440	30.92	141.74	0.1	21.89	43.4	16.52	4.86		12.08	0.25	98.71	0.507	0.571
Fore-arc	IBM	Ishii et al., (1992)	125-784A-42R-1,43-46	H445	30.92	141.74	0.18	16.47	49.1	17.38	5.18		11.1	0.28	99.24	0.473	0.667
Fore-arc	IBM	Ishii et al., (1992)	125-784A-42R-1,43-46	H445	30.92	141.74	0.2	16.41	49.46	17.48	4.88		11.06	0.27	99.36	0.474	0.669
Fore-arc	IBM	Ishii et al., (1992)	125-784A-42R-1,43-46	H445	30.92	141.74	0.2	15.72	48.94	17.53	5.09		10.7	0.27	98.04	0.463	0.676
Fore-arc	IBM	Ishii et al., (1992)	125-784A-42R-1,43-46	H445	30.92	141.74	0.19	15.66	49.53	17.43	4.79		10.83	0.3	98.34	0.47	0.68
Fore-arc	IBM	Ishii et al., (1992)	125-784A-42R-1,43-46	H445	30.92	141.74	0.21	16.02	49.24	17.26	5.13		11.07	0.28	98.75	0.474	0.673
Fore-arc	IBM	Ishii et al., (1992)	125-784A-43R-2,131-135	H450	30.92	141.74	0.17	21.23	46.67	17.84	2.56		11.49	0.24	100.05	0.504	0.596
Fore-arc	IBM	Ishii et al., (1992)	125-784A-43R-2,131-135	H450	30.92	141.74	0.17	21.47	46.26	17.68	2.76		11.61	0.24	99.99	0.507	0.591
Fore-arc	IBM	Ishii et al., (1992)	125-784A-43R-2,131-135	H450	30.92	141.74	0.18	21.75	45.72	17.46	3.1		11.78	0.19	99.95	0.509	0.585
Fore-arc	IBM	Ishii et al., (1992)	125-784A-43R-2,131-135	H450	30.92	141.74	0.19	20.35	46.54	18.47	2.95		10.89	0.22	99.4	0.479	0.605
Fore-arc	IBM	Ishii et al., (1992)	125-784A-43R-2,131-135	H450	30.92	141.74	0.21	20.47	46.41	18.19	3.11		11.06	0.25	99.43	0.484	0.603
Fore-arc	IBM	Ishii et al., (1992)	125-784A-45R-1,76-80	H455	30.92	141.74	0.1	20.52	47.05	16.15	2.84		12.24	0.23	98.92	0.538	0.606
Fore-arc	IBM	Ishii et al., (1992)	125-784A-45R-1,76-80	H455	30.92	141.74	0.1	20.01	47.33	16.7	2.73		11.8	0.24	98.76	0.523	0.613
Fore-arc	IBM	Ishii et al., (1992)	125-784A-45R-1,76-80	H455	30.92	141.74	0.11	21.27	46.03	17.45	2.37		11.47	0.24	98.79	0.511	0.592
Fore-arc	IBM	Ishii et al., (1992)	125-784A-45R-1,76-80	H455	30.92	141.74	0.1	20.77	46.21	16.98	2.75		11.66	0.24	98.51	0.517	0.599
Fore-arc	IBM	Ishii et al., (1992)	125-784A-45R-1,76-80	H455	30.92	141.74	0.09	20.99	45.42	17.14	3.1		11.52	0.2	98.21	0.507	0.592
Fore-arc	IBM	Ishii et al., (1992)	125-784A-45R-1,95-98	H460	30.92	141.74	0.12	19.68	46.74	15.79	4.03		12.35	0.25	98.64	0.531	0.614
Fore-arc	IBM	Ishii et al., (1992)	125-784A-45R-1,95-98	H460	30.92	141.74	0.12	19.64	47.12	16.15	3.55		12.09	0.24	98.58	0.527	0.617
Fore-arc	IBM	Ishii et al., (1992)	125-784A-45R-1,95-98	H460	30.92	141.74	0.12	19.07	48.08	15.41	3.41		12.53	0.24	98.59	0.547	0.628
Fore-arc	IBM	Ishii et al., (1992)	125-784A-45R-1,95-98	H460	30.92	141.74	0.1	19.34	48.17	15.25	3.69		12.77	0.28	99.29	0.551	0.626
Fore-arc	IBM	Ishii et al., (1992)	125-784A-45R-1,95-98	H460	30.92	141.74	0.12	19.79	47.57	15.5	3.49		12.62	0.28	99.11	0.547	0.617
Fore-arc	IBM	Ishii et al., (1992)	125-784A-45R-1,95-98	H460	30.92	141.74	0.1	19.4	48.11	15.58	3.13		12.45	0.25	98.77	0.547	0.625
Fore-arc	IBM	Ishii et al., (1992)	125-784A-45R-1,95-98	H460	30.92	141.74	0.11	19.19	47.58	15.56	3.66		12.4	0.25	98.44	0.54	0.625
Fore-arc	IBM	Ishii et al., (1992)	125-784A-45R-1,95-98	H460	30.92	141.74	0.11	19.1	48.56	15.36	2.96		12.54	0.22	98.61	0.553	0.63
Fore-arc	IBM	Ishii et al., (1992)	125-784A-45R-1,95-98	H460	30.92	141.74	0.12	18.76	49.09	16.43	2.95		12	0.24	99.38	0.529	0.637
Fore-arc	IBM	Ishii et al., (1992)	125-784A-45R-1,128-133	H470	30.92	141.74	0.1	21.39	47.19	16.78	2.2		12.11	0.2	99.84	0.535	0.597
Fore-arc	IBM	Ishii et al., (1992)	125-784A-45R-1,128-133	H470	30.92	141.74	0.08	23.59	44.49	17.71	1.98		11.69	0.21	99.66	0.517	0.559
Fore-arc	IBM	Ishii et al., (1992)	125-784A-45R-1,128-133	H470	30.92	141.74	0.08	22.11	46.34	16.85	2.49		12.13	0.25	100.07	0.531	0.584
Fore-arc	IBM	Ishii et al., (1992)	125-784A-45R-1,128-133	H470	30.92	141.74	0.1	21.02	47.16	16.62	2.22		12.03	0.23	99.25	0.535	0.601
Fore-arc	IBM	Ishii et al., (1992)	125-784A-45R-1,128-133	H470	30.92	141.74	0.1	21.79	46.66	17.64	2.12		11.63	0.22	100.04	0.515	0.59
Fore-arc	IBM	Ishii et al., (1992)	125-784A-45R-2,1-5	H475	30.92	141.74	0.11	19.92	46.96	17.3	2.55		11.22	0.22	98.08	0.505	0.613
Fore-arc	IBM	Ishii et al., (1992)	125-784A-45R-2,1-5	H475	30.92	141.74	0.11	19.61	47.44	16.95	2.92		11.54	0.24	98.62	0.512	0.619
Fore-arc	IBM	Ishii et al., (1992)	125-784A-45R-2,1-5	H475	30.92	141.74	0.11	20.73	47.69	17.17	1.71		11.6	0.24	99.18	0.525	0.607
Fore-arc	IBM	Ishii et al., (1992)	125-784A-45R-2,1-5	H475	30.92	141.74	0.09	21.67	46.07	17.04	2.06		11.66	0.24	98.7	0.524	0.588
Fore-arc	IBM	Ishii et al., (1992)	125-784A-45R-2,40-42	H480	30.92	141.74	0.11	20.47	46.61	16.51	2.62		11.89	0.22	98.23	0.529	0.604
Fore-arc	IBM	Ishii et al., (1992)	125-784A-45R-2,40-42	H480	30.92	141.74	0.09	20.7	46.47	16.65	2.68		11.82	0.28	98.5	0.525	0.601
Fore-arc	IBM	Ishii et al., (1992)	125-784A-45R-2,40-42	H480	30.92	141.74	0.09	23.09	43.76	16.49	2.88		12.18	0.22	98.46	0.532	0.56
Fore-arc	IBM	Ishii et al., (1992)	125-784A-45R-2,40-42	H480	30.92	141.74	0.12	20.89	46.1	16.59	2.94		11.93	0.22	98.55	0.525	0.597
Fore-arc	IBM	Ishii et al., (1992)	125-784A-45R-2,40-42	H480	30.92	141.74	0.11	21	46.3	16.55	2.82		11.98	0.25	98.76	0.528	0.597
Fore-arc	IBM	Ishii et al., (1992)	125-784A-45R-2,40-42	H480	30.92	141.74	0.09	22.61	43.84	16.75	3.36		11.99	0.28	98.69	0.519	0.565
Fore-arc	IBM	Ishii et al., (1992)	125-784A-45R-2,40-42	H480	30.92	141.74	0.08	23.86	42.63	18.22	2.14		11.09	0.22	98.13	0.495	0.545
Fore-arc	IBM	Ishii et al., (1992)	125-784A-45R-2,40-42	H480	30.92	141.74	0.11	21	46.18	16.62	2.63		11.88	0.27	98.52	0.527	0.596
Fore-arc	IBM	Ishii et al., (1992)	125-784A-45R-2,40-42	H480	30.92	141.74	0.11	20.97	46.08	16.48	3.05		11.99	0.27	98.7	0.526	0.596
Fore-arc	IBM	Ishii et al., (1992)	125-784A-45R-2,40-42	H480	30.92	141.74	0.11	21.72	45.51	16.46	2.49		12.07	0.28	98.55	0.535	0.584
Fore-arc	IBM	Ishii et al., (1992)	125-784A-45R-CC,11-14	H485	30.92	141.74	0.08	22.9	44.02	16.98	2.87		11.9	0.23	98.76	0.52	0.563
Fore-arc	IBM	Ishii et al., (1992)	125-784A-45R-CC,11-14	H485	30.92	141.74	0.07	23.14	43.75	16.53	3.19		12.22	0.22	98.87	0.529	0.559
Fore-arc	IBM	Ishii et al., (1992)	125-784A-45R-CC,11-14	H485	30.92	141.74	0.09	23.94	42.61	17.25	2.88		11.85	0.24	98.68	0.516	0.544
Fore-arc	IBM	Ishii et al., (1992)	125-784A-45R-CC,11-14	H485	30.92	141.74	0.08	25.87	41.97	17.39	2.04		12.09	0.2	99.51	0.528	0.521
Fore-arc	IBM	Ishii et al., (1992)	125-784A-45R-CC,23-27	H490	30.92	141.74	0.1	23.29	45.72	16.15	2.43		12.9	0.22	100.65	0.556	0.568
Fore-arc	IBM	Ishii et al., (1992)	125-784A-45R-CC,23-27	H490	30.92	141.74	0.08	23.3	45.05	16.76	2.28		12.29	0.27	99.87	0.538	0.565
Fore-arc	IBM	Ishii et al., (1992)	125-784A-45R-CC,23-27	H490	30.92	141.74	0.09	22.65	45.76	16.34	2.46		12.55	0.23	99.94	0.547	0.575
Fore-arc	IBM	Ishii et al., (1992)	125-784A-45R-CC,23-27	H490	30.92	141.74	0.08	22.47	45.66	16.39	2.65		12.41	0.24	99.72	0.541	0.577
Fore-arc	IBM	Ishii et al., (1992)	125-784A-45R-CC,23-27	H490	30.92	141.74	0.09	24.93	43.82	16.98	2.16		12.45	0.25	100.5	0.54	0.541
Fore-arc	IBM
Fore-arc	IBM	Parkison and Pearce (1998)	125-778A-2R-1,81-84	125-778A	19.52	146.67	0.08	16.25	54	16.87	0.79	<0.20	11.57		99.81	0.55	0.69
Fore-arc	IBM	Parkison and Pearce (1998)	125-778A-3R-CC,4-7	125-778A	19.52	146.67	0.08	35.41	32.61	15.09	1.4	<0.17	14.59		99.31	0.633	0.382
Fore-arc	IBM	Parkison and Pearce (1998)	125-779A-8R-1,49-55	125-779A	19.52	146.7	0.08	21.8	47.4	17.71	0.61	<0.19	11.49		99.3	0.536	0.593
Fore-arc	IBM	Parkison and Pearce (1998)	125-779A-9R-2,11-15	125-779A	19.52	146.7	0.08	25.53	44.23	15.3	0.58	<0.18	13.46		99.38	0.611	0.538
Fore-arc	IBM	Parkison and Pearce (1998)	125-779A-9R-2,22-26	125-779A	19.52	146.7	0.08	26.91	43.08	15.88	0.84	0.19	13.32		100.43	0.599	0.518
Fore-arc	IBM	Parkison and Pearce (1998)	125-779A-14R-2,40-48	125-779A	19.52	146.7	0.08	31.31	37.72	15.95	1.15	0.31	13.61		100.29	0.603	0.447
Fore-arc	IBM	Parkison and Pearce (1998)	125-779A-16R-2,84-89	125-779A	19.52	146.7	0.08	24.93	44.1	16.31	0.74	<0.18	12.67		99.05	0.581	0.542
Fore-arc	IBM	Parkison and Pearce (1998)	125-779A-24R-1,43-48	125-779A	19.52	146.7	0.08	14.14	54.38	18.09	2.23	0.24	10.41		99.92	0.506	0.721
Fore-arc	IBM	Parkison and Pearce (1998)	125-779A-26R-2,18-25	125-779A	19.52	146.7		26.88	39.61	16.57	1.94	<0.28	13.69		100	0.595	0.497
Fore-arc	IBM	Parkison and Pearce (1998)	125-779A-26R-2,28-33	125-779A	19.52	146.7	0.1	29.33	38.12	16.57	1.07	<0.22	13.42		99.31	0.591	0.466
Fore-arc	IBM	Parkison and Pearce (1998)	125-779A-26R-3,3-9	125-779A	19.52	146.7	0.08	26.11	41.82	16.88	0.9	<0.18	12.23		98.15	0.564	0.518
Fore-arc	IBM	Parkison and Pearce (1998)	125-779A-26R-3,3-9	125-779A	19.52	146.7	0.08	28.57	40.11	17.88	0.84	<0.18	12.18		99.83	0.548	0.485
Fore-arc	IBM	Parkison and Pearce (1998)	125-779A-26R-3,103-107	125-779A	19.52	146.7	0.08	34.94	33.86	15.25	1.86	<0.16	14.76		100.86	0.633	0.394
Fore-arc	IBM	Parkison and Pearce (1998)	125-779A-32R-3,18-22	125-779A	19.52	146.7	0.08	29.27	39.79	16.44	0.21	<0.18	13		98.89	0.585	0.477
Fore-arc	IBM	Parkison and Pearce (1998)	125-780C-6R-1,95-101	125-780C	19.54	146.65	0.1	31.02	36.99	15.66	1.09	<0.22	14.65		100.42	0.626	0.444
Fore-arc	IBM	Parkison and Pearce (1998)	125-780C-13R-1,45-50	125-780C	19.54	146.65	0.08	26.7	42.31	16.88	1.08	0.19	12.57		100.09	0.57	0.515
Fore-arc	IBM	Parkison and Pearce (1998)	125-783A-18R-1,64-71	125-783A	30.97	141.79	0.08	25.71	39.7	17.73	4.65	0.23	11.87		100.18	0.544	0.509
Fore-arc	IBM	Parkison and Pearce (1998)	125-783A-18R-1,119-124	125-783A	30.97	141.79	0.08	28.01	37.26	16.94	5.06	0.22	12.67		100.42	0.571	0.472
Fore-arc	IBM	Parkison and Pearce (1998)	125-784A-45R-1,101-106	125-784A	30.92	141.74	0.15	20.18	45.07	16.61	4.35	<0.34	12.75		100	0.578	0.6
Fore-arc	IBM	Parkison and Pearce (1998)	125-784A-45R-2,33-38	125-784A	30.92	141.74	0.08	20.99	46.82	17.1	3.28	0.19	11.94		100.68	0.554	0.599
Fore-arc	IBM	Parkison and Pearce (1998)	125-784A-45R-CC,7-10	125-784A	30.92	141.74	0.08	25.01	41.79	17.15	3.23	0.27	12.09		99.82	0.556	0.529
Fore-arc	IBM	Parkison and Pearce (1998)	125-784A-45R-CC,7-10	125-784A	30.92	141.74	0.08	28.02	37.97	16.38	4.17	<0.18	13.11		100	0.588	0.476
Fore-arc	IBM
Fore-arc	IBM	Ohara and Ishii (1998)		D2-003	11.68	143.5	0.01168	15.8403	55.985	16.005	0.0105521	0.20044	11.717	0.0706	100.092	0.566509	0.70333
Fore-arc	IBM	Ohara and Ishii (1998)		D2-016	11.68	143.5	0.0237692	18.0748	51.592	19.4398	0.284253	0.239769	9.96538	0.0450769	99.8729	0.478677	0.656905
Fore-arc	IBM	Ohara and Ishii (1998)		D2-024	11.68	143.5	0.007	14.9502	56.2884	16.5428	0.0814027	0.218333	11.3118	0.0577778	99.7122	0.550031	0.716439
Fore-arc	IBM	Ohara and Ishii (1998)		D2-038	11.68	143.5	0.0171081	17.2605	53.2029	15.6158	0.312538	0.214946	12.2806	0.0487297	99.2426	0.586315	0.674083
Fore-arc	IBM	Ohara and Ishii (1998)		D2-080	11.68	143.5	0	15.2859	55.5118	16.7387	0.480173	0.235541	11.3817	0.013973	99.8581	0.547889	0.708996
Fore-arc	IBM	Ohara and Ishii (1998)		D2-081	11.68	143.5	0.00142857	16.9433	55.9063	15.723	0	0.198857	12.4033	0.0136429	101.381	0.584897	0.688815
Fore-arc	IBM	Ohara and Ishii (1998)		D2-131	11.68	143.5	0	16.0455	55.2757	16.9623	0.178992	0.223023	11.2676	0.0824091	100.239	0.542201	0.697947
Fore-arc	IBM	Ohara and Ishii (1998)		D2-185	11.68	143.5	0.000714286	16.4901	55.0958	17.1367	0.275709	0.236286	11.5497	0.00168571	101.006	0.54694	0.6915
Fore-arc	IBM	Ohara and Ishii (1998)		D2-291	11.68	143.5	0.0624	17.6306	49.6207	17.5077	3.16866	0.233286	11.1512	0.0718286	99.6596	0.533674	0.653777
Fore-arc
Fore-arc	IBM	Bloomer (1983)		samp. 21-11	11.68	143.5	0.04	45.75	18.09	18.6447	4.97345	0.15	13.56	0.1	101.346	0.564546	0.209647
Fore-arc	IBM	Bloomer (1983)		samp. 26-8	11.68	143.5	0.16	6.78	51.83	24.4149	13.1302	0.27	6	0.09	102.678	0.304627	0.836822
Fore-arc	IBM	Bloomer (1983)		samp. 26-2	11.68	143.5	0.12	7.24	47.58	23.4343	17.5094	0.26	6.65	0.13	102.935	0.335924	0.815111
Fore-arc	IBM	Bloomer (1983)		samp. 36-24	11.68	143.5	0	20.43	49.03	16.9227	3.39757	0.18	12.28	0.1	102.351	0.563993	0.616851
Fore-arc	IBM	Bloomer (1983)		samp. 51-4	11.68	143.5	0.28	15.06	49.06	20.3058	8.02828	0.32	9.65	0.08	102.795	0.458625	0.686063
Fore-arc	IBM	Bloomer (1983)		samp. 27-6	11.68	143.5	0.61	31.18	34.52	16.9442	5.5185	0.22	13.76	0.17	102.934	0.591437	0.426178
Fore-arc	IBM	Bloomer (1983)		samp. 36-9	11.68	143.5	0.28	20.41	41.67	21.9034	9.47566	0.28	9.27	0.13	103.43	0.430016	0.577991
Fore-arc	IBM	Bloomer (1983)		samp. 36-44	11.68	143.5	0.29	23.43	42.85	18.4906	4.41114	0.2	11.49	0.09	101.263	0.525548	0.550939
Fore-arc	IBM	Bloomer (1983)		samp. 52-1	11.68	143.5	2.09	1.15	0.04	35.6508	69.9888	0.28	0.07	0.01	109.291	0.0034879	0.0228015
Fore-arc
Fore-arc	IBM	Okamura et al. (2006)		samp. ST4-02	26.43	142.95	0.02	20.02	48.96	16.0957	2.60518	0.48	12.24	0.05	100.482	0.575475	0.621295
Fore-arc	IBM	Okamura et al. (2006)		samp. ST4-06	26.43	142.95	0	21.42	48.62	15.6251	1.48342	0.25	12.8	0.04	100.25	0.593543	0.6036
Fore-arc	IBM	Okamura et al. (2006)		samp. ST4-08	26.43	142.95	0.04	9.54	60.47	18.6693	1.97886	0.54	9.55	0.02	100.819	0.476949	0.809603
Fore-arc	IBM	Okamura et al. (2006)		samp. ST4-22	26.43	142.95	0.04	14.92	53.96	18.5591	2.43476	0.5	10.15	0.02	100.595	0.493646	0.708129
Fore-arc	IBM	Okamura et al. (2006)		samp. ST4-27	26.43	142.95	0	23.58	46.61	16.3797	0.967138	0.57	12.38	0.05	100.548	0.57398	0.570084
Fore-arc	IBM	Okamura et al. (2006)		samp. ST4-37	26.43	142.95	0	16.91	53.36	16.4606	1.15513	0.65	11.49	0.05	100.087	0.554428	0.679164
Fore-arc	IBM	Okamura et al. (2006)		samp. ST4-43	26.43	142.95	0.02	11.27	57.64	19.8574	2.19214	0.61	8.8	0.04	100.441	0.441333	0.774317
Fore-arc	IBM	Okamura et al. (2006)		samp. ST4-48	26.43	142.95	0.35	20.23	44.11	18.3934	5.63048	0.45	10.84	0.09	100.105	0.512327	0.593944
Fore-arc	IBM	Okamura et al. (2006)		samp. ST5-1	26.21	143.08	0	18.18	48.7	18.7415	3.9323	0.39	10.32	0.06	100.335	0.495353	0.642477
Fore-arc	IBM	Okamura et al. (2006)		samp. ST5-2	26.21	143.08	0	17.35	51.74	14.9984	3.39124	0.33	12.79	0.07	100.681	0.603194	0.666726
Fore-arc	IBM	Okamura et al. (2006)		samp. ST5-4	26.21	143.08	0.09	18.88	47.27	18.3648	4.43988	0.34	10.66	0.09	100.146	0.508532	0.626808
Fore-arc	IBM	Okamura et al. (2006)		samp. ST5-5	26.21	143.08	0	16.67	49.69	15.3458	5.59454	0.41	12.28	0.07	100.098	0.587878	0.666627
Fore-arc	IBM	Okamura et al. (2006)		samp. ST5-7	26.21	143.08	0	15.05	52.91	16.7339	3.84072	0.34	11.34	0.05	100.268	0.547102	0.702241
Fore-arc
Fore-arc
Fore-arc	Kamchatka (Avacha)	Ionov (2010)		av1spMPI	53.48	159.66		21.474	46.81	16.15		0.228	14.569	0.107	99.417	0.616576	0.593884
Fore-arc	Kamchatka (Avacha)	Ionov (2010)		av1sp1	53.48	159.66	0.014	22.64	46.94	16.24		0.226	14.69	0.118	100.9	0.617217	0.581746
Fore-arc	Kamchatka (Avacha)	Ionov (2010)		av1sp2	53.48	159.66	0.027	22.65	46.1	17.29		0.266	14.47	0.099	100.946	0.598691	0.577238
Fore-arc	Kamchatka (Avacha)	Ionov (2010)		av1sp3	53.48	159.66	0.045	22.66	46.69	16.67		0.23	14.79	0.133	101.276	0.612635	0.580231
Fore-arc	Kamchatka (Avacha)	Ionov (2010)		av1sp4	53.48	159.66	0.018	22.72	46.38	16.67		0.21	14.88	0.124	101.034	0.614074	0.577962
Fore-arc	Kamchatka (Avacha)	Ionov (2010)		av2spMPI	53.48	159.66		21.038	47.279	16.307		0.223	14.573	0.118	99.615	0.614351	0.601214
Fore-arc	Kamchatka (Avacha)	Ionov (2010)		av2_Spl1	53.48	159.66	0.023	21.43	47.83	16.02		0.232	14.6	0.132	100.326	0.618986	0.599565
Fore-arc	Kamchatka (Avacha)	Ionov (2010)		av2_Spl2	53.48	159.66	0.021	21.65	47.43	16.17		0.236	14.62	0.123	100.311	0.617109	0.595088
Fore-arc	Kamchatka (Avacha)	Ionov (2010)		av2_Spl3	53.48	159.66	0.01	21.35	47.99	15.67		0.234	14.67	0.101	100.048	0.625303	0.601264
Fore-arc	Kamchatka (Avacha)	Ionov (2010)		av2_Spl4	53.48	159.66	0.02	22.04	47.64	15.52		0.219	14.77	0.132	100.375	0.629141	0.591847
Fore-arc	Kamchatka (Avacha)	Ionov (2010)		av3sp MPI	53.48	159.66		17.645	50.201	17.069		0.258	13.319	0.087	99.238	0.581757	0.656193
Fore-arc	Kamchatka (Avacha)	Ionov (2010)		av3_Spl1	53.48	159.66	0.024	18.61	50.53	16.37		0.246	14.29	0.095	100.232	0.608777	0.645579
Fore-arc	Kamchatka (Avacha)	Ionov (2010)		av3_Spl2	53.48	159.66	0.051	19.23	50.19	16.43		0.241	13.72	0.083	99.971	0.598161	0.636484
Fore-arc	Kamchatka (Avacha)	Ionov (2010)		av3_Spl3	53.48	159.66	0.032	19.23	50.15	16.77		0.232	13.76	0.084	100.294	0.59393	0.6363
Fore-arc	Kamchatka (Avacha)	Ionov (2010)		av3_Spl4	53.48	159.66	0.024	18.66	49.79	17.51		0.244	13.64	0.075	99.971	0.581345	0.641579
Fore-arc	Kamchatka (Avacha)	Ionov (2010)		av4sp MPI	53.48	159.66		22.397	45.71	18.583		0.255	12.517	0.081	99.616	0.545599	0.577906
Fore-arc	Kamchatka (Avacha)	Ionov (2010)		av4_Sp1	53.48	159.66	0.036	23.2	45.73	17.99		0.256	12.88	0.058	100.197	0.56068	0.569398
Fore-arc	Kamchatka (Avacha)	Ionov (2010)		av4_Sp2	53.48	159.66	0.013	23.28	45.51	18.06		0.259	12.82	0.061	100.044	0.558572	0.56737
Fore-arc	Kamchatka (Avacha)	Ionov (2010)		av4_Sp3	53.48	159.66	0.028	23.31	45.71	17.77		0.243	12.83	0.089	100.017	0.562752	0.56813
Fore-arc	Kamchatka (Avacha)	Ionov (2010)		av4sp1	53.48	159.66	0.014	23.88	45.17	18.79		0.26	12.83	0.08	101.09	0.548974	0.559266
Fore-arc	Kamchatka (Avacha)	Ionov (2010)		av4sp2	53.48	159.66	0.022	23.55	45.86	18.95		0.256	12.74	0.092	101.507	0.545128	0.56642
Fore-arc	Kamchatka (Avacha)	Ionov (2010)		av5sp MPI	53.48	159.66		20.158	48.471	16.07		0.225	14.341	0.111	99.452	0.614018	0.617312
Fore-arc	Kamchatka (Avacha)	Ionov (2010)		av5_Sp1	53.48	159.66	0.021	20.63	48.79	15.63		0.256	14.68	0.092	100.152	0.626061	0.613387
Fore-arc	Kamchatka (Avacha)	Ionov (2010)		av5_Sp2	53.48	159.66	0	20.44	48.77	15.84		0.234	14.53	0.118	99.974	0.620516	0.615482
Fore-arc	Kamchatka (Avacha)	Ionov (2010)		av5_Sp3	53.48	159.66	0.024	20.5	48.56	15.87		0.212	14.44	0.133	99.78	0.618606	0.613765
Fore-arc	Kamchatka (Avacha)	Ionov (2010)		av6sp MPI	53.48	159.66		18.526	49.723	16.625		0.236	14.095	0.113	99.394	0.601801	0.642925
Fore-arc	Kamchatka (Avacha)	Ionov (2010)		av6_Spl1	53.48	159.66	0.019	17.59	51.19	16.54		0.243	14.13	0.127	99.892	0.603622	0.66128
Fore-arc	Kamchatka (Avacha)	Ionov (2010)		av6_Spl2	53.48	159.66	0.025	17.32	51.02	17.21		0.227	13.96	0.107	99.884	0.591161	0.663995
Fore-arc	Kamchatka (Avacha)	Ionov (2010)		av6_Spl3	53.48	159.66	0.033	18.83	50.23	16.15		0.205	14.19	0.1	99.779	0.610326	0.641517
Fore-arc	Kamchatka (Avacha)	Ionov (2010)		av6_Spl4	53.48	159.66	0.021	17.26	50.58	17.88		0.21	13.9	0.124	100.003	0.580851	0.662836
Fore-arc	Kamchatka (Avacha)	Ionov (2010)		av7sp MPI	53.48	159.66		20.717	48.106	16.828		0.24	13.396	0.075	99.431	0.586612	0.609032
Fore-arc	Kamchatka (Avacha)	Ionov (2010)		av7Spl1	53.48	159.66	0.025	21.12	48.41	16.43		0.227	13.77	0.063	100.072	0.599035	0.60594
Fore-arc	Kamchatka (Avacha)	Ionov (2010)		av7Spl2	53.48	159.66	0.04	21.68	47.58	16.33		0.222	13.75	0.083	99.735	0.600152	0.595516
Fore-arc	Kamchatka (Avacha)	Ionov (2010)		av7Spl3	53.48	159.66	0.014	21.62	48.14	14.88		0.23	14.83	0.087	99.829	0.639846	0.598997
Fore-arc	Kamchatka (Avacha)	Ionov (2010)		av9sp MPI	53.48	159.66		21.617	46.637	15.787		0.217	14.869	0.117	99.326	0.626716	0.591388
Fore-arc	Kamchatka (Avacha)	Ionov (2010)		av9_Sp1	53.48	159.66	0.022	21.66	47.63	15.78		0.243	14.45	0.102	99.918	0.62011	0.595991
Fore-arc	Kamchatka (Avacha)	Ionov (2010)		av9_Sp2	53.48	159.66	0.03	21.58	47.4	16.11		0.25	14.56	0.08	100.064	0.617016	0.595716
Fore-arc	Kamchatka (Avacha)	Ionov (2010)		av9_Sp3	53.48	159.66	0.011	21.55	47.3	16.12		0.239	14.55	0.09	99.896	0.616707	0.595543
Fore-arc	Kamchatka (Avacha)	Ionov (2010)		av10sp MPI	53.48	159.66		22.074	46.795	15.542		0.218	14.826	0.119	99.647	0.629693	0.587143
Fore-arc	Kamchatka (Avacha)	Ionov (2010)		av10_Spl1	53.48	159.66	0.035	21.85	45.58	17.22		0.204	14.87	0.119	99.925	0.606193	0.583233
Fore-arc	Kamchatka (Avacha)	Ionov (2010)		av10_Spl2	53.48	159.66	0.013	22.1	46.83	15.96		0.22	14.95	0.123	100.248	0.625437	0.587039
Fore-arc	Kamchatka (Avacha)	Ionov (2010)		av10_Spl3	53.48	159.66	0.01	22.32	46.04	16.11		0.212	15.1	0.123	99.98	0.625584	0.580498
Fore-arc	Kamchatka (Avacha)	Ionov (2010)		av11sp MPI	53.48	159.66		18.121	49.911	17.69		0.278	12.948	0.085	99.113	0.566112	0.648844
Fore-arc	Kamchatka (Avacha)	Ionov (2010)		av11_Sp1	53.48	159.66	0.058	18.88	50.22	16.78		0.215	13.76	0.094	100.045	0.593787	0.640861
Fore-arc	Kamchatka (Avacha)	Ionov (2010)		av11_Sp2	53.48	159.66	0.039	18.59	50.36	17.19		0.288	13.12	0.084	99.733	0.576366	0.645053
Fore-arc	Kamchatka (Avacha)	Ionov (2010)		av11_Sp3	53.48	159.66	0.056	18.95	50.34	16.29		0.213	13.96	0.109	99.948	0.60437	0.640558
Fore-arc	Kamchatka (Avacha)	Ionov (2010)		av11_Sp4	53.48	159.66	0.018	18.86	50.32	16.7		0.282	13.7	0.068	99.98	0.593885	0.641562
Fore-arc	Kamchatka (Avacha)	Ionov (2010)		av12sp MPI	53.48	159.66		23.783	44.938	15.229		0.208	15.27	0.112	99.62	0.64124	0.559
Fore-arc	Kamchatka (Avacha)	Ionov (2010)		av12_Spl1	53.48	159.66	0.025	24.01	45.1	15.46		0.162	15.38	0.136	100.344	0.639426	0.557545
Fore-arc	Kamchatka (Avacha)	Ionov (2010)		av12_Spl2	53.48	159.66	0.01	22.46	45.75	16.35		0.217	14.83	0.14	99.794	0.617863	0.577434
Fore-arc	Kamchatka (Avacha)	Ionov (2010)		av12_Spl3	53.48	159.66	0.017	23.91	44.48	16.14		0.201	15.17	0.1	100.062	0.626231	0.555158
Fore-arc	Kamchatka (Avacha)	Ionov (2010)		av13sp MPI	53.48	159.66		17.624	50.347	16.871		0.241	14.019	0.108	99.287	0.596976	0.657116
Fore-arc	Kamchatka (Avacha)	Ionov (2010)		av13_Spl1	53.48	159.66	0.034	17.9	50.95	16.44		0.252	14.31	0.123	100.06	0.608093	0.656297
Fore-arc	Kamchatka (Avacha)	Ionov (2010)		av13_Spl2	53.48	159.66	0.01	17.64	50.64	16.91		0.261	14.11	0.121	99.719	0.597977	0.658218
Fore-arc	Kamchatka (Avacha)	Ionov (2010)		av13_Spl3	53.48	159.66	0.029	18.43	51.01	16.13		0.234	14.25	0.091	100.241	0.611623	0.649953
Fore-arc	Kamchatka (Avacha)	Ionov (2010)		av13_Spl4	53.48	159.66	0.035	18.53	50.67	16.27		0.212	14.29	0.119	100.167	0.610235	0.647196
Fore-arc	Kamchatka (Avacha)	Ionov (2010)		av14sp MPI	53.48	159.66		24.576	44.41	15.113		0.207	15.396	0.095	99.872	0.644882	0.547974
Fore-arc	Kamchatka (Avacha)	Ionov (2010)		av14_Sp1	53.48	159.66	0.041	25.11	44.58	14.69		0.209	15.38	0.079	100.098	0.65112	0.543592
Fore-arc	Kamchatka (Avacha)	Ionov (2010)		av14_Sp2	53.48	159.66	0.064	24.7	43.53	16.14		0.209	15.43	0.114	100.221	0.6302	0.541762
Fore-arc	Kamchatka (Avacha)	Ionov (2010)		av14_Sp3	53.48	159.66	0.034	23.66	43.45	16.84		0.195	15.11	0.117	99.433	0.615304	0.551966
Fore-arc	Kamchatka (Avacha)	Ionov (2010)		av15sp MPI	53.48	159.66		21.329	47.633	15.467		0.231	14.516	0.1	99.354	0.625886	0.599708
Fore-arc	Kamchatka (Avacha)	Ionov (2010)		av15_Sp1	53.48	159.66	0.025	21.77	47.94	15.37		0.229	14.93	0.122	100.429	0.633908	0.596333
Fore-arc	Kamchatka (Avacha)	Ionov (2010)		av15_Sp2	53.48	159.66	0	21.84	47.76	15.32		0.245	14.56	0.071	99.807	0.628826	0.594654
Fore-arc	Kamchatka (Avacha)	Ionov (2010)		av15_Sp3	53.48	159.66	0	21.63	48.32	15.28		0.246	14.79	0.073	100.403	0.633084	0.599782
Fore-arc	Kamchatka (Avacha)	Ionov (2010)		av15_Sp4	53.48	159.66	0.023	21.18	47.94	15.87		0.211	14.6	0.101	99.996	0.621202	0.602929
Fore-arc	Kamchatka (Avacha)	Ionov (2010)		av17_Sp1	53.48	159.66	0.045	25.84	43.67	14.9		0.224	15.37	0.093	100.157	0.64774	0.531341
Fore-arc	Kamchatka (Avacha)	Ionov (2010)		av17_Sp2	53.48	159.66	0.019	26.02	42.15	16.12		0.244	15.35	0.109	100.06	0.629277	0.520778
Fore-arc	Kamchatka (Avacha)	Ionov (2010)		av17_Sp3	53.48	159.66	0.029	25.68	43.67	15.21		0.217	15.07	0.114	100.03	0.63849	0.532888
Fore-arc	Kamchatka (Avacha)	Ionov (2010)		av16_Sp1	53.48	159.66	0.02	18.67	47.39	18.61		0.24	14.65	0.129	99.762	0.5839	0.630016
Fore-arc	Kamchatka (Avacha)	Ionov (2010)		av16_Sp2	53.48	159.66	0.019	16.93	49.34	19.16		0.228	14.21	0.139	100.063	0.569346	0.661602
Fore-arc	Kamchatka (Avacha)	Ionov (2010)		av16_Sp3	53.48	159.66	0.013	17.07	49.18	18.81		0.234	14.3	0.135	99.775	0.575404	0.659026
Fore-arc	Kamchatka (Avacha)	Ionov (2010)		av16_Spl	53.48	159.66	0.049	17.06	49.47	18.93		0.243	14.3	0.14	100.237	0.57385	0.660477
Fore-arc	Kamchatka (Avacha)	Ionov (2010)		av16-Sp1	53.48	159.66	0.037	18.27	48.97	18.77		0.266	14.32	0.171	100.844	0.576265	0.642617
Fore-arc	Kamchatka (Avacha)	Ionov (2010)		av16-Sp2	53.48	159.66	0	17.84	48.1	19.66		0.249	14.26	0.165	100.299	0.563883	0.643969
Fore-arc	Kamchatka (Avacha)	Ionov (2010)		av8sp MPI	53.48	159.66		19.337	47.282	18.039		0.225	14.268	0.132	99.361	0.585052	0.62126
Fore-arc	Kamchatka (Avacha)	Ionov (2010)		av8_Spl1	53.48	159.66	0.028	19.7	47.7	17.58		0.219	14.56	0.123	99.942	0.596181	0.618953
Fore-arc	Kamchatka (Avacha)	Ionov (2010)		av8_Spl2	53.48	159.66	0.017	19.55	48.37	17.24		0.19	14.42	0.112	99.925	0.598555	0.624032
Fore-arc	Kamchatka (Avacha)	Ionov (2010)		av8_Spl4	53.48	159.66	0.038	20.32	47.21	17.36		0.249	14.6	0.108	99.93	0.599868	0.609162
Fore-arc	Kamchatka (Avacha)	Ionov (2010)		av8sp1	53.48	159.66	0.04	20.76	47.17	18.06		0.231	14.64	0.132	101.08	0.591005	0.603847
Fore-arc	Kamchatka (Avacha)	Ionov (2010)		av8sp2	53.48	159.66	0.026	21.08	46.83	18.08		0.218	14.6	0.16	101.037	0.590076	0.598445
Fore-arc
Fore-arc	Kamchatka (Avacha)	Ishimaru et al. (2007)		samp. 213	53.48	159.66	0.02	15.99	52.55	14.5086	3.78001	0.34	12.86	0.06	100.12	0.61241	0.687955
Fore-arc	Kamchatka (Avacha)	Ishimaru et al. (2007)		samp. 200	53.48	159.66	0.06	18.43	48.53	13.0939	5.59659	0.24	14.07	0.13	100.162	0.657003	0.638527
Fore-arc	Kamchatka (Avacha)	Ishimaru et al. (2007)		samp. F1	53.48	159.66	0.02	23.77	41.01	12.4407	7.51166	0.24	14.98	0.16	100.143	0.682182	0.536477
Fore-arc	Kamchatka (Avacha)	Ishimaru et al. (2007)		samp. 106	53.48	159.66	0	17.96	50.03	13.3553	5.07274	0.28	13.99	0	100.699	0.651241	0.651412
Fore-arc	Kamchatka (Avacha)	Ishimaru et al. (2007)		samp. AVX-33	53.48	159.66	0.08	20.1	45.85	13.3687	6.81375	0.28	14.17	0.13	100.803	0.653913	0.604782
Fore-arc	Kamchatka (Avacha)	Ishimaru et al. (2007)		samp. 729	53.48	159.66	0.01	16.7	49.81	13.7646	6.27371	0.31	13.43	0.13	100.439	0.634938	0.666764
Fore-arc	Kamchatka (Avacha)	Ishimaru et al. (2007)		samp. 187	53.48	159.66	0	22.64	46.81	13.2049	2.85064	0.29	14.45	0.1	100.357	0.661095	0.581067
Fore-arc	Kamchatka (Avacha)	Ishimaru et al. (2007)		samp. AVX-35	53.48	159.66	0.14	19.35	49.9	12.4829	3.37514	0.26	14.67	0.09	100.279	0.67689	0.633696
Fore-arc	Kamchatka (Avacha)	Ishimaru et al. (2007)		samp. AVX-31	53.48	159.66	0.02	17.54	51.48	13.4147	3.76207	0.3	13.81	0.08	100.418	0.647281	0.663177
Fore-arc	Kamchatka (Avacha)	Ishimaru et al. (2007)		samp. 227	53.48	159.66	0.04	14.88	51.89	13.9415	6.33271	0.27	13.22	0.15	100.735	0.6283	0.700543
Fore-arc	Kamchatka (Avacha)	Ishimaru et al. (2007)		samp. AVX-1	53.48	159.66	0.01	21.49	45.93	13.0034	5.1749	0.22	14.49	0.14	100.469	0.665148	0.589115
Fore-arc	Kamchatka (Avacha)	Ishimaru et al. (2007)		samp. 629	53.48	159.66	0.11	19.71	44.67	12.8947	7.24042	0.3	14.09	0.14	99.1661	0.660767	0.603232
Fore-arc	Kamchatka (Avacha)	Ishimaru et al. (2007)		samp. 375	53.48	159.66	0.03	14.58	53.02	15.5658	3.51643	0.29	11.79	0.09	98.8932	0.574503	0.70926
Fore-arc	Kamchatka (Avacha)	Ishimaru et al. (2007)		samp. 59	53.48	159.66	0.11	20.04	45.4	13.1721	5.88758	0.25	13.94	0.15	98.9607	0.653562	0.603138
Fore-arc	Kamchatka (Avacha)	Ishimaru et al. (2007)		samp. 203	53.48	159.66	0.2	13.06	54.69	13.9698	5.31229	0.31	13.13	0.11	100.793	0.62623	0.737478
Fore-arc	Kamchatka (Avacha)	Ishimaru et al. (2007)		samp. 181	53.48	159.66	5.84	8.12	0.66	32.5484	52.5218	0.26	4.09	0.06	104.111	0.183006	0.051707
Fore-arc	Kamchatka (Avacha)	Ishimaru et al. (2007)		samp. 181	53.48	159.66	1.74	13.73	24.81	25.2776	29.0187	0.31	6.66	0.12	101.677	0.319574	0.547962
Fore-arc	Kamchatka (Avacha)	Ishimaru et al. (2007)		samp. 181	53.48	159.66	4.92	9.05	6.23	31.2659	47.5905	0.27	4.47	0.07	103.877	0.203094	0.315914
Fore-arc	Kamchatka (Avacha)	Ishimaru et al. (2007)		samp. 181	53.48	159.66	0.07	13.76	52.03	14.331	5.64425	0.25	12.48	0.13	98.6953	0.608204	0.717244
Fore-arc	Kamchatka (Avacha)	Ishimaru et al. (2007)		samp. 181	53.48	159.66	0.06	13.12	54.38	14.315	5.39534	0.28	12.78	0.11	100.44	0.614115	0.735485
Fore-arc	Kamchatka (Avacha)	Ishimaru et al. (2007)		samp. 181	53.48	159.66	0.06	15.4	50.43	13.4587	6.78034	0.25	13.47	0.13	99.9791	0.640816	0.687186
Fore-arc	Kamchatka (Avacha)	Ishimaru et al. (2007)		samp. 159-3	53.48	159.66	0	22.21	40.26	11.8703	9.079	0.21	14.51	0.85	98.9893	0.685436	0.548743
Fore-arc	Kamchatka (Avacha)	Ishimaru et al. (2007)		samp. 159-5	53.48	159.66	0.12	22.75	38.2	12.0862	9.67248	0.2	13.82	1.8	98.6487	0.670869	0.529726
Fore-arc	Kamchatka (Avacha)	Ishimaru et al. (2007)		samp. 159-6	53.48	159.66	0.07	21.21	41.35	12.6588	9.93641	0.23	14.14	1.03	100.625	0.665684	0.566694
Fore-arc	Kamchatka (Avacha)	Ishimaru et al. (2007)		samp. SHX-98-01	53.48	159.66	0.13	11.26	51.84	18.1475	8.32642	0	10.18	0.13	100.014	0.499991	0.755411
Fore-arc
Fore-arc	Kamchatka (Avacha)	Halama et al. (2009)		samp. AVX-60	53.48	159.66	0.01	14.51	52.83	15.409	4.9686	0.22	12.24	0	100.188	0.58609	0.709512
Fore-arc	Kamchatka (Avacha)	Halama et al. (2009)		samp. AVX-60	53.48	159.66	0.06	14.49	49.98	15.9178	8.07053	0.21	12.03	0	100.758	0.573963	0.698242
Fore-arc	Kamchatka (Avacha)	Halama et al. (2009)		samp. AVX-61	53.48	159.66	0.01	18.7	48.78	14.8633	4.35261	0.19	12.99	0	99.8859	0.609058	0.636354
Fore-arc	Kamchatka (Avacha)	Halama et al. (2009)		samp. AVX-61	53.48	159.66	0.07	17.36	51.32	15.1577	3.03639	0.22	12.68	0	99.8441	0.598588	0.664784
Fore-arc
Fore-arc	Kamchatka (Avacha)	Benard et al. (2017)		samp. AV33	53.48	159.66	0.1721	16.1238	49.3398	14.8225	5.86044	0.14736	12.6333	0.14466	99.244	0.603068	0.672433
Fore-arc	Kamchatka (Avacha)	Benard et al. (2017)		samp. AV-40	53.48	159.66	0.0554667	23.4596	44.97	13.8033	2.35517	0.253233	13.9147	0.0868333	98.8984	0.642471	0.562543
Fore-arc	Kamchatka (Avacha)	Benard et al. (2017)		samp. AV-41	53.48	159.66	0.02385	24.252	42.8722	13.2857	4.24906	0.2707	14.3828	0.11535	99.4517	0.658679	0.542522
Fore-arc	Kamchatka (Avacha)	Benard et al. (2017)		samp. AV-42	53.48	159.66	0.06755	23.3074	44.7466	13.6944	2.77239	0.2818	13.9555	0.0908	98.9165	0.644959	0.56292
Fore-arc
Fore-arc	Tonga	Bloomer (1987)		D88-2	-20.38	-173.27	0.03	25.53	42.94	15.5304	3.11124	0.15	0.07	13.44	100.84	0.606711	0.530145
Fore-arc	Tonga	Bloomer (1987)			-20.38	-173.27	0.04	26.45	41.74	15.6121	2.72033	0.12	0.08	13.38	100.145	0.604388	0.514241
Fore-arc	Tonga	Bloomer (1987)		D88-9	-20.38	-173.27	0.01	19.42	49.15	16.8034	2.5855	0.13	0.05	11.84	99.9999	0.556747	0.629331
Fore-arc	Tonga	Bloomer (1987)			-20.38	-173.27	0.02	20.29	48.63	17.537	2.75936	0.21	0	11.67	101.127	0.542591	0.61654
Fore-arc	Tonga	Bloomer (1987)		D88DD-3	-20.38	-173.27	0.04	9.66	56.44	19.8004	5.54492	0.14	0.06	9	100.696	0.447591	0.796727
Fore-arc	Tonga	Bloomer (1987)			-20.38	-173.27	0.03	10.92	54.47	20.7246	5.71811	0.17	0.03	8.49	100.564	0.422051	0.769915
Fore-arc
Fore-arc	Tonga	Birner et al (2017)		111-3-6	-15.5	-172.34	0.0850702	48.2658	19.335	11.3622	2.48419	0.140437	17.8487	0.257319	99.7958	0.736852	0.211813
Fore-arc	Tonga	Birner et al (2017)		111-3-1	-15.5	-172.34	0.0211111	20.1426	46.3171	18.4244	3.19524	0.248333	10.6579	0.0807778	99.1166	0.507665	0.606698
Fore-arc	Tonga	Birner et al (2017)		111-3-5	-15.5	-172.34	0.0568903	29.7286	38.1589	14.8384	2.14907	0.219309	13.8243	0.109832	99.0987	0.62416	0.462676
Fore-arc	Tonga	Birner et al (2017)		111-3-7	-15.5	-172.34	0.003	19.7241	47.4258	17.5902	2.82966	0.226556	11.1936	0.0722222	99.0779	0.531466	0.617299
Fore-arc	Tonga	Birner et al (2017)		111-3-8	-15.5	-172.34	0.00655556	24.6901	42.8313	16.5031	2.49298	0.208111	12.4091	0.0803333	99.2356	0.572711	0.537838
Fore-arc	Tonga	Birner et al (2017)		111-3-10	-15.5	-172.34	0.00688889	23.9096	42.7983	16.959	3.14603	0.211556	11.9162	0.097	99.0829	0.556048	0.545622
Fore-arc	Tonga	Birner et al (2017)		106-1-2	-17.42	-172.41	0.0351555	41.4353	24.7964	13.8769	4.46764	0.184291	15.468	0.191144	100.459	0.665206	0.286456
Fore-arc	Tonga	Birner et al (2017)		106-1-2	-17.42	-172.41	0.0412352	40.3229	25.4479	13.9888	4.37699	0.190137	15.3695	0.217797	99.968	0.661988	0.297442
Fore-arc	Tonga	Birner et al (2017)		106-1-5	-17.42	-172.41	0.042439	40.5113	24.255	13.6143	4.42454	0.155316	15.448	0.220166	98.6766	0.669161	0.286553
Fore-arc	Tonga	Birner et al (2017)		106-1-17	-17.42	-172.41	0.0519454	39.1755	26.4929	13.661	4.68257	0.205949	15.3284	0.201282	99.8027	0.666677	0.312083
Fore-arc	Tonga	Birner et al (2017)		106-1-1	-17.42	-172.41	0.402611	20.3805	40.5974	19.1698	8.27129	0.330853	10.0351	0.133375	99.3282	0.482705	0.571972
Fore-arc	Tonga	Birner et al (2017)		106-1-3	-17.42	-172.41	0.265273	33.1081	27.718	16.4104	8.67854	0.263993	12.9595	0.128505	99.546	0.584665	0.359642
Fore-arc	Tonga	Birner et al (2017)		106-1-15	-17.42	-172.41	0.657833	20.2111	38.1825	19.5973	10.1345	0.347229	9.75383	0.151986	99.0435	0.470112	0.558955
Fore-arc	Tonga	Birner et al (2017)		98-1-10	-19.25	-172.94	0.0347371	15.7043	52.3514	19.2217	2.48837	0.332138	9.61014	0.0455103	99.7937	0.471235	0.691005
Fore-arc	Tonga	Birner et al (2017)		98-1-11	-19.25	-172.94	0.0241281	29.9069	38.8765	14.1007	2.20863	0.204255	14.3126	0.122106	99.7587	0.644042	0.465823
Fore-arc	Tonga	Birner et al (2017)		98-1-12	-19.25	-172.94	0.0329573	13.3407	54.6888	19.678	2.2674	0.355567	9.34694	0.0378284	99.7822	0.458492	0.733336
Fore-arc	Tonga	Birner et al (2017)		98-1-12	-19.25	-172.94	0.0358221	13.2938	54.3507	19.3207	2.08797	0.325166	9.37726	0.0278467	98.8234	0.46385	0.732812
Fore-arc	Tonga	Birner et al (2017)		98-1-23	-19.25	-172.94	0.0301862	17.3841	50.8879	17.7585	2.11838	0.29074	10.8831	0.059358	99.4262	0.522083	0.662586
Fore-arc	Tonga	Birner et al (2017)		98-2-1	-19.25	-172.94	0.0263233	21.5631	46.7309	16.4336	1.95958	0.270911	11.9638	0.0708562	99.0306	0.564782	0.592473
Fore-arc	Tonga	Birner et al (2017)		98-2-3	-19.25	-172.94	0.0286554	20.7263	47.8292	16.5954	2.34916	0.267434	11.6897	0.0686111	99.5611	0.556662	0.607546
Fore-arc	Tonga	Birner et al (2017)		98-2-6	-19.25	-172.94	0.00188889	24.1902	43.0096	15.8032	2.86138	0.201667	12.6788	0.0846667	98.8436	0.588496	0.543949
Fore-arc	Tonga	Birner et al (2017)		98-2-7	-19.25	-172.94	0.0218471	26.1278	42.8282	15.4029	1.7314	0.23699	13.0592	0.0830804	99.5027	0.6018	0.523725
Fore-arc	Tonga	Birner et al (2017)		98-2-8	-19.25	-172.94	0.0324398	31.7163	37.2548	14.522	1.42546	0.20761	14.3211	0.112631	99.5935	0.637402	0.440712
Fore-arc	Tonga	Birner et al (2017)		98-2-10	-19.25	-172.94	0.0307693	30.2668	37.7026	14.9288	2.63529	0.219474	13.6519	0.095896	99.5363	0.619782	0.455233
Fore-arc	Tonga	Birner et al (2017)		98-2-18	-19.25	-172.94	0.0248554	29.7353	38.3581	15.1893	1.82018	0.2256	13.5864	0.106225	99.0489	0.614558	0.463914
Fore-arc	Tonga	Birner et al (2017)		98-2-23	-19.25	-172.94	0.0286622	27.9613	40.6217	14.6839	1.81864	0.211272	13.7515	0.101581	99.1898	0.625377	0.493564
Fore-arc	Tonga	Birner et al (2017)		98-2-24	-19.25	-172.94	0.0257166	14.9095	52.2688	18.9616	2.436	0.334485	9.7864	0.0577051	98.7896	0.479166	0.701652
Fore-arc	Tonga	Birner et al (2017)		98-2-25	-19.25	-172.94	0.0302382	23.2903	45.1842	15.9846	2.03591	0.261588	12.3935	0.0703446	99.255	0.580196	0.565493
Fore-arc	Tonga	Birner et al (2017)		98-2-29	-19.25	-172.94	0.036988	28.8903	38.4853	14.3768	3.05381	0.209921	13.7995	0.122696	98.9929	0.631126	0.471917
Fore-arc	Tonga	Birner et al (2017)		98-1-6	-19.25	-172.94	0.0394961	11.8206	55.5229	20.2939	3.09591	0.384811	8.53644	0.0447011	99.7475	0.428509	0.759095
Fore-arc	Tonga	Birner et al (2017)		98-1-8	-19.25	-172.94	0.0066	12.4288	54.5188	17.6697	3.45779	0.271	10.2218	0.0488	98.6765	0.507676	0.746362
Fore-arc	Tonga	Birner et al (2017)		98-1-9	-19.25	-172.94	0.0608934	12.2611	57.5352	16.6658	2.29315	0.312323	11.0134	0.0387936	100.187	0.540857	0.758915
Fore-arc	Tonga	Birner et al (2017)		7TOW-57-1B	-20.25	-173.24	0.0123047	23.6075	44.4765	16.8342	2.75621	0.265388	12.0125	0.071651	100.039	0.559855	0.558277
Fore-arc	Tonga	Birner et al (2017)		7TOW-57-4	-20.25	-173.24	0.00969111	22.3547	45.359	16.8333	2.78574	0.264701	11.8122	0.0722204	99.508	0.555721	0.576481
Fore-arc	Tonga	Birner et al (2017)		N88-A1	-20.38	-173.27	0.00694144	25.928	42.5977	15.6929	2.12999	0.233718	13.0635	0.0768611	99.7373	0.597403	0.524294
Fore-arc	Tonga	Birner et al (2017)		N88-C1	-20.38	-173.27	0.00816833	20.6335	47.8807	16.9567	2.33851	0.292857	11.7675	0.0513961	99.9367	0.552979	0.608872
Fore-arc	Tonga	Birner et al (2017)		N88-D1	-20.38	-173.27	0.0135793	23.4054	45.4523	15.6171	2.11346	0.258053	12.9379	0.0847636	99.9245	0.596243	0.565735
Fore-arc	Tonga	Birner et al (2017)		N88-F1	-20.38	-173.27	0.00895289	24.2783	45.114	15.4586	2.05243	0.251456	13.0648	0.0765424	100.309	0.601037	0.554875
Fore-arc
Fore-arc	Lesser Antilies	Vannucii et al. (2007)
Fore-arc	Lesser Antilies	Vannucii et al. (2007)		Gr-b	12.08	-61.66	0.16	38.39	21.09	13.5098	11.3244	0	16.01	0.24	100.864	0.678715	0.269291
Fore-arc	Lesser Antilies	Vannucii et al. (2007)		Gr-b	12.08	-61.66	0.36	27.87	33.84	14.2842	8.64126	0.04	14.43	0.1	99.5954	0.642958	0.448896
Fore-arc	Lesser Antilies	Vannucii et al. (2007)		gr 20– 9c	12.08	-61.66	0.06	23.35	40.8	12.3914	9.57781	0.3	15.32	0.14	101.959	0.687879	0.539632
Fore-arc	Lesser Antilies	Vannucii et al. (2007)		gr 20– 9c	12.08	-61.66	0.08	24.92	22.23	15.4135	26.545	0.3	13.58	0.23	103.309	0.610977	0.374385
Fore-arc	Lesser Antilies	Vannucii et al. (2007)		gr 20– 90	12.08	-61.66	0.15	47.27	15.04	13.6159	8.68377	0.11	17.2	0.16	102.29	0.69248	0.175899
Fore-arc	Lesser Antilies	Vannucii et al. (2007)		gr 5–1	12.08	-61.66	0	36.82	27.71	11.1807	8.13392	0.18	17.36	0.41	101.795	0.734592	0.335487
Fore-arc	Lesser Antilies	Vannucii et al. (2007)		gr 5–1	12.08	-61.66	0.03	20.61	46.49	12.4969	5.01538	0.33	14.53	0.08	99.5823	0.674542	0.602103
Fore-arc	Lesser Antilies	Vannucii et al. (2007)		gr 20– 8a	12.08	-61.66	0.2	29.1	36	16.5693	5.99067	0.27	13.25	0.12	101.5	0.587712	0.453524
Fore-arc	Lesser Antilies	Vannucii et al. (2007)		gr 20– 8a	12.08	-61.66	0.15	53.84	14.34	11.3919	1.12027	0.11	18.87	0.29	100.192	0.747012	0.15159
Fore-arc	Lesser Antilies	Vannucii et al. (2007)		gr 20– 15b	12.08	-61.66	0.2	23.06	40.89	12.913	8.44257	0.31	14.59	0.31	100.946	0.668226	0.543282
Fore-arc	Lesser Antilies	Vannucii et al. (2007)		gr 20– 15b	12.08	-61.66	0.14	18.84	42.71	14.9838	9.55297	0.26	12.58	0.2	99.4368	0.599458	0.603298
Fore-arc	Lesser Antilies	Vannucii et al. (2007)		gr 20– 9a	12.08	-61.66	0	12.16	51.82	16.8012	8.27782	0	11.18	0.06	100.299	0.542583	0.740852
Fore-arc	Lesser Antilies	Vannucii et al. (2007)		20–8c	12.08	-61.66	0.34	25.02	35.34	20.8002	9.42365	0.31	10.09	0.09	101.414	0.463727	0.486532
Fore-arc	Lesser Antilies	Vannucii et al. (2007)		gr 1–2	12.08	-61.66	0.92	17.24	40.07	19.6472	12.8831	0.35	10.4	0	101.51	0.485489	0.609253
Fore-arc	Lesser Antilies	Vannucii et al. (2007)		gr 20– 15	12.08	-61.66	0.63	21.75	38.8	16.3722	9.777	0.36	12.43	0.28	100.439	0.575078	0.544775
Fore-arc	Lesser Antilies	Vannucii et al. (2007)		gr 20–2	12.08	-61.66	0.02	23.88	38.56	16.5145	7.66293	0	12.29	0.12	99.0475	0.570187	0.519977
Fore-arc	Lesser Antilies	Vannucii et al. (2007)		gr 20– 21	12.08	-61.66	0.1	15.4	49.69	12.5157	9.17297	0.31	14.3	0.22	101.839	0.670698	0.683999
Fore-arc
Fore-arc	Lesser Antilies	Parkinson et al. (2003)		samp. G3	12.08	-61.66	0.12	30.79	27	14.3057	12.1513	0.2	14.38	0	98.947	0.641815	0.370382
Fore-arc	Lesser Antilies	Parkinson et al. (2003)		samp. G3	12.08	-61.66	0.35	23.7	35.13	16.3263	11.5838	0.18	12.7	0	99.9702	0.581003	0.498589
Fore-arc	Lesser Antilies	Parkinson et al. (2003)		samp. G4	12.08	-61.66	0.4	17.06	47.11	16.9991	6.60208	0	11.77	0	99.9412	0.552422	0.649428
Fore-arc	Lesser Antilies	Parkinson et al. (2003)		samp. G4	12.08	-61.66	0.32	18.44	39.37	17.543	12.9767	0.31	11.31	0	100.27	0.53472	0.588861
Fore-arc	Lesser Antilies	Parkinson et al. (2003)		samp. G5	12.08	-61.66	1.02	19.29	36.8	18.9072	13.5721	0.25	11.09	0	100.929	0.511141	0.561361
Fore-arc	Lesser Antilies	Parkinson et al. (2003)		samp. G5	12.08	-61.66	0.71	19.69	39.44	17.0925	11.7993	0.19	12.24	0	101.162	0.560734	0.573329
Fore-arc	Lesser Antilies	Parkinson et al. (2003)		samp. G5	12.08	-61.66	0	29.14	33.77	13.0817	9.21074	0	15.46	0	100.662	0.678112	0.43739
Fore-arc	Lesser Antilies	Parkinson et al. (2003)		samp. G7	12.08	-61.66	0	39.25	23.39	12.8402	7.94554	0	16.52	0	99.9458	0.696367	0.285597
Fore-arc	Lesser Antilies	Parkinson et al. (2003)		samp. G11	12.08	-61.66	0	34.2	28.39	13.2721	8.32135	0.18	15.6	0	99.9634	0.676926	0.357688
Fore-arc	Lesser Antilies	Parkinson et al. (2003)		samp. G11	12.08	-61.66	1.32	24.78	28.95	17.1594	15.4589	0	13.08	0	100.748	0.576058	0.439377
Fore-arc	Lesser Antilies	Parkinson et al. (2003)		samp. G12	12.08	-61.66	0.11	29.33	34.85	14.7376	7.49283	0	14.57	0	101.09	0.637986	0.443546
Fore-arc	Lesser Antilies	Parkinson et al. (2003)		samp. G12	12.08	-61.66	0.37	23.29	38.83	17.1252	9.62914	0	12.7	0	101.944	0.56933	0.527957
Fore-arc	Lesser Antilies	Parkinson et al. (2003)		samp. G13	12.08	-61.66	0	27.42	34.87	13.4941	9.63037	0.24	14.81	0	100.465	0.661753	0.460366
Fore-arc	Lesser Antilies	Parkinson et al. (2003)		samp. G13	12.08	-61.66	0.93	18.29	38.01	18.6844	13.2085	0	11.1	0	100.223	0.514328	0.582312
Fore-arc	Lesser Antilies	Parkinson et al. (2003)		samp. G13	12.08	-61.66	0.33	18.69	45.46	15.5546	7.8073	0.23	12.89	0	100.962	0.596322	0.620017
Fore-arc	Lesser Antilies	Parkinson et al. (2003)		samp. G13	12.08	-61.66	0.24	19.31	44.4	13.2394	7.47976	0	14.11	0	98.7791	0.655151	0.606683
Fore-arc
Fore-arc	TUBAF	Franz et al. (2000)		samp. 56-2P	-2.95	151.32	0	26.3	40.3	13.2563	3.38245	0	14.5	0	97.7388	0.660998	0.506889
Fore-arc	TUBAF	Franz et al. (2000)		samp. 56-2P	-2.95	151.32	0	24.9	40.4	10.9721	6.73219	0	16.1	0	99.1042	0.72343	0.521172
Fore-arc	TUBAF	Franz et al. (2000)		samp. 56-2P	-2.95	151.32	0	23.4	38.7	7.54257	10.3767	0	17.9	0	97.9193	0.808812	0.525947
Fore-arc	TUBAF	Franz et al. (2000)		samp. 56-2P	-2.95	151.32	0	23.7	41.1	10.9966	7.13831	0	15.9	0	98.8349	0.720471	0.537755
Fore-arc	TUBAF	Franz et al. (2000)		samp. 56-2P	-2.95	151.32	0	26.7	37.6	9.76135	8.52218	0	17.2	0	99.7835	0.758514	0.485783
Fore-arc	TUBAF	Franz et al. (2000)		samp. 56-2P	-2.95	151.32	0.07	25.02	41.43	16.4315	3.12111	0.13	12.32	0.1	98.7626	0.572019	0.526252
Fore-arc	TUBAF	Franz et al. (2000)		samp. 56-2P	-2.95	151.32	0.06	27	39.86	16.1107	2.8886	0.12	12.71	0.08	99.1793	0.584427	0.497578
Fore-arc	TUBAF	Franz et al. (2000)		samp. 54-2H	-2.95	151.32	0.02	31.2	37.45	15.2143	1.84002	0	14.13	0.1	100.014	0.623431	0.446052
Fore-arc	TUBAF	Franz et al. (2000)		samp. 54-2H	-2.95	151.32	0.03	30.16	35.65	13.5744	4.68483	0	14.76	0.12	99.2792	0.659666	0.442261
Fore-arc	TUBAF	Franz et al. (2000)		samp. 56-2X	-2.95	151.32	1.51	5.38	3.11	17.5681	65.4132	0	11.13	0	104.111	0.53037	0.27943
Fore-arc	TUBAF	Franz et al. (2000)		samp. 56-2X	-2.95	151.32	0	12.8	46.7	15.1459	13.2846	0	12.3	0	100.23	0.591445	0.709936
Fore-arc	TUBAF	Franz et al. (2000)		samp. 56-2X	-2.95	151.32	0	5.9	59.1	15.8494	8.26872	0	11.2	0	100.318	0.557458	0.870463
Fore-arc	TUBAF	Franz et al. (2000)		samp. 56-2X	-2.95	151.32	0.8	5.4	57.8	17.6972	7.76004	0	10.3	0	99.7572	0.509201	0.877758
Fore-arc	TUBAF	Franz et al. (2000)		samp. 56-2X	-2.95	151.32	0	12.8	46.7	15.1459	13.2846	0	12.3	0	100.23	0.591445	0.709936
Fore-arc	TUBAF	Franz et al. (2000)		samp. 56-2X	-2.95	151.32	0	22.1	42.9	13.0305	7.12289	0	14.6	0	99.7534	0.666367	0.565637
Fore-arc	TUBAF	Franz et al. (2000)		samp. 56-2X	-2.95	151.32	0	21.6	42.9	16.7511	6.66659	0	12.2	0	100.118	0.564893	0.57125
Fore-arc	TUBAF	Franz et al. (2000)		samp. 56-2X	-2.95	151.32	0	18.5	39.5	16.4	14.3135	0	12.2	0	100.914	0.570091	0.588872
Fore-arc	TUBAF	Franz et al. (2000)		samp. 56-2X	-2.95	151.32	0	18.9	51.2	20.0527	-0.391936	0	9.7	0	99.4607	0.463026	0.645051
Fore-arc	TUBAF	Franz et al. (2000)		samp. 56-2X	-2.95	151.32	0	19.8	49.5	19.7166	0.426126	0	10	0	99.4427	0.47482	0.626462
Fore-arc	TUBAF	Franz et al. (2000)		samp. 56-2X	-2.95	151.32	0.15	27.99	40.46	17.4349	0.928084	0	12.32	0.09	99.433	0.557451	0.492311
Fore-arc	TUBAF	Franz et al. (2000)		samp. 56-2X	-2.95	151.32	0.63	20.8	36.69	17.4528	12.1545	0	11.66	0.25	99.7773	0.543572	0.541983
Fore-arc
Fore-arc	TUBAF	Franz et al. (2002)	55-2C	F1 Pr1	-2.95	151.32	0.436	18.702	40.182	19.9258	11.0729	0.067	9.894	0.091	100.636	0.466966	0.590387
Fore-arc	TUBAF	Franz et al. (2002)	55-2C	F1 Pr1	-2.95	151.32	0.49	19.093	39.501	19.9445	10.7389	0.066	9.801	0.143	100.079	0.463851	0.581219
Fore-arc	TUBAF	Franz et al. (2002)	55-2C	F1 Pr1	-2.95	151.32	0.631	19.168	39.381	20.3188	10.3765	0.024	9.706	0.137	100.084	0.456774	0.579524
Fore-arc	TUBAF	Franz et al. (2002)	55-2C	F1 Pr1	-2.95	151.32	0.54	19.054	39.873	20.4627	10.3499	0.042	9.643	0.114	100.263	0.454914	0.583996
Fore-arc	TUBAF	Franz et al. (2002)	55-2C	F1 Pr1	-2.95	151.32	0.668	18.966	38.705	20.5439	11.6683	0.064	9.635	0.121	100.703	0.452109	0.577885
Fore-arc	TUBAF	Franz et al. (2002)	55-2C	F4 Pr1	-2.95	151.32	0.594	20.175	33.114	19.5493	15.3125	0.116	10.041	0.165	99.2798	0.475969	0.524054
Fore-arc	TUBAF	Franz et al. (2002)	55-2C	F4 Pr1	-2.95	151.32	0.541	21.516	33.474	19.5125	13.7648	0.055	10.284	0.169	99.4973	0.482616	0.510686
Fore-arc	TUBAF	Franz et al. (2002)	55-2C	F4 Pr1	-2.95	151.32	0.537	21.471	33.326	19.4827	14.119	0.106	10.235	0.17	99.7427	0.480481	0.510102
Fore-arc	TUBAF	Franz et al. (2002)	55-2C	F4 Pr1	-2.95	151.32	0.575	21.182	33.604	19.2557	14.4978	0.074	10.477	0.141	100.095	0.489265	0.515563
Fore-arc	TUBAF	Franz et al. (2002)	55-2C	F4 Pr1	-2.95	151.32	0.582	21.378	33.861	19.8124	14.1215	0.105	10.229	0.19	100.533	0.476825	0.515165
Fore-arc	TUBAF	Franz et al. (2002)	55-2C	F4 Pr1	-2.95	151.32	0.55	21.111	33.9	19.6755	14.3924	0.088	10.229	0.159	100.439	0.477564	0.518591
Fore-arc	TUBAF	Franz et al. (2002)	55-2C	F4 Pr1	-2.95	151.32	0.514	20.959	33.609	19.5522	14.6172	0.178	10.206	0.142	99.9514	0.480246	0.518243
Fore-arc	TUBAF	Franz et al. (2002)	55-2C	F4 Pr1	-2.95	151.32	0.507	21.512	33.137	19.6535	14.2436	0.11	10.127	0.145	99.6941	0.476026	0.508203
Fore-arc	TUBAF	Franz et al. (2002)	55-2C	F4 Pr1	-2.95	151.32	0.521	21.864	33.192	20.3041	14.0107	0.064	9.864	0.184	100.315	0.461131	0.504561
Fore-arc	TUBAF	Franz et al. (2002)	55-2C	F4 Pr1	-2.95	151.32	0.611	21.648	32.897	20.1447	14.6156	0.166	9.989	0.199	100.538	0.466556	0.504811
Fore-arc	TUBAF	Franz et al. (2002)	55-2C	F4 Pr1	-2.95	151.32	0.635	20.631	32.191	20.2894	15.7967	0.15	9.677	0.17	99.8421	0.456663	0.511415
Fore-arc	TUBAF	Franz et al. (2002)	55-2C	F4 Pr1	-2.95	151.32	1.274	14.718	30.688	21.9817	21.9215	0.16	8.178	0.239	99.3813	0.396963	0.583116
Fore-arc	TUBAF	Franz et al. (2002)	55-2C	F4 Pr2	-2.95	151.32	0.984	14.883	33.277	21.2295	19.4146	0.11	8.395	0.272	98.7331	0.411931	0.59999
Fore-arc	TUBAF	Franz et al. (2002)	55-2C	F4 Pr2	-2.95	151.32	0.548	21.596	33.4	20.0554	13.4406	0.102	9.794	0.195	99.39	0.462713	0.509205
Fore-arc	TUBAF	Franz et al. (2002)	55-2C	F4 Pr2	-2.95	151.32	0.469	21.91	33.675	19.7668	13.5168	0.12	10.103	0.18	100.044	0.473665	0.507647
Fore-arc	TUBAF	Franz et al. (2002)	55-2C	F4 Pr2	-2.95	151.32	0.532	21.935	33.224	19.7944	13.6417	0.113	10.149	0.171	99.761	0.475764	0.503991
Fore-arc	TUBAF	Franz et al. (2002)	55-2C	F4 Pr2	-2.95	151.32	0.483	21.869	33.155	19.6525	14.248	0.098	10.169	0.165	100.207	0.475734	0.504225
Fore-arc	TUBAF	Franz et al. (2002)	55-2C	F4 Pr2	-2.95	151.32	0.53	21.49	33.143	19.8078	14.1721	0.097	10.066	0.148	99.696	0.472931	0.508504
Fore-arc	TUBAF	Franz et al. (2002)	55-2C	F4 Pr2	-2.95	151.32	0.536	21.597	33.038	19.6495	14.4391	0.118	10.176	0.182	100.032	0.476893	0.50647
Fore-arc	TUBAF	Franz et al. (2002)	55-2C	F4 Pr2	-2.95	151.32	0.599	21.289	32.604	19.6296	14.7734	0.134	10.201	0.163	99.584	0.479222	0.506755
Fore-arc	TUBAF	Franz et al. (2002)	55-2C	F4 Pr2	-2.95	151.32	0.584	21.268	32.559	19.8863	15.288	0.103	10.052	0.207	100.171	0.471509	0.506656
Fore-arc	TUBAF	Franz et al. (2002)	55-2C	F4 Pr2	-2.95	151.32	0.661	20.946	32.436	20.0355	15.9521	0.14	10.037	0.165	100.665	0.468708	0.509523
Fore-arc	TUBAF	Franz et al. (2002)	55-2C	F4 Pr2	-2.95	151.32	0.653	20.303	32.324	19.8238	16.7248	0.135	10.049	0.2	100.459	0.472025	0.516449
Fore-arc	TUBAF	Franz et al. (2002)	55-2C	F4 Pr2	-2.95	151.32	0.806	18.863	31.73	20.2287	18.2257	0.117	9.604	0.269	100.085	0.455797	0.530173
Fore-arc	TUBAF	Franz et al. (2002)	55-2C	F4 Pr2	-2.95	151.32	1.485	12.944	31.416	22.328	22.8632	0.156	7.926	0.229	99.5532	0.385877	0.619508
Fore-arc	TUBAF	Franz et al. (2002)	55-2C	F4 Pr2	-2.95	151.32	1.566	12.422	31.422	22.2475	23.2015	0.171	7.936	0.272	99.372	0.387776	0.629207
Fore-arc	TUBAF	Franz et al. (2002)	55-2C	F4 Pr2	-2.95	151.32	1.566	12.422	31.422	22.2475	23.2015	0.171	7.936	0.272	99.372	0.387776	0.629207
Fore-arc	TUBAF	Franz et al. (2002)	56-2A	F3	-2.95	151.32	0.012	18.876	46.182	14.8529	6.07178	0	13.036	0.089	99.6707	0.605854	0.621396
Fore-arc	TUBAF	Franz et al. (2002)	56-2A	F3	-2.95	151.32	0.014	27.551	39.815	16.6659	2.20607	0	12.643	0.077	99.3629	0.571309	0.492246
Fore-arc	TUBAF	Franz et al. (2002)	56-2A	F3	-2.95	151.32	0.051	26.935	40.627	16.8283	2.08789	0	12.466	0.124	99.5012	0.565328	0.502946
Fore-arc	TUBAF	Franz et al. (2002)	56-2A	F3	-2.95	151.32	0	26.392	41.04	16.9132	2.62114	0	12.404	0.068	99.8084	0.563021	0.510564
Fore-arc	TUBAF	Franz et al. (2002)	56-2A	F3	-2.95	151.32	0.011	25.809	41.08	17.1839	2.44375	0	12.045	0.039	98.8397	0.553372	0.516388
Fore-arc	TUBAF	Franz et al. (2002)	56-2A	F3	-2.95	151.32	0.047	25.801	40.817	17.0794	2.53315	0	12.061	0.118	98.7016	0.554992	0.514861
Fore-arc	TUBAF	Franz et al. (2002)	56-2A	F3	-2.95	151.32	0.04	25.904	40.844	17.3472	2.5479	0	11.974	0.065	99.1031	0.54817	0.514031
Fore-arc	TUBAF	Franz et al. (2002)	56-2A	F3	-2.95	151.32	0.044	25.57	41.053	17.1678	2.77709	0	12.023	0.064	99.0089	0.552055	0.518547
Fore-arc	TUBAF	Franz et al. (2002)	56-2A	F3	-2.95	151.32	0.037	25.8	40.61	17.1288	2.80273	0	12.001	0.062	98.7625	0.551907	0.513601
Fore-arc	TUBAF	Franz et al. (2002)	56-2A	F3	-2.95	151.32	0	25.897	40.379	17.155	2.63358	0	11.835	0.078	98.2526	0.548237	0.511238
Fore-arc	TUBAF	Franz et al. (2002)	56-2A	F3	-2.95	151.32	0.037	25.729	40.462	16.9495	2.75189	0	12.009	0.069	98.3844	0.554129	0.513377
Fore-arc	TUBAF	Franz et al. (2002)	56-2A	F3	-2.95	151.32	0.038	25.88	39.971	16.9847	2.60506	0	11.893	0.055	97.6818	0.552302	0.508864
Fore-arc	TUBAF	Franz et al. (2002)	56-2A	F3	-2.95	151.32	0.009	26.231	40.257	17.2577	2.4518	0	11.827	0.109	98.5775	0.545176	0.507279
Fore-arc	TUBAF	Franz et al. (2002)	56-2A	F3	-2.95	151.32	0.017	26.097	40.229	17.1117	2.60952	0	11.947	0.085	98.3732	0.551577	0.508385
Fore-arc	TUBAF	Franz et al. (2002)	56-2A	F3	-2.95	151.32	0.052	25.997	40.007	17.1254	2.60202	0	11.906	0.082	98.0215	0.550858	0.507962
Fore-arc	TUBAF	Franz et al. (2002)	56-2A	F3	-2.95	151.32	0	26.197	39.653	17.1006	2.89181	0	11.951	0.045	98.0704	0.552349	0.503825
Fore-arc	TUBAF	Franz et al. (2002)	56-2A	F3	-2.95	151.32	0	26.191	39.991	16.9756	2.77073	0	12.045	0.097	98.3403	0.555737	0.506004
Fore-arc	TUBAF	Franz et al. (2002)	56-2A	F3	-2.95	151.32	0.014	26.267	39.7	16.8222	2.94994	0	12.065	0.082	98.3302	0.556257	0.503454
Fore-arc	TUBAF	Franz et al. (2002)	56-2A	F3	-2.95	151.32	0.081	26.467	39.542	16.7378	3.00591	0	12.304	0.1	98.4948	0.564466	0.50056
Fore-arc	TUBAF	Franz et al. (2002)	56-2A	F3	-2.95	151.32	0.032	26.709	39.412	16.4459	2.98144	0	12.478	0.065	98.5053	0.570897	0.497462
Fore-arc	TUBAF	Franz et al. (2002)	56-2A	F3	-2.95	151.32	0.033	27.322	38.628	16.252	2.6858	0	12.536	0.078	97.7888	0.576076	0.486769
Fore-arc	TUBAF	Franz et al. (2002)	56-2A	F3	-2.95	151.32	0.063	28.609	37.706	15.995	2.49584	0	12.857	0.076	98.2398	0.583785	0.469258
Fore-arc	TUBAF	Franz et al. (2002)	56-2A	F3	-2.95	151.32	0.02	18.41	45	13.992	8.57929	0	13.54	0.1	99.9912	0.629677	0.621177
Fore-arc	TUBAF	Franz et al. (2002)	56-2A	F8	-2.95	151.32	0.011	26.718	40.631	16.3427	2.99272	0	12.817	0.087	100.062	0.578159	0.504993
Fore-arc	TUBAF	Franz et al. (2002)	56-2A	F8	-2.95	151.32	0.048	26.197	41.062	17.2446	2.5096	0	12.106	0.149	99.6322	0.55268	0.512551
Fore-arc	TUBAF	Franz et al. (2002)	56-2A	F8	-2.95	151.32	0.046	26.199	41.518	17.9424	2.5287	0	11.865	0.116	100.505	0.538103	0.515291
Fore-arc	TUBAF	Franz et al. (2002)	56-2A	F8	-2.95	151.32	0.035	25.813	41.595	18.3274	2.66317	0	11.591	0.115	100.432	0.527361	0.51946
Fore-arc	TUBAF	Franz et al. (2002)	56-2A	F8	-2.95	151.32	0.016	25.636	41.395	18.3689	2.56264	0	11.406	0.107	99.8175	0.522506	0.519974
Fore-arc	TUBAF	Franz et al. (2002)	56-2A	F8	-2.95	151.32	0.012	25.388	41.55	18.3541	2.73347	0	11.437	0.092	99.8776	0.523761	0.523333
Fore-arc	TUBAF	Franz et al. (2002)	56-2A	F8	-2.95	151.32	0.033	25.778	41.091	18.3952	2.38008	0	11.319	0.144	99.3403	0.521487	0.516755
Fore-arc	TUBAF	Franz et al. (2002)	56-2A	F8	-2.95	151.32	0	25.802	40.824	18.0617	2.81163	0	11.514	0.094	99.3914	0.529156	0.514894
Fore-arc	TUBAF	Franz et al. (2002)	56-2A	F8	-2.95	151.32	0.049	25.616	41.191	18.2605	2.59082	0	11.403	0.122	99.5683	0.523577	0.518936
Fore-arc	TUBAF	Franz et al. (2002)	56-2A	F8	-2.95	151.32	0.049	25.839	41.586	18.1936	2.28856	0	11.6	0.112	99.9802	0.529325	0.519155
Fore-arc	TUBAF	Franz et al. (2002)	56-2A	F8	-2.95	151.32	0.007	25.896	40.649	17.5886	2.56072	0	11.76	0.084	98.8063	0.541425	0.512913
Fore-arc	TUBAF	Franz et al. (2002)	56-2A	F8	-2.95	151.32	0.04	26.308	41.258	17.2901	2.15024	0	12.154	0.082	99.6124	0.552965	0.512685
Fore-arc	TUBAF	Franz et al. (2002)	56-2A	F8	-2.95	151.32	0.023	26.985	41.503	16.9027	2.14188	0	12.701	0.079	100.685	0.569339	0.507815
Fore-arc	TUBAF	Franz et al. (2002)	56-2A	F8	-2.95	151.32	0.011	26.711	41.084	16.4822	2.65225	0	12.757	0.051	100.205	0.57485	0.507829
Fore-arc	TUBAF	Franz et al. (2002)	56-2B	F2	-2.95	151.32	0.236	15.16	45.912	22.166	8.22119	0.021	7.96	0.038	99.8782	0.388891	0.670146
Fore-arc	TUBAF	Franz et al. (2002)	56-2B	F2	-2.95	151.32	0.248	15.15	46.11	22.6151	8.18337	0	7.638	0.041	100.357	0.372461	0.671242
Fore-arc	TUBAF	Franz et al. (2002)	56-2B	F2	-2.95	151.32	0.207	14.612	46.585	22.8005	8.05408	0	7.51	0.025	99.9605	0.368564	0.6814
Fore-arc	TUBAF	Franz et al. (2002)	56-2B	F2	-2.95	151.32	0.267	14.416	47.313	23.0009	8.32242	0.01	7.528	0.062	101.304	0.365272	0.687665
Fore-arc	TUBAF	Franz et al. (2002)	56-2B	F2	-2.95	151.32	0.192	14.294	47.804	23.2943	7.62328	0.002	7.266	0.048	100.692	0.355918	0.691693
Fore-arc	TUBAF	Franz et al. (2002)	56-2B	F2	-2.95	151.32	0.298	14.081	47.458	23.2937	8.11599	0.02	7.279	0.052	100.828	0.355781	0.693343
Fore-arc	TUBAF	Franz et al. (2002)	56-2B	F2	-2.95	151.32	0.273	14.236	47.222	23.5525	7.9796	0	7.169	0.04	100.682	0.350268	0.689945
Fore-arc	TUBAF	Franz et al. (2002)	56-2B	F2	-2.95	151.32	0.309	14.334	47.238	23.2069	8.04253	0	7.362	0.061	100.797	0.359097	0.688548
Fore-arc	TUBAF	Franz et al. (2002)	56-2B	F2	-2.95	151.32	0.232	14.396	47.586	23.533	7.78801	0	7.186	0.039	101.031	0.350453	0.689196
Fore-arc	TUBAF	Franz et al. (2002)	56-2B	F2	-2.95	151.32	0.257	14.359	47.231	23.0892	7.69111	0	7.254	0.045	100.27	0.355991	0.688143
Fore-arc	TUBAF	Franz et al. (2002)	56-2B	F2	-2.95	151.32	0.301	14.495	47.11	22.8826	7.55733	0	7.457	0.044	100.077	0.365492	0.685563
Fore-arc	TUBAF	Franz et al. (2002)	56-2B	F2	-2.95	151.32	0.325	14.665	46.83	22.9692	7.67108	0	7.492	0.053	100.224	0.365886	0.681753
Fore-arc	TUBAF	Franz et al. (2002)	56-2B	F2	-2.95	151.32	0.219	14.751	47.343	22.7729	7.49708	0	7.66	0.043	100.386	0.373984	0.682847
Fore-arc	TUBAF	Franz et al. (2002)	56-2B	F2	-2.95	151.32	0.247	14.818	46.952	22.6432	7.74106	0.002	7.7	0.074	100.378	0.375792	0.680063
Fore-arc	TUBAF	Franz et al. (2002)	56-2B	F2	-2.95	151.32	0.249	14.813	46.736	22.3861	7.96893	0	7.794	0.055	100.264	0.380531	0.679132
Fore-arc	TUBAF	Franz et al. (2002)	56-2B	F2	-2.95	151.32	0.255	15.337	46.194	22.4791	7.97786	0	7.786	0.08	100.413	0.379085	0.668932
Fore-arc	TUBAF	Franz et al. (2002)	56-2B	F2	-2.95	151.32	0.25	14.71	45.61	21.6139	9.46644	0.021	8.32	0.038	100.178	0.405483	0.675327
Fore-arc	TUBAF	Franz et al. (2002)	56-2B	F3	-2.95	151.32	0.329	14.227	44.74	22.2513	9.70723	0	7.679	0.07	99.1775	0.379634	0.678416
Fore-arc	TUBAF	Franz et al. (2002)	56-2B	F3	-2.95	151.32	0.223	13.779	45.797	22.3668	9.39009	0	7.54	0.072	99.3189	0.374291	0.69037
Fore-arc	TUBAF	Franz et al. (2002)	56-2B	F3	-2.95	151.32	0.267	13.221	47.363	22.7053	8.27195	0	7.318	0.092	99.3933	0.363769	0.706161
Fore-arc	TUBAF	Franz et al. (2002)	56-2B	F3	-2.95	151.32	0.279	13.151	47.411	23.0705	8.08291	0	7.046	0.067	99.3574	0.350659	0.707471
Fore-arc	TUBAF	Franz et al. (2002)	56-2B	F3	-2.95	151.32	0.279	13.244	47.433	23.0256	8.12498	0	7.109	0.049	99.4476	0.353495	0.706107
Fore-arc	TUBAF	Franz et al. (2002)	56-2B	F3	-2.95	151.32	0.277	13.047	47.777	23.3167	8.56921	0.072	7	0.071	100.361	0.346848	0.710695
Fore-arc	TUBAF	Franz et al. (2002)	56-2B	F3	-2.95	151.32	0.265	12.916	47.597	23.013	8.88435	0.069	7.187	0.075	100.151	0.356476	0.711992
Fore-arc	TUBAF	Franz et al. (2002)	56-2B	F3	-2.95	151.32	0.26	12.854	48.086	23.5882	8.71643	0	7.005	0.045	100.635	0.345607	0.715065
Fore-arc	TUBAF	Franz et al. (2002)	56-2B	F3	-2.95	151.32	0.225	12.928	47.544	23.1327	8.80916	0	7.042	0.072	99.9849	0.349836	0.711573
Fore-arc	TUBAF	Franz et al. (2002)	56-2B	F3	-2.95	151.32	0.333	13.711	46.222	23.1766	9.47474	0.048	7.269	0.048	100.456	0.357107	0.693394
Fore-arc	TUBAF	Franz et al. (2002)	56-2B	F3	-2.95	151.32	0.355	15.854	41.501	22.3322	11.3569	0.029	7.908	0.101	99.5651	0.386226	0.637163
Fore-arc	TUBAF	Franz et al. (2002)	56-2B	F3	-2.95	151.32	0.366	11.35	40.13	23.2267	17.0861	0.074	6.783	0.106	99.2318	0.342356	0.70343
Fore-arc	TUBAF	Franz et al. (2002)	56-2B	F5	-2.95	151.32	0.323	14.564	46.157	21.6978	8.99794	0.001	8.183	0.038	100.393	0.398034	0.680109
Fore-arc	TUBAF	Franz et al. (2002)	56-2B	F5	-2.95	151.32	0.293	13.84	48.179	22.9026	7.78617	0.081	7.446	0.063	100.891	0.364312	0.700176
Fore-arc	TUBAF	Franz et al. (2002)	56-2B	F5	-2.95	151.32	0.296	13.826	47.513	24.036	8.0524	0.056	6.736	0.108	100.797	0.331727	0.69746
Fore-arc	TUBAF	Franz et al. (2002)	56-2B	F5	-2.95	151.32	0.249	13.448	49.054	23.9421	7.40136	0	6.834	0.081	101.29	0.334988	0.709894
Fore-arc	TUBAF	Franz et al. (2002)	56-2B	F5	-2.95	151.32	0.292	13.263	47.533	24.4284	5.78027	0.006	7.105	0.069	99.8027	0.33984	0.706246
Fore-arc	TUBAF	Franz et al. (2002)	56-2B	F5	-2.95	151.32	0.322	13.289	48.962	23.7414	6.65007	0	6.824	0	100.052	0.33675	0.711952
Fore-arc	TUBAF	Franz et al. (2002)	56-2B	F5	-2.95	151.32	0.278	13.41	48.882	23.3515	7.08424	0	7.099	0.061	100.395	0.349623	0.709753
Fore-arc	TUBAF	Franz et al. (2002)	56-2B	F5	-2.95	151.32	0.293	13.789	49.102	22.2051	6.9503	0.031	7.898	0.045	100.619	0.38533	0.704913
Fore-arc	TUBAF	Franz et al. (2002)	56-2B	F5	-2.95	151.32	0.313	13.956	49.275	22.0823	7.10554	0.062	8.134	0.014	101.223	0.393747	0.703138
Fore-arc	TUBAF	Franz et al. (2002)	56-2B	F5	-2.95	151.32	0.23	13.679	46.455	21.843	9.30982	0.071	7.905	0.015	99.7748	0.389749	0.694957
Fore-arc	TUBAF	Franz et al. (2002)	56-2T	F2	-2.95	151.32	0.019	13.982	50.828	16.6164	5.13924	0.12	10.85	0.113	97.9856	0.53479	0.70919
Fore-arc	TUBAF	Franz et al. (2002)	56-2T	F2	-2.95	151.32	0.081	15.032	51.617	16.9965	2.91075	0.127	10.719	0.079	97.8603	0.525893	0.697294
Fore-arc	TUBAF	Franz et al. (2002)	56-2T	F2	-2.95	151.32	0.067	15.482	51.375	16.6229	2.92808	0.168	11.028	0.111	97.981	0.53964	0.690028
Fore-arc	TUBAF	Franz et al. (2002)	56-2T	F2	-2.95	151.32	0.06	15.428	51.16	16.1497	3.41266	0.121	11.359	0.089	97.9964	0.553874	0.689878
Fore-arc	TUBAF	Franz et al. (2002)	56-2T	F2	-2.95	151.32	0.053	15.328	51.277	16.2682	3.00444	0.085	11.201	0.066	97.3936	0.549698	0.691755
Fore-arc	TUBAF	Franz et al. (2002)	56-2T	F2	-2.95	151.32	0.057	15.203	51.419	15.9293	3.24868	0.144	11.45	0.08	97.695	0.559945	0.694086
Fore-arc	TUBAF	Franz et al. (2002)	56-2T	F2	-2.95	151.32	0.069	15.411	51.708	16.1651	3.40884	0.12	11.506	0.03	98.656	0.556455	0.692388
Fore-arc	TUBAF	Franz et al. (2002)	56-2T	F2	-2.95	151.32	0.041	15.368	51.822	16.1282	3.34763	0.134	11.446	0.096	98.6519	0.555282	0.693451
Fore-arc	TUBAF	Franz et al. (2002)	56-2T	F2	-2.95	151.32	0.097	15.16	51.424	15.8061	3.54773	0.103	11.578	0.052	97.9518	0.56379	0.694708
Fore-arc	TUBAF	Franz et al. (2002)	56-2T	F2	-2.95	151.32	0.054	15.301	51.537	15.6361	3.8832	0.13	11.735	0.101	98.6423	0.56874	0.693208
Fore-arc	TUBAF	Franz et al. (2002)	56-2T	F2	-2.95	151.32	0.088	15.25	51.194	15.4856	3.6794	0.101	11.722	0.078	97.824	0.571275	0.692497
Fore-arc	TUBAF	Franz et al. (2002)	56-2T	F2	-2.95	151.32	0	15.458	50.723	15.2506	3.81044	0.157	11.798	0.057	97.49	0.577049	0.687623
Fore-arc	TUBAF	Franz et al. (2002)	56-2T	F2	-2.95	151.32	0.081	15.639	50.719	15.6596	3.63607	0.167	11.608	0.053	97.8876	0.565229	0.6851
Fore-arc	TUBAF	Franz et al. (2002)	56-2T	F2	-2.95	151.32	0.035	15.353	50.286	15.669	4.46098	0.139	11.586	0.067	97.81	0.566353	0.687228
Fore-arc	TUBAF	Franz et al. (2002)	56-2T	F2	-2.95	151.32	0.05	15.39	50.38	15.585	4.89787	0.16	11.78	0.03	98.5028	0.571238	0.687112
Fore-arc	TUBAF	Franz et al. (2002)	56-2X	F3 xt	-2.95	151.32	0.0977	31.0476	37.6392	17.4802	1.03753	0.0743	12.6639	0.063	100.554	0.562111	0.448509
Fore-arc	TUBAF	Franz et al. (2002)	56-2X	F3 xt	-2.95	151.32	0.1066	30.3059	39.3599	17.864	0.677808	0.0775	12.5026	0.063	101.355	0.552727	0.4656
Fore-arc	TUBAF	Franz et al. (2002)	56-2X	F3 xt	-2.95	151.32	0.1159	29.959	39.0315	17.8313	1.19882	0.0424	12.5406	0.0395	100.945	0.555788	0.46638
Fore-arc	TUBAF	Franz et al. (2002)	56-2X	F3 xt	-2.95	151.32	0.081	29.933	39.3527	18.0553	1.12318	0.0966	12.3888	0.0219	101.419	0.547506	0.468636
Fore-arc	TUBAF	Franz et al. (2002)	56-2X	F3 xt	-2.95	151.32	0.0608	29.8733	39.3514	17.9469	1.21467	0.0339	12.3757	0.0539	101.343	0.547723	0.469125
Fore-arc	TUBAF	Franz et al. (2002)	56-2X	F3 xt	-2.95	151.32	0.0718	29.6928	39.4593	18.3524	0.514175	0	12.0525	0.0219	100.39	0.537825	0.471317
Fore-arc	TUBAF	Franz et al. (2002)	56-2X	F3 xt	-2.95	151.32	0.0902	29.4599	39.533	17.9674	0.88455	0.015	12.1733	0.0312	100.474	0.543556	0.473745
Fore-arc	TUBAF	Franz et al. (2002)	56-2X	F3 xt	-2.95	151.32	0.092	29.4386	39.8422	17.9603	1.05891	0.032	12.4344	0.0169	101.105	0.55058	0.475868
Fore-arc	TUBAF	Franz et al. (2002)	56-2X	F3 xt	-2.95	151.32	0.0792	29.2244	39.29	18.1907	1.16042	0.0993	12.0789	0.0607	100.461	0.540372	0.474209
Fore-arc	TUBAF	Franz et al. (2002)	56-2X	F3 xt	-2.95	151.32	0.046	29.3748	39.8092	18.4002	0.782579	0.1117	11.944	0.0758	100.737	0.534932	0.476202
Fore-arc	TUBAF	Franz et al. (2002)	56-2X	F3 xt	-2.95	151.32	0.0904	29.6248	39.6416	18.2097	0.863531	0.1296	12.0231	0.0692	101.055	0.536644	0.473037
Fore-arc	TUBAF	Franz et al. (2002)	56-2X	F3 xt	-2.95	151.32	0.0535	29.869	38.723	18.1763	0.896737	0.108	11.9387	0.0666	100.212	0.535907	0.465154
Fore-arc	TUBAF	Franz et al. (2002)	56-2X	F3 xt	-2.95	151.32	0.0258	29.8963	39.2376	18.0246	0.812526	0.1512	12.1024	0.0295	100.603	0.542054	0.468212
Fore-arc	TUBAF	Franz et al. (2002)	56-2X	F6	-2.95	151.32	0.162	24.055	40.3	16.9627	6.03532	0	12.423	0.111	100.337	0.564386	0.529163
Fore-arc	TUBAF	Franz et al. (2002)	56-2X	F6	-2.95	151.32	0.146	27.887	40.629	16.9927	1.09649	0	12.642	0.086	99.7502	0.56764	0.494275
Fore-arc	TUBAF	Franz et al. (2002)	56-2X	F6	-2.95	151.32	0.16	27.812	40.423	16.8486	0.788963	0	12.594	0.061	99.0045	0.568344	0.493677
Fore-arc	TUBAF	Franz et al. (2002)	56-2X	F6	-2.95	151.32	0.162	27.969	40.319	17.0231	0.986133	0	12.594	0.089	99.4312	0.566285	0.491627
Fore-arc	TUBAF	Franz et al. (2002)	56-2X	F6	-2.95	151.32	0.17	27.94	40.841	17.2052	1.01049	0	12.568	0.082	100.104	0.562738	0.495101
Fore-arc	TUBAF	Franz et al. (2002)	56-2X	F6	-2.95	151.32	0.149	27.992	40.463	17.6313	0.643702	0	12.322	0.094	99.489	0.55402	0.492312
Fore-arc	TUBAF	Franz et al. (2002)	56-2X	F6	-2.95	151.32	0.159	27.961	40.193	17.2946	0.667852	0	12.39	0.063	98.9885	0.559071	0.490916
Fore-arc	TUBAF	Franz et al. (2002)	56-2X	F6	-2.95	151.32	0.143	28.011	40.321	17.1691	0.996133	0	12.51	0.074	99.4902	0.562699	0.491264
Fore-arc	TUBAF	Franz et al. (2002)	56-2X	F6	-2.95	151.32	0.159	27.863	41.212	17.3835	0.539081	0	12.521	0.065	99.9566	0.560794	0.498052
Fore-arc	TUBAF	Franz et al. (2002)	56-2X	F6	-2.95	151.32	0.159	27.62	40.504	17.0135	0.980141	0	12.412	0.099	99.1386	0.561721	0.49591
Fore-arc	TUBAF	Franz et al. (2002)	56-2X	F6	-2.95	151.32	0.139	27.701	40.024	16.9494	0.885838	0	12.361	0.098	98.4992	0.562016	0.492198
Fore-arc	TUBAF	Franz et al. (2002)	56-2X	F6	-2.95	151.32	0.624	20.443	36.056	17.5583	10.337	0	11.457	0.243	97.3293	0.536057	0.541954
Fore-arc	TUBAF	Franz et al. (2002)	56-2X	F7	-2.95	151.32	0.234	24.986	42.35	16.6457	1.76193	0	12.441	0.096	98.8096	0.569377	0.532063
Fore-arc	TUBAF	Franz et al. (2002)	56-2X	F7	-2.95	151.32	0.289	25.823	42.265	16.6763	1.13475	0	12.595	0.097	99.076	0.572176	0.523351
Fore-arc	TUBAF	Franz et al. (2002)	56-2X	F7	-2.95	151.32	0.33	25.853	42.087	16.5064	1.62562	0	12.828	0.058	99.49	0.578944	0.522008
Fore-arc	TUBAF	Franz et al. (2002)	56-2X	F7	-2.95	151.32	0.276	26.095	41.975	16.4248	1.49296	0	12.805	0.089	99.4018	0.578978	0.519018
Fore-arc	TUBAF	Franz et al. (2002)	56-2X	F7	-2.95	151.32	0.297	26.126	42.495	16.4968	1.64512	0	12.994	0.065	100.337	0.581827	0.521794
Fore-arc	TUBAF	Franz et al. (2002)	56-2X	F7	-2.95	151.32	0.359	26.138	42.104	16.4047	1.65529	0	13.061	0.107	100.051	0.584997	0.519373
Fore-arc	TUBAF	Franz et al. (2002)	56-2X	F7	-2.95	151.32	0.319	26.49	40.831	15.8818	1.2686	0	13.477	0.13	99.0464	0.599988	0.508362
Fore-arc	TUBAF	Franz et al. (2002)	56-2X	F7	-2.95	151.32	0.219	26.024	42.41	16.0622	1.83464	0	13.127	0.125	100.014	0.590911	0.522271
Fore-arc	TUBAF	Franz et al. (2002)	56-2X	F7	-2.95	151.32	0.278	25.995	42.192	16.2441	1.99583	0	13.027	0.118	100.175	0.584974	0.521263
Fore-arc	TUBAF	Franz et al. (2002)	56-2X	F7	-2.95	151.32	0.364	25.977	42.306	16.7301	1.51822	0	12.768	0.066	100.017	0.573312	0.522109
Fore-arc	TUBAF	Franz et al. (2002)	56-2X	F7	-2.95	151.32	0.369	26.052	42.545	17.0124	1.41903	0	12.781	0.047	100.617	0.569162	0.522795
Fore-arc	TUBAF	Franz et al. (2002)	56-2X	F7	-2.95	151.32	0.335	25.692	41.695	16.5819	1.72393	0	12.674	0.064	99.0198	0.574606	0.521232
Fore-arc	TUBAF	Franz et al. (2002)	56-2X	F7	-2.95	151.32	0.295	26.263	42.304	16.4144	1.85995	0	13.073	0.135	100.622	0.584016	0.519365
Fore-arc	TUBAF	Franz et al. (2002)	56-2X	F7	-2.95	151.32	0.349	26.317	42.343	16.8278	1.97059	0	13.037	0.097	101.116	0.578776	0.519082
Fore-arc	TUBAF	Franz et al. (2002)	56-2X	F7	-2.95	151.32	0.283	26.317	42.57	16.7349	1.68726	0	12.971	0.034	100.828	0.578115	0.520417
Fore-arc	TUBAF	Franz et al. (2002)	56-2X	F7	-2.95	151.32	0.27	23.87	41.04	15.6086	5.4995	0.04	13.12	0.04	99.7181	0.597038	0.535615
Fore-arc
Fore-arc	TUBAF	Franz et al. (2010)		samp. 35GTVA1	-2.95	151.32	0.03	24.23	39.23	13.9212	8.36675	0	14.2	0.21	100.188	0.645175	0.520645
Fore-arc	TUBAF	Franz et al. (2010)		samp. 35GTVA1	-2.95	151.32	0.06	26.1	40.03	14.0966	5.7937	0	14.45	0.18	100.71	0.646304	0.507117
Fore-arc	TUBAF	Franz et al. (2010)		samp. 35GTVA1	-2.95	151.32	0.04	26.54	40.17	13.6715	5.11032	0	14.75	0.1	100.382	0.657911	0.503811
Fore-arc	TUBAF	Franz et al. (2010)		samp. 35GTVA1	-2.95	151.32	0.04	26.93	40.1	12.7634	5.386	0.05	15.42	0.13	100.819	0.682904	0.499728
Fore-arc	TUBAF	Franz et al. (2010)		samp. 35GTVA1	-2.95	151.32	0.05	27.07	39.56	12.4479	5.8922	0	15.67	0.14	100.83	0.691739	0.495042
Fore-arc	TUBAF	Franz et al. (2010)		samp. 35GTVA1	-2.95	151.32	0.07	8.23	54.1	16.4006	10.5344	0.07	10.91	0.12	100.665	0.542505	0.815149
Fore-arc	TUBAF	Franz et al. (2010)		samp. 35GTVA1	-2.95	151.32	0.07	8.32	53.41	16.1539	11.7199	0	11.24	0.12	101.264	0.55364	0.81155
Fore-arc	TUBAF	Franz et al. (2010)		samp. 35GTVA1	-2.95	151.32	0.03	10.84	48.58	16.0923	13.4664	0.02	11.37	0.21	100.759	0.557422	0.7504
Fore-arc	TUBAF	Franz et al. (2010)		samp. 35GTVA1	-2.95	151.32	0.11	7.49	51.03	16.7716	14.1006	0	10.59	0.24	100.402	0.529539	0.820483
Fore-arc	TUBAF	Franz et al. (2010)		samp. 35GTVA1	-2.95	151.32	0.1	9.27	50.28	16.091	13.9346	0.01	11.35	0.23	101.486	0.557008	0.784418
Fore-arc	TUBAF	Franz et al. (2010)		samp. 35GTVA1	-2.95	151.32	0.05	8.77	53.86	15.4664	10.6058	0.01	11.61	0.14	100.732	0.572307	0.804683
Fore-arc
Fore-arc	TUBAF	Benard et al. (2017)		samp. 67-02D (7)	-2.95	151.32	0.08778	16.755	49.5896	13.9773	6.70952	0.4756	13.2707	0	101.215	0.628595	0.665046
Fore-arc	TUBAF	Benard et al. (2017)		samp. 67-02B (3)	-2.95	151.32	0.0160667	23.6953	45.3976	15.2698	2.64328	0.504573	13.1167	0	100.883	0.604937	0.562413
Fore-arc	TUBAF	Benard et al. (2017)		samp. 63-01 (1)	-2.95	151.32	0.0213273	23.1744	44.1743	14.1494	3.34493	0.183555	13.5996	0	98.8474	0.631449	0.56116
Fore-arc	TUBAF	Benard et al. (2017)		samp. 67-02B (7)	-2.95	151.32	0.0220667	26.366	42.5725	17.4052	1.77286	0.470467	12.0757	0	100.835	0.552924	0.519967
Fore-arc	TUBAF	Benard et al. (2017)		samp. 63-01 (4)	-2.95	151.32	0.0689	13.5304	51.7816	19.5652	5.59099	0.5859	9.15282	0	100.476	0.454719	0.719679
Fore-arc	TUBAF	Benard et al. (2017)		samp. 67-02E (1)	-2.95	151.32	0.0800185	27.9875	40.7775	16.912	1.87207	0.481237	12.4462	0	101.006	0.567452	0.494287
Fore-arc	TUBAF	Benard et al. (2017)		samp. 67-02A (2)	-2.95	151.32	0.0052	23.4551	44.9969	15.6358	3.37577	0.52038	12.786	0	101.195	0.593115	0.562738
Fore-arc	TUBAF	Benard et al. (2017)		samp. 67-02B (1)	-2.95	151.32	0.00542174	24.3806	45.0099	16.2941	1.81717	0.513	12.5555	0	100.676	0.578698	0.553265
Fore-arc	TUBAF	Benard et al. (2017)		samp. 67-02E (6)	-2.95	151.32	0.002375	11.3726	53.9369	18.2854	6.58075	0.5758	9.8075	0	100.701	0.488781	0.760857
Fore-arc	TUBAF	Benard et al. (2017)		samp. 67-02E (5)	-2.95	151.32	0.0085	23.5932	42.3684	18.4553	4.63995	0.490133	11.1095	0	100.665	0.517621	0.546421
Fore-arc	TUBAF	Benard et al. (2017)		samp. 67-02E (2)	-2.95	151.32	0.01575	22.6847	44.6232	16.3233	3.78457	0.473975	12.3448	0	100.25	0.574128	0.568893
Fore-arc	TUBAF	Benard et al. (2017)		samp. 67-02D (1)	-2.95	151.32	0.0814	20.7082	47.1155	19.6358	1.59988	0.479425	9.878	0	99.4982	0.472784	0.604164
Fore-arc
Fore-arc	TUBAF	Jaques et al. (1980)		samp. 75522-716	-2.95	151.32	0	2.61	68.52	18.3065	1.54861	0.41	9.09	0	100.485	0.469535	0.94627
Fore-arc	TUBAF	Jaques et al. (1980)		samp. 75522-714	-2.95	151.32	0	5.47	66.08	16.9153	1.03872	0.56	10.14	0	100.204	0.516579	0.890159
Fore-arc
Fore-arc	TUBAF	Mcinnes et al. (2001)		samp. 67-1A136062	-2.95	151.32	0.02	27.06	39.31	16.8086	3.19097	0	12.49	0.05	98.9296	0.569818	0.49355
Fore-arc	TUBAF	Mcinnes et al. (2001)		samp. 67-1F136065	-2.95	151.32	0.03	23.42	41.01	15.1467	3.41532	0	12.42	0.2	95.6421	0.593775	0.540164
Fore-arc	TUBAF	Mcinnes et al. (2001)		samp. 61-1A	-2.95	151.32	0.03	28.24	37.11	15.5722	3.35363	0	13.08	0.12	97.5059	0.599568	0.468522
Fore-arc	TUBAF	Mcinnes et al. (2001)		samp. 61-1B136069	-2.95	151.32	0.03	27.28	37.87	15.9664	3.43793	0	12.74	0.05	97.3743	0.587183	0.482203
Fore-arc	TUBAF	Mcinnes et al. (2001)		samp. 61-1G	-2.95	151.32	0.02	28.73	36.91	16.5881	2.74707	0	12.52	0.06	97.5751	0.573639	0.462897
Fore-arc	TUBAF	Mcinnes et al. (2001)		samp. EDISON1	-2.95	151.32	0.18	15.62	47.22	13.4257	7.56162	0	13.19	0.12	97.3173	0.636535	0.669747
Fore-arc
Fore-arc	Luzon	Arai et al. (2004)		samp. 62-3	20.5	122	0.21	13.82	49.91	15.8634	8.44213	0	12.12	0.04	100.406	0.57662	0.707833
Fore-arc	Luzon	Arai et al. (2004)		samp. 41	20.5	122	0.15	18.36	44.31	12.9113	10.4003	0	14.46	0.15	100.742	0.666267	0.618176
Fore-arc	Luzon	Arai et al. (2004)		samp. 72-2	20.5	122	0	41.99	26	11.5521	2.77591	0.09	17.5	0.3	100.208	0.72976	0.293476
Fore-arc	Luzon	Arai et al. (2004)		samp. 71-1-2	20.5	122	0.02	30.37	39.12	12.6858	1.40492	0.08	15.57	0.04	99.2907	0.686312	0.463553
Fore-arc	Luzon	Arai et al. (2004)		samp. 72-1	20.5	122	0	25.16	41.71	15.6754	4.40587	0.07	13.22	0.12	100.361	0.600538	0.52654
Fore-arc	Luzon	Arai et al. (2004)		samp. A	20.5	122	0.16	19.42	42.64	15.2169	9.4606	0	12.77	0.42	100.088	0.599351	0.595624
Fore-arc
Fore-arc	Vanuata	Coltortim et al. (1994)		samp. 134-829A-44R-1,1-2	-15.5	168.87	0.31	28.55	39.2	16.1351	2.93922	0.27	13.39	0.26	101.054	0.596663	0.479461
Fore-arc	Vanuata	Coltortim et al. (1994)		samp. 134-829A-44R-1,1-2	-15.5	168.87	0.23	28.99	36.7	17.2722	2.34238	0.18	12.18	0.08	97.9746	0.556943	0.459241
Fore-arc
Fore-arc	Vanuata	Barsdell et al. (1989)		samp. 31564A	-15.5	168.87	0.33	12.8	53.9	17.199	5.00198	0	11.3	0	100.531	0.539424	0.738553
Fore-arc	Vanuata	Barsdell et al. (1989)		samp. 31564A	-15.5	168.87	0	12.9	53.3	13.8843	7.35199	0	13.3	0	100.736	0.630666	0.734872
Fore-arc	Vanuata	Barsdell et al. (1989)		samp. 31564A	-15.5	168.87	0.27	13.6	50.5	14.4068	8.88289	0	13.2	0	100.86	0.620245	0.713548
Fore-arc	Vanuata	Barsdell et al. (1989)		samp. 31564A	-15.5	168.87	0.33	16.6	48.8	13.6682	7.25877	0	14	0	100.657	0.646126	0.663539
Fore-arc	Vanuata	Barsdell et al. (1989)		samp. 31564B	-15.5	168.87	0.39	10.5	54.5	16.7707	7.17819	0	11.4	0	100.739	0.547865	0.776884
Fore-arc	Vanuata	Barsdell et al. (1989)		samp. 31564B	-15.5	168.87	0.41	12.1	52.2	15.0599	8.35704	0	12.7	0	100.827	0.60052	0.743197
Fore-arc	Vanuata	Barsdell et al. (1989)		samp. 31564B	-15.5	168.87	0.53	11	52.8	16.0481	8.39246	0	12	0	100.771	0.571357	0.763035
Fore-arc
Fore-arc	Scotia	Pearce et al. (2002)		samp. DR.52.11	-56.5	-15.8	0.09	33.5	33.21	14.0292	1.23446	0.24	14.24	0.15	96.9436	0.64405	0.399411
Fore-arc	Scotia	Pearce et al. (2002)		samp. DR.52.12	-56.5	-15.8	0.11	29.44	35.02	14.2884	1.59096	0.25	13.08	0.13	94.1693	0.620038	0.443823
Fore-arc	Scotia	Pearce et al. (2002)		samp. DR.110.4	-56.5	-15.8	0.59	30.19	31.91	16.331	1.6769	0.3	11.74	0.24	93.4079	0.561685	0.414883
Back-arc	Mariana Trough	Ohara et al. (2002)	359R1-2		20.03	144.06	0	46.196	23.037	11.7559	2.26508	0.146	18.15	0.265	101.919	0.733323	0.250676
Back-arc	Mariana Trough	Ohara et al. (2002)	359R1-2		20.03	144.06	0.046	46.288	22.692	11.8747	2.12296	0.128	18.102	0.252	101.632	0.732229	0.247482
Back-arc	Mariana Trough	Ohara et al. (2002)	359R1-2		20.03	144.06	0.065	45.945	22.025	11.7274	2.3034	0.087	17.978	0.24	100.481	0.733876	0.243334
Back-arc	Mariana Trough	Ohara et al. (2002)	359R1-2		20.03	144.06	0	46.3	22.105	11.9039	2.3362	0.121	17.914	0.224	101.003	0.728277	0.242586
Back-arc	Mariana Trough	Ohara et al. (2002)	359R1-2		20.03	144.06	0.067	45.611	23.054	11.5187	1.40398	0.1	18.005	0.263	100.159	0.737939	0.253217
Back-arc	Mariana Trough	Ohara et al. (2002)	359R1-2		20.03	144.06	0	45.385	22.907	11.7044	2.42561	0.101	17.888	0.24	100.781	0.731307	0.252947
Back-arc	Mariana Trough	Ohara et al. (2002)	359R1-2		20.03	144.06	0	45.328	23.598	11.6284	2.44228	0.099	18.144	0.186	101.539	0.735357	0.258845
Back-arc	Mariana Trough	Ohara et al. (2002)	359R1-2		20.03	144.06	0	45.32	23.115	12.2917	2.20298	0.124	17.562	0.199	100.941	0.717907	0.254931
Back-arc	Mariana Trough	Ohara et al. (2002)	359R1-2		20.03	144.06	0	45.582	22.848	11.405	2.78168	0.154	18.17	0.276	101.302	0.739337	0.251643
Back-arc	Mariana Trough	Ohara et al. (2002)	359R1-2		20.03	144.06	0	45.918	23.053	11.4689	2.43063	0.087	18.302	0.254	101.674	0.73971	0.251942
Back-arc	Mariana Trough	Ohara et al. (2002)	359R1-2		20.03	144.06	0.076	45.961	22.946	11.9074	1.54649	0.088	17.921	0.324	100.897	0.73074	0.250891
Back-arc	Mariana Trough	Ohara et al. (2002)	359R1-2		20.03	144.06	0	44.725	23.941	11.7829	2.12167	0.089	17.799	0.258	100.844	0.72905	0.264218
Back-arc	Mariana Trough	Ohara et al. (2002)	359R1-2		20.03	144.06	0	44.963	24.067	11.5178	2.35735	0.189	18.077	0.235	101.482	0.736505	0.264207
Back-arc	Mariana Trough	Ohara et al. (2002)	359R1-2		20.03	144.06	0.062	45.028	23.385	12.0722	1.97904	0.154	17.665	0.244	100.729	0.72462	0.25838
Back-arc	Mariana Trough	Ohara et al. (2002)	359R1-2		20.03	144.06	0	45.545	23.269	11.7763	2.3791	0.095	18.025	0.227	101.434	0.731611	0.255252
Back-arc	Mariana Trough	Ohara et al. (2002)	359R1-2		20.03	144.06	0	46.542	22.699	11.8104	1.821	0.118	18.115	0.176	101.375	0.732094	0.246521
Back-arc	Mariana Trough	Ohara et al. (2002)	359R1-2		20.03	144.06	0	46.545	22.719	11.9831	2.0581	0.061	18.088	0.249	101.835	0.728916	0.246673
Back-arc	Mariana Trough	Ohara et al. (2002)	359R1-2		20.03	144.06	0.053	45.295	23.471	11.5972	2.53807	0.142	18.156	0.296	101.673	0.737568	0.25795
Back-arc	Mariana Trough	Ohara et al. (2002)	359R1-2		20.03	144.06	0.048	44.717	23.867	11.9792	2.18244	0.131	17.721	0.301	101.06	0.726338	0.263652
Back-arc	Mariana Trough	Ohara et al. (2002)
Back-arc	Mariana Trough	Ohara et al. (2002)	359R2-1		20.03	144.06	0.066	46.561	22.104	13.0835	2.08658	0.199	17.38	0.266	101.954	0.704885	0.241546
Back-arc	Mariana Trough	Ohara et al. (2002)	359R2-1		20.03	144.06	0.041	45.617	21.934	12.9714	2.61454	0.128	17.159	0.255	100.942	0.703186	0.243892
Back-arc	Mariana Trough	Ohara et al. (2002)
Back-arc	Mariana Trough	Ohara et al. (2002)	359R2-2		20.03	144.06	0.076	43.29	22.908	13.5902	2.69479	0.139	16.236	0.192	99.245	0.682444	0.26199
Back-arc	Mariana Trough	Ohara et al. (2002)	359R2-2		20.03	144.06	0.092	43.895	23.075	13.5976	2.40428	0.133	16.433	0.28	100.042	0.685469	0.260713
Back-arc	Mariana Trough	Ohara et al. (2002)	359R2-2		20.03	144.06	0.069	43.47	22.822	13.7727	2.17963	0.069	16.1	0.179	98.8244	0.677598	0.260463
Back-arc	Mariana Trough	Ohara et al. (2002)	359R2-2		20.03	144.06	0.127	43.72	22.809	13.5599	2.74401	0.134	16.468	0.263	99.9439	0.687462	0.25925
Back-arc	Mariana Trough	Ohara et al. (2002)	359R2-2		20.03	144.06	0.048	44.183	22.913	13.6806	2.01091	0.14	16.334	0.196	99.6985	0.681624	0.258103
Back-arc	Mariana Trough	Ohara et al. (2002)	359R2-2		20.03	144.06	0.114	43.699	22.997	13.4875	2.32887	0.145	16.421	0.214	99.5613	0.687747	0.260923
Back-arc	Mariana Trough	Ohara et al. (2002)	359R2-2		20.03	144.06	0.058	43.891	22.5	13.3272	2.95377	0.153	16.517	0.225	99.7399	0.689798	0.255896
Back-arc	Mariana Trough	Ohara et al. (2002)	359R2-2		20.03	144.06	0.108	43.826	23.88	14.1377	1.71065	0.121	16.182	0.273	100.345	0.674172	0.267684
Back-arc	Mariana Trough	Ohara et al. (2002)	359R2-2		20.03	144.06	0.135	43.801	21.771	13.423	2.63834	0.19	16.27	0.245	98.5983	0.687341	0.250059
Back-arc	Mariana Trough	Ohara et al. (2002)	359R2-2		20.03	144.06	0.078	44.436	22.446	13.9588	2.42736	0.16	16.276	0.217	100.132	0.67723	0.253098
Back-arc	Mariana Trough	Ohara et al. (2002)	359R2-2		20.03	144.06	0.125	44.2	23.118	14.4383	2.20678	0.184	16.085	0.275	100.772	0.668523	0.259738
Back-arc	Mariana Trough	Ohara et al. (2002)	359R2-2		20.03	144.06	0.053	43.916	22.881	13.9109	2.64287	0.115	16.262	0.207	100.165	0.67703	0.258997
Back-arc	Mariana Trough	Ohara et al. (2002)	359R2-2		20.03	144.06	0.11	43.091	23.366	14.0877	2.8531	0.134	16.094	0.212	100.153	0.673543	0.266735
Back-arc	Mariana Trough	Ohara et al. (2002)	359R2-2		20.03	144.06	0.106	43.824	22.937	13.3289	2.4429	0.145	16.555	0.267	99.7387	0.691783	0.259869
Back-arc	Mariana Trough	Ohara et al. (2002)	359R2-2		20.03	144.06	0.05	43.679	22.656	13.178	2.92955	0.216	16.524	0.209	99.6075	0.692077	0.25814
Back-arc	Mariana Trough	Ohara et al. (2002)	359R2-2		20.03	144.06	0.109	43.969	22.959	13.6654	2.46565	0.11	16.495	0.195	100.083	0.685678	0.259419
Back-arc	Mariana Trough	Ohara et al. (2002)	359R2-2		20.03	144.06	0.094	43.69	23.208	13.7397	2.70196	0.119	16.398	0.259	100.32	0.682726	0.262728
Back-arc	Mariana Trough	Ohara et al. (2002)	359R2-2		20.03	144.06	0.076	43.756	22.822	13.5318	2.91643	0.139	16.471	0.226	100.073	0.686435	0.259202
Back-arc	Mariana Trough	Ohara et al. (2002)	359R2-2		20.03	144.06	0.1	44.081	23.574	13.8467	2.53192	0.186	16.519	0.243	101.152	0.682835	0.264035
Back-arc	Mariana Trough	Ohara et al. (2002)	359R2-2		20.03	144.06	0.092	44.066	22.46	13.4908	2.47071	0.161	16.419	0.238	99.5245	0.686984	0.254801
Back-arc	Mariana Trough	Ohara et al. (2002)	359R2-2		20.03	144.06	0.109	43.486	23.013	13.5022	2.60695	0.108	16.472	0.155	99.5862	0.687956	0.262
Back-arc	Mariana Trough	Ohara et al. (2002)	359R2-2		20.03	144.06	0.099	43.495	22.934	13.6851	2.65711	0.155	16.263	0.212	99.6642	0.681959	0.261296
Back-arc	Mariana Trough	Ohara et al. (2002)
Back-arc	Mariana Trough	Ohara et al. (2002)	359R2-3		20.03	144.06	0	46.209	22.157	11.5661	2.05027	0.141	17.96	0.319	100.553	0.734469	0.24338
Back-arc	Mariana Trough	Ohara et al. (2002)	359R2-3		20.03	144.06	0	46.342	21.789	11.6544	1.71987	0.145	17.798	0.264	99.8223	0.731246	0.239785
Back-arc	Mariana Trough	Ohara et al. (2002)	359R2-3		20.03	144.06	0	47.192	21.98	11.9078	1.87174	0.165	18.085	0.25	101.591	0.730149	0.238067
Back-arc	Mariana Trough	Ohara et al. (2002)	359R2-3		20.03	144.06	0	46.921	21.177	11.7177	2.07739	0.116	17.898	0.313	100.286	0.73124	0.232407
Back-arc	Mariana Trough	Ohara et al. (2002)	359R2-3		20.03	144.06	0	46.717	22.261	12.4706	1.54849	0.088	17.596	0.26	101.019	0.715443	0.24223
Back-arc	Mariana Trough	Ohara et al. (2002)	359R2-3		20.03	144.06	0	46.239	21.443	11.6715	1.7131	0.173	17.651	0.247	99.2606	0.729324	0.237281
Back-arc	Mariana Trough	Ohara et al. (2002)	359R2-3		20.03	144.06	0	46.255	21.685	11.9735	1.68974	0.202	17.482	0.312	99.7563	0.72233	0.239255
Back-arc	Mariana Trough	Ohara et al. (2002)	359R2-3		20.03	144.06	0	46.664	21.864	11.759	1.76817	0.244	17.812	0.332	100.576	0.729639	0.239149
Back-arc	Mariana Trough	Ohara et al. (2002)	359R2-3		20.03	144.06	0	46.006	22.316	11.7931	1.72242	0.165	17.672	0.286	100.119	0.727509	0.245513
Back-arc	Mariana Trough	Ohara et al. (2002)	359R2-3		20.03	144.06	0	46.7	21.969	12.1975	1.84094	0.216	17.671	0.285	101.024	0.720755	0.239881
Back-arc	Mariana Trough	Ohara et al. (2002)	359R2-3		20.03	144.06	0	46.427	21.466	11.9315	2.17215	0.128	17.685	0.328	100.265	0.725284	0.236741
Back-arc	Mariana Trough	Ohara et al. (2002)	359R2-3		20.03	144.06	0	43.416	20.984	12.631	5.33225	0.303	16.737	0.215	99.7042	0.701757	0.244847
Back-arc	Mariana Trough	Ohara et al. (2002)	359R2-3		20.03	144.06	0	46.528	21.957	12.3111	1.75248	0.135	17.526	0.333	100.659	0.717227	0.240455
Back-arc	Mariana Trough	Ohara et al. (2002)	359R2-3		20.03	144.06	0	46.472	22.233	11.5619	2.18387	0.232	18.086	0.267	101.147	0.735886	0.242965
Back-arc	Mariana Trough	Ohara et al. (2002)	359R2-3		20.03	144.06	0	46.348	21.875	11.8492	1.56793	0.158	17.62	0.359	99.8991	0.726001	0.24048
Back-arc	Mariana Trough	Ohara et al. (2002)
Back-arc	Mariana Trough	Ohara et al. (2002)	359R3-3		20.03	144.06	0	46.438	22.595	12.0881	1.4313	0.143	17.732	0.265	100.795	0.723296	0.246084
Back-arc	Mariana Trough	Ohara et al. (2002)	359R3-3		20.03	144.06	0.044	46.256	22.458	11.9539	1.35151	0.181	17.769	0.238	100.393	0.727319	0.245685
Back-arc	Mariana Trough	Ohara et al. (2002)	359R3-3		20.03	144.06	0.11	46.321	23.111	12.554	1.13911	0.09	17.745	0.262	101.457	0.719237	0.250771
Back-arc	Mariana Trough	Ohara et al. (2002)	359R3-3		20.03	144.06	0	46.188	22.767	11.9464	1.74434	0.166	17.859	0.219	101.029	0.727037	0.248501
Back-arc	Mariana Trough	Ohara et al. (2002)	359R3-3		20.03	144.06	0	46.445	22.699	12.2975	1.60531	0.118	17.722	0.236	101.238	0.719716	0.246909
Back-arc	Mariana Trough	Ohara et al. (2002)	359R3-3		20.03	144.06	0.081	46.046	22.666	12.0928	1.61279	0.161	17.825	0.21	100.831	0.726732	0.248245
Back-arc	Mariana Trough	Ohara et al. (2002)	359R3-3		20.03	144.06	0.059	46.218	22.959	12.4133	1.27107	0.099	17.682	0.231	101.046	0.719216	0.24995
Back-arc	Mariana Trough	Ohara et al. (2002)	359R3-3		20.03	144.06	0.051	44.708	22.887	10.7515	2.45881	0.187	18.215	0.264	99.6623	0.752603	0.255631
Back-arc	Mariana Trough	Ohara et al. (2002)	359R3-3		20.03	144.06	0.065	46.373	22.89	12.5027	1.16835	0.166	17.631	0.221	101.139	0.71737	0.24876
Back-arc	Mariana Trough	Ohara et al. (2002)	359R3-3		20.03	144.06	0.054	46.706	22.619	12.6603	0.434151	0.093	17.467	0.177	100.341	0.712646	0.245215
Back-arc	Mariana Trough	Ohara et al. (2002)
Back-arc	Mariana Trough	Ohara et al. (2002)	359R4-2		20.03	144.06	0.095	42.564	27.239	13.1527	0.262609	0.105	16.866	0.073	100.466	0.6987	0.300362
Back-arc	Mariana Trough	Ohara et al. (2002)	359R4-2		20.03	144.06	0.068	42.327	26.646	12.552	0.902451	0.146	17.011	0.114	99.8924	0.709377	0.296921
Back-arc	Mariana Trough	Ohara et al. (2002)	359R4-2		20.03	144.06	0.064	42.419	26.326	12.5364	0.998706	0.125	16.958	0.183	99.7231	0.70885	0.293954
Back-arc	Mariana Trough	Ohara et al. (2002)	359R4-2		20.03	144.06	0.059	42.384	26.928	12.7191	0.760065	0.121	16.918	0.191	100.253	0.705213	0.298841
Back-arc	Mariana Trough	Ohara et al. (2002)	359R4-2		20.03	144.06	0.042	42.206	27.024	12.6175	0.841835	0.108	16.936	0.199	100.105	0.706559	0.300471
Back-arc	Mariana Trough	Ohara et al. (2002)	359R4-2		20.03	144.06	0.056	42.685	26.392	12.5253	0.632076	0.179	16.957	0.181	99.7433	0.708819	0.293177
Back-arc	Mariana Trough	Ohara et al. (2002)	359R4-2		20.03	144.06	0.102	42.698	26.292	12.7026	0.921768	0.146	17.023	0.184	100.224	0.708107	0.292328
Back-arc	Mariana Trough	Ohara et al. (2002)	359R4-2		20.03	144.06	0.062	42.44	26.598	12.5543	0.918731	0.151	17.029	0.119	100.002	0.709363	0.295989
Back-arc	Mariana Trough	Ohara et al. (2002)	359R4-2		20.03	144.06	0.074	42.514	26.909	12.3263	1.08873	0.121	17.276	0.172	100.628	0.716449	0.298052
Back-arc	Mariana Trough	Ohara et al. (2002)	359R4-2		20.03	144.06	0.083	42.698	26.561	12.7313	0.444251	0.144	16.928	0.163	99.8775	0.705952	0.294438
Back-arc	Mariana Trough	Ohara et al. (2002)	359R4-2		20.03	144.06	0	42.657	26.415	12.6683	1.04435	0.063	16.938	0.168	100.106	0.704401	0.293493
Back-arc	Mariana Trough	Ohara et al. (2002)	359R4-2		20.03	144.06	0	42.005	28.013	13.4361	0.528911	0.136	16.51	0.138	100.89	0.686552	0.309098
Back-arc	Mariana Trough	Ohara et al. (2002)	359R4-2		20.03	144.06	0	42.427	26.433	12.7136	0.667263	0.152	16.693	0.147	99.3889	0.700633	0.294757
Back-arc	Mariana Trough	Ohara et al. (2002)	359R4-2		20.03	144.06	0	42.466	27.303	12.7267	0.681595	0.123	16.935	0.127	100.529	0.703428	0.30134
Back-arc	Mariana Trough	Ohara et al. (2002)	359R4-2		20.03	144.06	0.071	42.368	26.14	12.8116	0.447234	0.148	16.647	0.121	98.9158	0.700743	0.292734
Back-arc	Mariana Trough	Ohara et al. (2002)	359R4-2		20.03	144.06	0	42.605	27.306	12.5174	0.883022	0.165	17.141	0.141	100.861	0.709361	0.300676
Back-arc	Mariana Trough	Ohara et al. (2002)
Back-arc	Mariana Trough	Ohara et al. (2002)	359R4-3		20.03	144.06	0	46.825	21.747	11.8257	0.812776	0.163	17.673	0.208	99.3674	0.727052	0.23755
Back-arc	Mariana Trough	Ohara et al. (2002)	359R4-3		20.03	144.06	0	48.65	20.794	11.8253	1.14878	0.204	18.186	0.226	101.118	0.732678	0.222838
Back-arc	Mariana Trough	Ohara et al. (2002)	359R4-3		20.03	144.06	0	46.774	22.845	11.2803	1.10546	0.171	18.263	0.307	100.848	0.742627	0.246789
Back-arc	Mariana Trough	Ohara et al. (2002)	359R4-3		20.03	144.06	0	47.723	21.089	11.1576	1.01066	0.186	18.252	0.219	99.7233	0.744603	0.228662
Back-arc	Mariana Trough	Ohara et al. (2002)	359R4-3		20.03	144.06	0	47.254	21.638	11.1001	1.54017	0.214	18.3	0.323	100.501	0.746036	0.234998
Back-arc	Mariana Trough	Ohara et al. (2002)	359R4-3		20.03	144.06	0	46.402	21.76	11.1649	1.75042	0.149	18.116	0.214	99.6474	0.742983	0.239306
Back-arc	Mariana Trough	Ohara et al. (2002)	359R4-3		20.03	144.06	0	45.847	23.407	11.7863	0.590866	0.1	17.706	0.254	99.8132	0.728094	0.255119
Back-arc	Mariana Trough	Ohara et al. (2002)	359R4-3		20.03	144.06	0	45.852	23.24	11.2892	1.39119	0.159	18.072	0.324	100.443	0.740437	0.25374
Back-arc	Mariana Trough	Ohara et al. (2002)	359R4-3		20.03	144.06	0	45.675	22.595	11.7635	1.00637	0.197	17.497	0.226	99.0688	0.726098	0.249171
Back-arc	Mariana Trough	Ohara et al. (2002)	359R4-3		20.03	144.06	0	45.212	23.024	11.5587	0.70715	0.14	17.501	0.225	98.4808	0.72964	0.254635
Back-arc	Mariana Trough	Ohara et al. (2002)	359R4-3		20.03	144.06	0	44.503	22.663	12.0417	1.48621	0.147	17.046	0.24	98.2659	0.716105	0.254635
Back-arc	Mariana Trough	Ohara et al. (2002)	359R4-3		20.03	144.06	0	45.951	23.341	12.9362	0.213203	0.17	16.946	0.237	99.8694	0.700162	0.254153
Back-arc	Mariana Trough	Ohara et al. (2002)	359R4-3		20.03	144.06	0	45.679	22.956	12.4879	0.870325	0.151	17.275	0.272	99.8422	0.713097	0.252131
Back-arc	Mariana Trough	Ohara et al. (2002)	359R4-3		20.03	144.06	0	45.899	22.864	11.9667	0.85944	0.166	17.505	0.267	99.6501	0.722781	0.250472
Back-arc	Mariana Trough	Ohara et al. (2002)
Back-arc	Mariana Trough	Ohara et al. (2002)	359R4-4		20.03	144.06	0.202	39.367	27.699	17.2506	2.01307	0.248	13.914	0.268	101.203	0.595095	0.320658
Back-arc	Mariana Trough	Ohara et al. (2002)	359R4-4		20.03	144.06	0.207	40.256	25.986	16.9824	2.85012	0.232	14.196	0.233	101.177	0.603659	0.302184
Back-arc	Mariana Trough	Ohara et al. (2002)	359R4-4		20.03	144.06	0.173	41.388	24.914	16.6719	2.89956	0.19	14.448	0.318	101.199	0.611407	0.287659
Back-arc	Mariana Trough	Ohara et al. (2002)	359R4-4		20.03	144.06	0.26	40.808	25.586	16.9788	2.90193	0.212	14.432	0.228	101.623	0.609044	0.296077
Back-arc	Mariana Trough	Ohara et al. (2002)	359R4-4		20.03	144.06	0.218	40.196	25.757	16.7995	2.35663	0.198	14.104	0.287	100.136	0.605186	0.300634
Back-arc	Mariana Trough	Ohara et al. (2002)	359R4-4		20.03	144.06	0.248	37.989	27.933	17.0908	2.9119	0.204	13.849	0.257	100.71	0.597243	0.330327
Back-arc	Mariana Trough	Ohara et al. (2002)	359R4-4		20.03	144.06	0.223	40.736	25.004	16.2988	3.05646	0.212	14.553	0.27	100.576	0.619879	0.291669
Back-arc	Mariana Trough	Ohara et al. (2002)	359R4-4		20.03	144.06	0.262	39.04	27.406	17.0233	2.21233	0.159	14.045	0.276	100.667	0.602184	0.320159
Back-arc	Mariana Trough	Ohara et al. (2002)	359R4-4		20.03	144.06	0.233	39.838	26.906	16.8833	2.42352	0.22	14.265	0.274	101.283	0.607068	0.311806
Back-arc	Mariana Trough	Ohara et al. (2002)	359R4-4		20.03	144.06	0.166	39.299	27.65	17.2161	2.40145	0.2	13.957	0.219	101.302	0.595264	0.320649
Back-arc	Mariana Trough	Ohara et al. (2002)	359R4-4		20.03	144.06	0.167	40.049	26.801	17.0724	2.87348	0.198	14.21	0.26	101.848	0.601537	0.309837
Back-arc	Mariana Trough	Ohara et al. (2002)	359R4-4		20.03	144.06	0.217	39.489	25.966	16.2234	3.22356	0.218	14.403	0.269	100.226	0.618336	0.306092
Back-arc	Mariana Trough	Ohara et al. (2002)	359R4-4		20.03	144.06	0.168	41.584	24.842	16.3493	2.81808	0.209	14.666	0.292	101.143	0.619537	0.286101
Back-arc	Mariana Trough	Ohara et al. (2002)	359R4-4		20.03	144.06	0.173	41.379	24.777	16.2094	2.40893	0.158	14.576	0.316	100.223	0.620391	0.286575
Back-arc	Mariana Trough	Ohara et al. (2002)	359R4-4		20.03	144.06	0.222	41.521	24.848	16.5061	2.7149	0.204	14.644	0.255	101.087	0.618384	0.28646
Back-arc	Mariana Trough	Ohara et al. (2002)	359R4-4		20.03	144.06	0.231	39.272	27.007	16.6897	2.59976	0.218	14.215	0.269	100.731	0.608937	0.315694
Back-arc	Mariana Trough	Ohara et al. (2002)	359R4-4		20.03	144.06	0.207	40.303	27.843	16.7988	0.262471	0.219	14.204	0.235	100.302	0.607076	0.316682
Back-arc	Mariana Trough	Ohara et al. (2002)	359R4-4		20.03	144.06	0.212	36.331	31.07	16.8777	2.10859	0.209	13.907	0.171	101.177	0.600587	0.364555
Back-arc	Mariana Trough	Ohara et al. (2002)	359R4-4		20.03	144.06	0.224	35.988	32.101	17.5489	1.46815	0.222	13.533	0.232	101.577	0.584875	0.37437
Back-arc	Mariana Trough	Ohara et al. (2002)	359R4-4		20.03	144.06	0.229	34.969	32.389	17.4196	1.92857	0.261	13.423	0.14	101.013	0.584752	0.38323
Back-arc	Mariana Trough	Ohara et al. (2002)	359R4-4		20.03	144.06	0.217	38.397	29.276	16.7375	2.0043	0.163	14.355	0.186	101.575	0.61036	0.338401
Back-arc	Mariana Trough	Ohara et al. (2002)
Back-arc	Mariana Trough	Ohara et al. (2002)	359R5-3		20.03	144.06	0	43.656	24.669	12.8116	2.57985	0.208	17.011	0.302	101.34	0.702778	0.274878
Back-arc	Mariana Trough	Ohara et al. (2002)	359R5-3		20.03	144.06	0	42.946	24.855	12.6499	2.56174	0.273	16.841	0.286	100.529	0.703332	0.279669
Back-arc	Mariana Trough	Ohara et al. (2002)	359R5-3		20.03	144.06	0	43.528	25.204	12.7897	2.02408	0.29	16.944	0.257	101.114	0.702389	0.279767
Back-arc	Mariana Trough	Ohara et al. (2002)	359R5-3		20.03	144.06	0	43.348	25.011	12.9425	2.38551	0.193	16.895	0.249	101.13	0.699243	0.279053
Back-arc	Mariana Trough	Ohara et al. (2002)	359R5-3		20.03	144.06	0	43.487	25.321	13.2105	2.31218	0.194	16.882	0.206	101.705	0.694769	0.280891
Back-arc	Mariana Trough	Ohara et al. (2002)	359R5-3		20.03	144.06	0	42.989	24.332	13.1012	2.95146	0.177	16.617	0.255	100.565	0.693067	0.275206
Back-arc	Mariana Trough	Ohara et al. (2002)	359R5-3		20.03	144.06	0	43.403	24.537	12.8764	2.56453	0.148	16.881	0.258	100.794	0.700117	0.274967
Back-arc	Mariana Trough	Ohara et al. (2002)	359R5-3		20.03	144.06	0	40.309	23.645	19.809	2.27382	0.434	12.346	0.215	99.5828	0.537247	0.282389
Back-arc	Mariana Trough	Ohara et al. (2002)	359R5-3		20.03	144.06	0	42.925	24.658	12.6103	2.95476	0.175	17.012	0.191	100.65	0.706022	0.278167
Back-arc	Mariana Trough	Ohara et al. (2002)	359R5-3		20.03	144.06	0	43.236	24.13	13.175	2.36823	0.225	16.473	0.224	99.9203	0.690103	0.272409
Back-arc	Mariana Trough	Ohara et al. (2002)	359R5-3		20.03	144.06	0	43.538	25.215	12.8338	2.54741	0.273	17.065	0.271	101.834	0.703084	0.279808
Back-arc	Mariana Trough	Ohara et al. (2002)	359R5-3		20.03	144.06	0	43.462	25.148	12.9767	1.95406	0.217	16.838	0.235	100.99	0.698034	0.279624
Back-arc	Mariana Trough	Ohara et al. (2002)	359R5-3		20.03	144.06	0	43.616	24.675	12.1383	2.65245	0.189	17.436	0.232	101.021	0.718923	0.27511
Back-arc	Mariana Trough	Ohara et al. (2002)	359R5-3		20.03	144.06	0	43.847	24.526	12.7638	1.81058	0.236	16.901	0.251	100.473	0.702305	0.272854
Back-arc	Mariana Trough	Ohara et al. (2002)	359R5-3		20.03	144.06	0	43.606	25.015	12.3037	2.49528	0.182	17.382	0.263	101.349	0.715574	0.277893
Back-arc	Mariana Trough	Ohara et al. (2002)
Back-arc	Mariana Trough	Ohara et al. (2002)	359R5-5		20.03	144.06	0.17	34.895	32.999	14.8728	2.40964	0.275	14.877	0.255	100.889	0.645397	0.388153
Back-arc	Mariana Trough	Ohara et al. (2002)	359R5-5		20.03	144.06	0.117	36.602	30.27	13.7518	3.42424	0.142	15.638	0.287	100.405	0.672628	0.356827
Back-arc	Mariana Trough	Ohara et al. (2002)	359R5-5		20.03	144.06	0.124	38.071	28.526	13.6831	3.40835	0.196	15.776	0.299	100.245	0.675877	0.33451
Back-arc	Mariana Trough	Ohara et al. (2002)	359R5-5		20.03	144.06	0.115	38.328	28.828	13.8352	2.77374	0.128	15.802	0.2	100.132	0.673708	0.335358
Back-arc	Mariana Trough	Ohara et al. (2002)	359R5-5		20.03	144.06	0.104	38.32	29.627	13.9963	3.14368	0.132	15.919	0.28	101.644	0.672339	0.341525
Back-arc	Mariana Trough	Ohara et al. (2002)	359R5-5		20.03	144.06	0.105	38.017	28.211	13.559	3.64072	0.232	15.74	0.308	99.9878	0.676774	0.332358
Back-arc	Mariana Trough	Ohara et al. (2002)	359R5-5		20.03	144.06	0.086	36.622	28.99	14.9382	4.3518	0.222	14.783	0.254	100.402	0.639993	0.34685
Back-arc	Mariana Trough	Ohara et al. (2002)	359R5-5		20.03	144.06	0.12	37.046	29.234	15.1576	4.17465	0.189	14.954	0.258	101.265	0.640237	0.346141
Back-arc	Mariana Trough	Ohara et al. (2002)	359R5-5		20.03	144.06	0.081	37.65	29.322	14.847	3.95083	0.263	15.208	0.261	101.665	0.647886	0.343167
Back-arc	Mariana Trough	Ohara et al. (2002)	359R5-5		20.03	144.06	0.126	37.036	29.076	14.8198	3.40319	0.233	14.894	0.251	99.962	0.644941	0.344976
Back-arc	Mariana Trough	Ohara et al. (2002)	359R5-5		20.03	144.06	0.082	37.47	28.64	14.5341	4.13073	0.217	15.166	0.357	100.73	0.652106	0.338955
Back-arc	Mariana Trough	Ohara et al. (2002)	359R5-5		20.03	144.06	0.11	32.802	33.702	14.0691	3.90293	0.238	14.96	0.237	100.122	0.65727	0.408022
Back-arc	Mariana Trough	Ohara et al. (2002)	359R5-5		20.03	144.06	0.163	37.12	28.703	12.9526	4.04801	0.176	16.09	0.281	99.6926	0.693044	0.341555
Back-arc	Mariana Trough	Ohara et al. (2002)	359R5-5		20.03	144.06	0.138	36.383	29.084	12.9291	4.38969	0.225	15.964	0.212	99.4948	0.690921	0.34907
Back-arc	Mariana Trough	Ohara et al. (2002)	359R5-5		20.03	144.06	0.089	36.811	29.56	13.7862	3.29046	0.176	15.434	0.296	99.6007	0.668401	0.350102
Back-arc	Mariana Trough	Ohara et al. (2002)	359R5-5		20.03	144.06	0.137	34.093	32.557	14.185	3.31518	0.207	15.046	0.218	99.9051	0.65765	0.390475
Back-arc	Mariana Trough	Ohara et al. (2002)	359R5-5		20.03	144.06	0.18	34.169	31.883	14.0655	3.58792	0.2	15.084	0.193	99.5295	0.661291	0.38498
Back-arc	Mariana Trough	Ohara et al. (2002)	359R5-5		20.03	144.06	0.157	36.664	29.748	13.7029	3.57082	0.225	15.61	0.331	100.143	0.674131	0.352458
Back-arc	Mariana Trough	Ohara et al. (2002)	359R5-5		20.03	144.06	0.121	35.356	29.282	12.5874	4.63382	0.202	15.86	0.251	98.4753	0.694713	0.35716
Back-arc	Mariana Trough	Ohara et al. (2002)	359R5-5		20.03	144.06	0.206	34.509	29.882	12.5612	4.42739	0.206	15.79	0.222	97.9336	0.696761	0.367448
Back-arc	Mariana Trough	Ohara et al. (2002)
Back-arc	Mariana Trough	Ohara et al. (2002)	359R6-1		20.03	144.06	0	42.314	26.043	12.1625	2.11429	0.144	17.181	0.216	100.306	0.715607	0.292228
Back-arc	Mariana Trough	Ohara et al. (2002)	359R6-1		20.03	144.06	0	41.831	26.391	12.6749	2.64176	0.224	16.835	0.307	101.038	0.702833	0.297374
Back-arc	Mariana Trough	Ohara et al. (2002)	359R6-1		20.03	144.06	0	41.777	26.077	12.4937	2.53868	0.205	16.893	0.171	100.299	0.706558	0.295148
Back-arc	Mariana Trough	Ohara et al. (2002)	359R6-1		20.03	144.06	0	42.31	26.234	12.1248	2.54858	0.183	17.284	0.301	101.08	0.71739	0.293761
Back-arc	Mariana Trough	Ohara et al. (2002)	359R6-1		20.03	144.06	0	42.421	25.773	12.4806	2.19202	0.186	16.923	0.298	100.398	0.707193	0.289558
Back-arc	Mariana Trough	Ohara et al. (2002)	359R6-1		20.03	144.06	0	41.943	26.136	12.2019	2.03057	0.222	16.973	0.207	99.8324	0.71247	0.294793
Back-arc	Mariana Trough	Ohara et al. (2002)	359R6-1		20.03	144.06	0	42.297	26.018	12.2157	2.08192	0.214	17.25	0.254	100.58	0.717852	0.292113
Back-arc	Mariana Trough	Ohara et al. (2002)	359R6-1		20.03	144.06	0	42.132	26.165	12.1747	2.18966	0.162	17.067	0.309	100.357	0.714034	0.29409
Back-arc	Mariana Trough	Ohara et al. (2002)	359R6-1		20.03	144.06	0.055	42.588	25.724	12.1536	2.24864	0.19	17.318	0.23	100.655	0.719012	0.288359
Back-arc	Mariana Trough	Ohara et al. (2002)	359R6-1		20.03	144.06	0	42.514	25.843	12.4062	2.00687	0.209	17.022	0.198	100.353	0.709657	0.289665
Back-arc	Mariana Trough	Ohara et al. (2002)
Back-arc	Mariana Trough	Ohara et al. (2002)	359R6-2		20.03	144.06	0	42.055	24.17	13.5523	3.81271	0.257	16.171	0.178	100.249	0.679768	0.278265
Back-arc	Mariana Trough	Ohara et al. (2002)	359R6-2		20.03	144.06	0	43.679	25.153	13.2696	1.92865	0.111	16.755	0.331	101.291	0.692263	0.278662
Back-arc	Mariana Trough	Ohara et al. (2002)	359R6-2		20.03	144.06	0	42.928	26.13	13.7878	1.96837	0.199	16.42	0.265	101.754	0.679659	0.289944
Back-arc	Mariana Trough	Ohara et al. (2002)	359R6-2		20.03	144.06	0	44.181	25.072	13.7257	1.83296	0.124	16.707	0.223	101.946	0.684413	0.275726
Back-arc	Mariana Trough	Ohara et al. (2002)	359R6-2		20.03	144.06	0.053	43.702	24.728	13.8067	2.05854	0.119	16.527	0.247	101.31	0.682311	0.275145
Back-arc	Mariana Trough	Ohara et al. (2002)	359R6-2		20.03	144.06	0	42.947	25.088	13.2807	2.59195	0.098	16.672	0.256	101.048	0.690933	0.281548
Back-arc	Mariana Trough	Ohara et al. (2002)
Back-arc	Mariana Trough	Ohara et al. (2002)	359R6-3		20.03	144.06	0	45.876	22.637	12.5547	1.89186	0.097	17.383	0.281	100.855	0.711545	0.248697
Back-arc	Mariana Trough	Ohara et al. (2002)	359R6-3		20.03	144.06	0	45.234	23.433	12.2989	2.11387	0.101	17.582	0.237	101.14	0.718031	0.257898
Back-arc	Mariana Trough	Ohara et al. (2002)	359R6-3		20.03	144.06	0	45.039	23.408	12.966	1.78929	0.144	16.98	0.247	100.679	0.699996	0.258521
Back-arc	Mariana Trough	Ohara et al. (2002)	359R6-3		20.03	144.06	0	45.734	23.79	12.7137	1.47283	0.124	17.425	0.277	101.704	0.709496	0.258689
Back-arc	Mariana Trough	Ohara et al. (2002)	359R6-3		20.03	144.06	0	44.98	22.058	11.672	2.74611	0.144	17.561	0.319	99.6201	0.728159	0.247543
Back-arc	Mariana Trough	Ohara et al. (2002)	359R6-3		20.03	144.06	0	45.059	23.3	12.4094	1.77655	0.145	17.271	0.282	100.347	0.712616	0.257551
Back-arc	Mariana Trough	Ohara et al. (2002)	359R6-3		20.03	144.06	0	45.548	22.999	12.0768	2.34296	0.129	17.714	0.317	101.264	0.723173	0.253027
Back-arc	Mariana Trough	Ohara et al. (2002)	359R6-3		20.03	144.06	0	45.53	23.148	12.3813	1.65666	0.151	17.411	0.257	100.634	0.714742	0.254324
Back-arc	Mariana Trough	Ohara et al. (2002)	359R6-3		20.03	144.06	0	45.673	23.511	12.6104	1.78109	0.198	17.432	0.279	101.597	0.711228	0.256688
Back-arc	Mariana Trough	Ohara et al. (2002)	359R6-3		20.03	144.06	0	45.747	23.403	12.6324	1.73987	0.141	17.457	0.251	101.483	0.711167	0.255502
Back-arc	Mariana Trough	Ohara et al. (2002)	359R6-3		20.03	144.06	0	45.563	23.314	12.7585	1.67533	0.117	17.277	0.254	101.039	0.706987	0.255544
Back-arc	Mariana Trough	Ohara et al. (2002)	359R6-3		20.03	144.06	0	45.885	22.92	12.8191	1.40124	0.157	17.172	0.276	100.748	0.704765	0.250989
Back-arc	Mariana Trough	Ohara et al. (2002)	359R6-3		20.03	144.06	0	45.586	23.06	12.6301	1.91922	0.088	17.358	0.299	101.069	0.710016	0.25337
Back-arc	Mariana Trough	Ohara et al. (2002)	359R6-3		20.03	144.06	0	45.68	22.267	12.5223	2.36124	0.148	17.358	0.193	100.659	0.711715	0.246425
Back-arc	Mariana Trough	Ohara et al. (2002)	359R6-3		20.03	144.06	0	46.206	22.815	13.0073	1.94456	0.101	17.314	0.262	101.739	0.70339	0.248821
Back-arc	Mariana Trough	Ohara et al. (2002)	359R6-3		20.03	144.06	0	45.034	23.269	12.3879	2.15057	0.145	17.385	0.234	100.706	0.71427	0.257402
Back-arc	Mariana Trough	Ohara et al. (2002)	359R6-3		20.03	144.06	0	45.146	23.451	12.3908	2.52186	0.133	17.593	0.217	101.579	0.716594	0.258418
Back-arc	Mariana Trough	Ohara et al. (2002)	359R6-3		20.03	144.06	0	45.325	24.107	13.1823	1.11321	0.074	17.095	0.195	101.267	0.697998	0.262973
Back-arc	Mariana Trough	Ohara et al. (2002)	359R6-3		20.03	144.06	0	44.531	22.14	12.2907	3.23432	0.109	17.558	0.208	100.348	0.721747	0.250112
Back-arc	Mariana Trough	Ohara et al. (2002)	359R6-3		20.03	144.06	0	45.237	23.121	12.8459	1.95166	0.17	17.134	0.193	100.782	0.70381	0.255329
Back-arc	Mariana Trough	Ohara et al. (2002)	359R6-3		20.03	144.06	0	46.304	22.956	12.9827	1.56061	0.167	17.303	0.256	101.655	0.703692	0.249578
Back-arc	Mariana Trough	Ohara et al. (2002)	359R6-3		20.03	144.06	0	46.198	23.07	12.5194	1.87222	0.139	17.624	0.258	101.813	0.71494	0.250937
Back-arc	Mariana Trough	Ohara et al. (2002)	359R6-3		20.03	144.06	0	46.226	22.349	12.1647	2.34196	0.123	17.808	0.227	101.362	0.722782	0.244904
Back-arc	Mariana Trough	Ohara et al. (2002)	359R6-3		20.03	144.06	0	45.944	23.097	12.4101	2.02479	0.189	17.641	0.231	101.674	0.716899	0.252195
Back-arc	Mariana Trough	Ohara et al. (2002)	359R6-3		20.03	144.06	0	45.58	21.955	12.1096	2.38313	0.165	17.415	0.295	99.9728	0.719197	0.244218
Back-arc	Mariana Trough	Ohara et al. (2002)	359R6-3		20.03	144.06	0	46.511	21.876	11.7735	2.37329	0.154	17.987	0.261	101.059	0.731244	0.239847
Back-arc	Mariana Trough	Ohara et al. (2002)	359R6-3		20.03	144.06	0	42.005	20.682	13.5621	6.13336	0.183	16.755	0.289	100.24	0.700021	0.248292
Back-arc	Mariana Trough	Ohara et al. (2002)	359R6-3		20.03	144.06	0	45.587	22.936	12.6647	1.93187	0.159	17.269	0.282	100.925	0.708389	0.252347
Back-arc	Mariana Trough	Ohara et al. (2002)	359R6-3		20.03	144.06	0	45.995	22.469	12.2484	1.99884	0.113	17.626	0.21	100.77	0.719381	0.246826
Back-arc	Mariana Trough	Ohara et al. (2002)	359R6-3		20.03	144.06	0	45.932	22.86	12.5989	1.62932	0.09	17.414	0.245	100.899	0.711217	0.250304
Back-arc	Mariana Trough	Ohara et al. (2002)	359R6-3		20.03	144.06	0	45.781	22.991	12.2246	1.75965	0.146	17.559	0.292	100.824	0.719033	0.251998
Back-arc	Mariana Trough	Ohara et al. (2002)	359R6-3		20.03	144.06	0	45.735	21.878	12.1362	2.26136	0.163	17.43	0.252	99.9756	0.718945	0.242945
Back-arc	Mariana Trough	Ohara et al. (2002)	359R6-3		20.03	144.06	0	46.45	21.234	12.213	2.46833	0.161	17.525	0.33	100.489	0.718742	0.234694
Back-arc	Mariana Trough	Ohara et al. (2002)	359R6-3		20.03	144.06	0	46.496	21.343	12.5239	2.34503	0.177	17.399	0.241	100.61	0.712178	0.235437
Back-arc	Mariana Trough	Ohara et al. (2002)	359R6-3		20.03	144.06	0	45.811	21.746	12.4675	2.59444	0.181	17.322	0.242	100.528	0.712154	0.24153
Back-arc	Mariana Trough	Ohara et al. (2002)	359R6-3		20.03	144.06	0	46.115	20.713	12.0531	2.37371	0.183	17.334	0.262	99.1808	0.7192	0.231547
Back-arc	Mariana Trough	Ohara et al. (2002)	359R6-3		20.03	144.06	0	45.149	23.238	12.5502	1.74463	0.153	17.205	0.281	100.447	0.709518	0.256661
Back-arc	Mariana Trough	Ohara et al. (2002)	359R6-3		20.03	144.06	0	44.949	23.357	12.3312	2.36472	0.209	17.461	0.178	100.974	0.716064	0.258487
Back-arc	Mariana Trough	Ohara et al. (2002)	359R6-3		20.03	144.06	0	45.291	22.927	12.3303	1.97673	0.162	17.359	0.272	100.438	0.714937	0.253504
Back-arc	Mariana Trough	Ohara et al. (2002)	359R6-3		20.03	144.06	0	44.653	21.268	11.9802	2.57254	0.161	17.023	0.241	97.9847	0.716726	0.242149
Back-arc	Parece Vela Rift	Ohara et al. (2003)	33-001		16.38	139.58	0.873	17.509	44.327	21.2424	5.59853	0.286	9.574	0.18	99.9869	0.464583	0.629404
Back-arc	Parece Vela Rift	Ohara et al. (2003)	33-001		16.38	139.58	0.863	17.565	45.659	21.6901	4.77532	0.367	9.525	0.103	100.858	0.458156	0.635544
Back-arc	Parece Vela Rift	Ohara et al. (2003)	33-001		16.38	139.58	0.921	17.465	46.403	21.7502	3.7161	0.304	9.586	0.085	100.593	0.460726	0.640595
Back-arc	Parece Vela Rift	Ohara et al. (2003)	33-001		16.38	139.58	0.914	16.869	46.636	21.8785	3.55134	0.368	9.305	0.123	100.112	0.452143	0.64969
Back-arc	Parece Vela Rift	Ohara et al. (2003)	33-001		16.38	139.58	0.938	17.139	45.889	22.2752	4.11844	0.302	9.099	0.169	100.368	0.441357	0.642367
Back-arc	Parece Vela Rift	Ohara et al. (2003)	33-001		16.38	139.58	1.01	16.785	44.907	22.4519	4.63436	0.305	8.859	0.125	99.5593	0.434079	0.642192
Back-arc	Parece Vela Rift	Ohara et al. (2003)
Back-arc	Parece Vela Rift	Ohara et al. (2003)	33-004		16.38	139.58	0.193	32.22	36.672	13.392	2.02266	0.196	15.687	0.128	100.723	0.681911	0.432958
Back-arc	Parece Vela Rift	Ohara et al. (2003)	33-004		16.38	139.58	0.158	32.513	36.655	13.7567	1.91633	0.224	15.512	0.102	101.02	0.672425	0.430623
Back-arc	Parece Vela Rift	Ohara et al. (2003)	33-004		16.38	139.58	0.175	32.547	36.616	13.0006	2.22539	0.196	16.033	0.161	101.157	0.692496	0.430106
Back-arc	Parece Vela Rift	Ohara et al. (2003)	33-004		16.38	139.58	0.182	32.851	35.499	13.0231	2.42479	0.27	15.876	0.123	100.425	0.690163	0.420263
Back-arc	Parece Vela Rift	Ohara et al. (2003)	33-004		16.38	139.58	0.197	32.859	35.72	13.3628	2.05623	0.199	15.688	0.19	100.426	0.68252	0.421716
Back-arc	Parece Vela Rift	Ohara et al. (2003)	33-004		16.38	139.58	0.159	33.122	35.729	13.2132	1.97236	0.236	15.804	0.128	100.542	0.685456	0.419835
Back-arc	Parece Vela Rift	Ohara et al. (2003)	33-004		16.38	139.58	0.215	32.954	36.192	13.1575	2.11547	0.197	16.033	0.188	101.27	0.691142	0.424215
Back-arc	Parece Vela Rift	Ohara et al. (2003)	33-004		16.38	139.58	0.116	32.875	36.116	12.8215	1.57753	0.203	15.855	0.159	99.912	0.691484	0.424288
Back-arc	Parece Vela Rift	Ohara et al. (2003)	33-004		16.38	139.58	0.16	32.922	36.145	12.948	2.31937	0.258	16.034	0.158	101.102	0.692898	0.424135
Back-arc	Parece Vela Rift	Ohara et al. (2003)	33-004		16.38	139.58	0.182	32.779	36.676	13.6589	1.54382	0.193	15.642	0.123	100.98	0.676705	0.428767
Back-arc	Parece Vela Rift	Ohara et al. (2003)	33-004		16.38	139.58	0.169	32.62	37.314	13.6219	0.981428	0.204	15.605	0.119	100.81	0.67655	0.43419
Back-arc	Parece Vela Rift	Ohara et al. (2003)	33-004		16.38	139.58	0.22	32.258	36.977	13.5145	1.40754	0.209	15.61	0.172	100.571	0.679866	0.434703
Back-arc	Parece Vela Rift	Ohara et al. (2003)	33-004		16.38	139.58	0.187	32.063	36.082	13.1623	2.40685	0.19	15.677	0.123	100.011	0.685282	0.430178
Back-arc	Parece Vela Rift	Ohara et al. (2003)	33-004		16.38	139.58	0.185	32.358	35.954	13.2844	2.07331	0.272	15.582	0.106	99.9737	0.681981	0.427064
Back-arc	Parece Vela Rift	Ohara et al. (2003)	33-004		16.38	139.58	0.221	32.396	35.533	13.3165	2.24322	0.275	15.541	0.163	99.8387	0.68192	0.423898
Back-arc	Parece Vela Rift	Ohara et al. (2003)	33-004		16.38	139.58	0.205	32.705	35.879	13.5248	1.6984	0.189	15.564	0.112	100.052	0.678483	0.423946
Back-arc	Parece Vela Rift	Ohara et al. (2003)	33-004		16.38	139.58	0.169	32.613	36.108	13.0382	2.14574	0.248	15.812	0.189	100.465	0.688742	0.42619
Back-arc	Parece Vela Rift	Ohara et al. (2003)	33-004		16.38	139.58	0.17	32.523	35.517	12.769	2.45499	0.203	15.894	0.134	99.841	0.694313	0.422833
Back-arc	Parece Vela Rift	Ohara et al. (2003)	33-004		16.38	139.58	0.208	32.698	36.17	13.2277	2.07073	0.208	15.85	0.173	100.768	0.687317	0.425973
Back-arc	Parece Vela Rift	Ohara et al. (2003)	33-004		16.38	139.58	0.205	32.646	34.992	13.0624	2.6034	0.151	15.763	0.17	99.7578	0.688609	0.418284
Back-arc	Parece Vela Rift	Ohara et al. (2003)	33-004		16.38	139.58	0.189	32.208	36.316	13.4467	1.77408	0.164	15.507	0.154	99.9407	0.678455	0.430656
Back-arc	Parece Vela Rift	Ohara et al. (2003)	33-004		16.38	139.58	0.164	32.552	36.57	13.1584	2.33778	0.232	15.942	0.102	101.224	0.688273	0.429761
Back-arc	Parece Vela Rift	Ohara et al. (2003)	33-004		16.38	139.58	0.175	32.2	36.397	13.5973	1.74005	0.203	15.374	0.17	100.034	0.67365	0.431264
Back-arc	Parece Vela Rift	Ohara et al. (2003)	33-004		16.38	139.58	0.145	31.807	37.365	13.4189	2.09611	0.205	15.624	0.108	100.909	0.679098	0.440737
Back-arc	Parece Vela Rift	Ohara et al. (2003)	33-004		16.38	139.58	0.171	32.089	37.102	13.073	2.02594	0.198	15.879	0.145	100.834	0.689166	0.436824
Back-arc	Parece Vela Rift	Ohara et al. (2003)	33-004		16.38	139.58	0.155	32.527	35.712	12.7705	2.62556	0.199	15.976	0.145	100.303	0.694861	0.42414
Back-arc	Parece Vela Rift	Ohara et al. (2003)	33-004		16.38	139.58	0.157	32.605	36.706	13.3383	1.84783	0.209	15.786	0.113	100.967	0.683112	0.430272
Back-arc	Parece Vela Rift	Ohara et al. (2003)	33-004		16.38	139.58	0.143	32.9	36.698	13.3448	2.23513	0.182	15.967	0.112	101.744	0.684926	0.428012
Back-arc	Parece Vela Rift	Ohara et al. (2003)	33-004		16.38	139.58	0.185	32.891	36.541	13.3157	2.02739	0.17	15.947	0.146	101.347	0.686477	0.427029
Back-arc	Parece Vela Rift	Ohara et al. (2003)	33-004		16.38	139.58	0.207	33.022	36.546	13.0598	2.34631	0.242	16.228	0.139	101.934	0.695008	0.42609
Back-arc	Parece Vela Rift	Ohara et al. (2003)	33-004		16.38	139.58	0.164	32.704	35.437	13.115	2.39492	0.26	15.688	0.132	100.088	0.685525	0.42093
Back-arc	Parece Vela Rift	Ohara et al. (2003)	33-004		16.38	139.58	0.196	32.332	36.006	13.0716	1.87753	0.22	15.675	0.183	99.7481	0.687246	0.427615
Back-arc	Parece Vela Rift	Ohara et al. (2003)	33-004		16.38	139.58	0.175	32.589	36.795	13.5597	1.69627	0.138	15.706	0.128	100.974	0.67896	0.430986
Back-arc	Parece Vela Rift	Ohara et al. (2003)	33-004		16.38	139.58	0.159	32.1	36.823	13.4473	1.73004	0.215	15.492	0.157	100.279	0.677316	0.434884
Back-arc	Parece Vela Rift	Ohara et al. (2003)	33-004		16.38	139.58	0.195	31.356	37.158	13.2622	2.25132	0.266	15.593	0.103	100.379	0.68275	0.442889
Back-arc	Parece Vela Rift	Ohara et al. (2003)	33-004		16.38	139.58	0.222	30.961	37.483	13.5544	2.31009	0.251	15.392	0.177	100.538	0.675864	0.448172
Back-arc	Parece Vela Rift	Ohara et al. (2003)	33-004		16.38	139.58	0.162	33.365	36.396	13.042	1.31142	0.162	16.093	0.073	100.78	0.692487	0.422562
Back-arc	Parece Vela Rift	Ohara et al. (2003)	33-004		16.38	139.58	0.147	33.585	35.918	12.6068	1.81621	0.194	16.355	0.107	100.922	0.702576	0.41774
Back-arc	Parece Vela Rift	Ohara et al. (2003)	33-004		16.38	139.58	0.172	33.643	34.521	12.5654	2.10337	0.23	16.106	0.134	99.6467	0.700754	0.407706
Back-arc	Parece Vela Rift	Ohara et al. (2003)	33-004		16.38	139.58	0.159	33.641	35.496	12.9037	0.993876	0.205	15.892	0.16	99.6396	0.692128	0.414464
Back-arc	Parece Vela Rift	Ohara et al. (2003)	33-004		16.38	139.58	0.149	34.2	35.861	13.0117	1.23168	0.218	16.204	0.104	101.152	0.694064	0.412948
Back-arc	Parece Vela Rift	Ohara et al. (2003)	33-004		16.38	139.58	0.145	34.108	34.434	12.8218	1.87392	0.227	15.982	0.194	99.9407	0.694006	0.403788
Back-arc	Parece Vela Rift	Ohara et al. (2003)	33-004		16.38	139.58	0.134	34.092	35.331	12.7192	1.92795	0.182	16.305	0.159	100.997	0.699602	0.410108
Back-arc	Parece Vela Rift	Ohara et al. (2003)	33-004		16.38	139.58	0.152	33.721	34.532	12.6326	1.60972	0.197	15.939	0.184	99.1413	0.696947	0.407224
Back-arc	Parece Vela Rift	Ohara et al. (2003)	33-004		16.38	139.58	0.14	33.402	34.781	12.9317	1.70175	0.261	16	0.186	99.7035	0.696884	0.411259
Back-arc	Parece Vela Rift	Ohara et al. (2003)	33-004		16.38	139.58	0.143	34.085	34.464	12.9329	2.13169	0.234	15.99	0.143	100.241	0.692106	0.40416
Back-arc	Parece Vela Rift	Ohara et al. (2003)	33-004		16.38	139.58	0.141	33.531	35.295	12.6302	2.11239	0.167	16.2	0.12	100.367	0.699908	0.41388
Back-arc	Parece Vela Rift	Ohara et al. (2003)	33-004		16.38	139.58	0.112	33.951	35.543	12.8922	1.39112	0.151	16.069	0.144	100.425	0.693071	0.41256
Back-arc	Parece Vela Rift	Ohara et al. (2003)	33-004		16.38	139.58	0.178	33.738	34.574	12.6178	1.90726	0.217	16.096	0.147	99.6551	0.699987	0.407396
Back-arc	Parece Vela Rift	Ohara et al. (2003)	33-004		16.38	139.58	0.164	34.248	34.816	13.2305	1.53862	0.168	15.936	0.126	100.376	0.687247	0.405459
Back-arc	Parece Vela Rift	Ohara et al. (2003)	33-004		16.38	139.58	0.152	34.287	34.608	12.9142	1.82907	0.229	16.08	0.126	100.359	0.693982	0.403742
Back-arc	Parece Vela Rift	Ohara et al. (2003)	33-004		16.38	139.58	0.152	34.134	34.762	12.522	1.19359	0.2	16.162	0.121	99.4326	0.70188	0.405889
Back-arc	Parece Vela Rift	Ohara et al. (2003)	33-004		16.38	139.58	0.151	34.141	34.248	12.6305	1.93207	0.207	16.09	0.177	99.6996	0.698837	0.402252
Back-arc	Parece Vela Rift	Ohara et al. (2003)	33-004		16.38	139.58	0.173	33.859	35.21	12.8679	1.48269	0.16	16.112	0.105	100.127	0.69595	0.410937
Back-arc	Parece Vela Rift	Ohara et al. (2003)	33-004		16.38	139.58	0.205	33.924	35.876	13.5792	0.754345	0.137	15.801	0.144	100.571	0.681183	0.415015
Back-arc	Parece Vela Rift	Ohara et al. (2003)	33-004		16.38	139.58	0.154	33.454	34.928	12.7267	1.84516	0.216	15.943	0.158	99.5769	0.695389	0.411904
Back-arc	Parece Vela Rift	Ohara et al. (2003)	33-004		16.38	139.58	0.179	33.521	35.13	12.9689	1.96492	0.212	15.95	0.197	100.292	0.692132	0.412816
Back-arc	Parece Vela Rift	Ohara et al. (2003)	33-004		16.38	139.58	0.147	33.557	35.218	12.7537	2.10297	0.193	16.138	0.093	100.341	0.697203	0.413163
Back-arc	Parece Vela Rift	Ohara et al. (2003)
Back-arc	Parece Vela Rift	Ohara et al. (2003)	33-006		16.38	139.58	0.441	25.394	42.373	15.5406	2.52317	0.195	13.88	0.182	100.777	0.626722	0.528165
Back-arc	Parece Vela Rift	Ohara et al. (2003)	33-006		16.38	139.58	0.368	25.25	43.044	15.3963	2.12895	0.12	13.912	0.196	100.702	0.62757	0.533494
Back-arc	Parece Vela Rift	Ohara et al. (2003)	33-006		16.38	139.58	0.392	24.765	42.44	14.9137	2.35524	0.152	13.889	0.236	99.445	0.635529	0.534804
Back-arc	Parece Vela Rift	Ohara et al. (2003)	33-006		16.38	139.58	0.369	25.382	42.395	14.9125	1.7776	0.236	13.968	0.11	99.4431	0.63644	0.528412
Back-arc	Parece Vela Rift	Ohara et al. (2003)	33-006		16.38	139.58	0.369	25.399	41.491	14.9867	2.6898	0.192	13.88	0.165	99.4245	0.633346	0.522871
Back-arc	Parece Vela Rift	Ohara et al. (2003)	33-006		16.38	139.58	0.397	25.523	42.858	15.4978	2.15396	0.131	13.949	0.219	100.986	0.627437	0.529738
Back-arc	Parece Vela Rift	Ohara et al. (2003)	33-006		16.38	139.58	0.365	25.46	42.157	15.0629	2.08497	0.167	13.921	0.154	99.6409	0.632968	0.526244
Back-arc	Parece Vela Rift	Ohara et al. (2003)	33-006		16.38	139.58	0.409	25.522	42.189	15.056	2.4016	0.117	14.1	0.244	100.338	0.637204	0.525827
Back-arc	Parece Vela Rift	Ohara et al. (2003)	33-006		16.38	139.58	0.395	25.406	42.987	15.4966	1.92527	0.105	13.887	0.236	100.687	0.626464	0.531631
Back-arc	Parece Vela Rift	Ohara et al. (2003)	33-006		16.38	139.58	0.393	25.377	42.749	15.0304	2.76349	0.183	14.251	0.179	101.22	0.639415	0.530533
Back-arc	Parece Vela Rift	Ohara et al. (2003)	33-006		16.38	139.58	0.338	25.459	42.35	15.1873	2.20906	0.154	13.876	0.189	100.066	0.629359	0.527393
Back-arc	Parece Vela Rift	Ohara et al. (2003)	33-006		16.38	139.58	0.512	19.33	33.738	18.607	12.6516	0.367	11.508	0.251	98.2755	0.55725	0.539356
Back-arc	Parece Vela Rift	Ohara et al. (2003)	33-006		16.38	139.58	0.501	22.505	40.838	18.0343	4.64619	0.349	11.831	0.231	99.4255	0.556159	0.549007
Back-arc	Parece Vela Rift	Ohara et al. (2003)	33-006		16.38	139.58	0.494	21.435	40.513	22.0056	3.70231	0.482	9.627	0.185	99.2479	0.460898	0.559068
Back-arc	Parece Vela Rift	Ohara et al. (2003)	33-006		16.38	139.58	0.475	24.766	42.408	15.4188	1.78507	0.147	13.678	0.162	99.1318	0.626639	0.534606
Back-arc	Parece Vela Rift	Ohara et al. (2003)	33-006		16.38	139.58	0.382	24.598	41.439	16.0127	1.69731	0.157	14.229	0.204	99.596	0.642621	0.530547
Back-arc	Parece Vela Rift	Ohara et al. (2003)	33-006		16.38	139.58	0.378	25.381	42.104	15.0523	2.50801	0.18	13.96	0.221	100.065	0.633979	0.526706
Back-arc	Parece Vela Rift	Ohara et al. (2003)	33-006		16.38	139.58	0.446	25.425	42.343	15.2302	1.77019	0.178	13.911	0.214	99.7744	0.632723	0.527685
Back-arc	Parece Vela Rift	Ohara et al. (2003)	33-006		16.38	139.58	0.39	25.372	41.911	14.8558	1.725	0.285	13.864	0.123	98.8258	0.636305	0.525649
Back-arc	Parece Vela Rift	Ohara et al. (2003)	33-006		16.38	139.58	0.408	25.528	40.911	14.7342	2.73705	0.18	13.999	0.2	98.9862	0.640559	0.518093
Back-arc	Parece Vela Rift	Ohara et al. (2003)	33-006		16.38	139.58	0.38	25.128	42.178	16.9966	1.61851	0.149	12.687	0.37	99.9032	0.5834	0.52964
Back-arc	Parece Vela Rift	Ohara et al. (2003)	33-006		16.38	139.58	0.343	24.03	40.792	16.3074	2.33669	0.195	13.72	0.268	98.9611	0.628405	0.532446
Back-arc	Parece Vela Rift	Ohara et al. (2003)	33-006		16.38	139.58	0.392	25.197	43.102	15.3432	2.30253	0.079	14.058	0.171	100.934	0.631478	0.534352
Back-arc	Parece Vela Rift	Ohara et al. (2003)	33-006		16.38	139.58	0.392	25.24	43.321	15.2012	1.32891	0.135	13.935	0.226	100.058	0.632153	0.535189
Back-arc	Parece Vela Rift	Ohara et al. (2003)	33-006		16.38	139.58	0.392	25.333	41.64	15.2548	2.34961	0.148	13.736	0.176	99.2974	0.627463	0.524414
Back-arc	Parece Vela Rift	Ohara et al. (2003)	33-006		16.38	139.58	0.381	25.558	42.4	15.3512	2.16806	0.116	13.911	0.206	100.349	0.628638	0.52672
Back-arc	Parece Vela Rift	Ohara et al. (2003)	33-006		16.38	139.58	0.413	25.434	42.065	15.1369	1.77831	0.174	13.88	0.124	99.2602	0.632698	0.525955
Back-arc	Parece Vela Rift	Ohara et al. (2003)	33-006		16.38	139.58	0.403	25.184	42.544	15.2715	2.07991	0.154	13.833	0.226	99.9404	0.629296	0.531237
Back-arc	Parece Vela Rift	Ohara et al. (2003)	33-006		16.38	139.58	0.377	25.384	42.781	15.4247	2.0219	0.135	13.863	0.171	100.451	0.626613	0.530651
Back-arc	Parece Vela Rift	Ohara et al. (2003)	33-006		16.38	139.58	0.369	25.046	42.516	15.7546	1.43739	0.163	13.321	0.186	99.078	0.612029	0.532442
Back-arc	Parece Vela Rift	Ohara et al. (2003)	33-006		16.38	139.58	0.401	24.752	43.149	15.7405	2.1777	0.147	13.598	0.208	100.437	0.61775	0.539054
Back-arc	Parece Vela Rift	Ohara et al. (2003)	33-006		16.38	139.58	0.411	24.763	43.595	15.6311	2.16256	0.128	13.811	0.214	101.002	0.623426	0.541498
Back-arc	Parece Vela Rift	Ohara et al. (2003)	33-006		16.38	139.58	0.417	24.966	43.394	15.8763	1.91673	0.109	13.677	0.204	100.851	0.617588	0.538322
Back-arc	Parece Vela Rift	Ohara et al. (2003)	33-006		16.38	139.58	0.377	25.101	43.091	15.6334	2.56452	0.172	13.815	0.174	101.159	0.622274	0.535239
Back-arc	Parece Vela Rift	Ohara et al. (2003)	33-006		16.38	139.58	0.43	24.536	42.542	14.974	2.42606	0.189	13.866	0.198	99.4131	0.635278	0.537711
Back-arc	Parece Vela Rift	Ohara et al. (2003)	33-006		16.38	139.58	0.335	24.764	42.475	15.5067	2.89543	0.163	13.583	0.185	100.214	0.618911	0.535019
Back-arc	Parece Vela Rift	Ohara et al. (2003)	33-006		16.38	139.58	0.376	25.054	42.462	15.4513	2.27568	0.167	13.578	0.38	100.055	0.621176	0.532046
Back-arc	Parece Vela Rift	Ohara et al. (2003)	33-006		16.38	139.58	0.415	24.739	42.411	15.3519	2.265	0.14	13.713	0.144	99.4989	0.626249	0.534895
Back-arc	Parece Vela Rift	Ohara et al. (2003)	33-006		16.38	139.58	0.436	25.043	42.418	15.5679	2.40954	0.187	13.752	0.144	100.247	0.624035	0.531897
Back-arc	Parece Vela Rift	Ohara et al. (2003)	33-006		16.38	139.58	0.406	24.924	42.822	16.1258	1.78506	0.192	13.348	0.054	99.9288	0.607679	0.535441
Back-arc	Parece Vela Rift	Ohara et al. (2003)
Back-arc	Parece Vela Rift	Ohara et al. (2003)	33-007		16.38	139.58	0.267	26.137	43.773	13.691	1.24919	0.197	15	0.08	100.568	0.669734	0.529079
Back-arc	Parece Vela Rift	Ohara et al. (2003)	33-007		16.38	139.58	0.265	25.929	44.143	13.8094	1.32543	0.161	14.97	0.103	100.876	0.66722	0.533165
Back-arc	Parece Vela Rift	Ohara et al. (2003)	33-007		16.38	139.58	0.261	26.478	43.756	13.7163	1.49998	0.182	15.13	0.127	101.271	0.670926	0.525751
Back-arc	Parece Vela Rift	Ohara et al. (2003)	33-007		16.38	139.58	0.267	26.279	42.726	13.4772	1.46003	0.155	14.93	0.152	99.6183	0.672212	0.521691
Back-arc	Parece Vela Rift	Ohara et al. (2003)	33-007		16.38	139.58	0.267	26.448	42.599	13.4056	1.80972	0.139	15.108	0.112	100.041	0.675876	0.519348
Back-arc	Parece Vela Rift	Ohara et al. (2003)	33-007		16.38	139.58	0.297	26.523	42.246	13.2916	2.04308	0.158	15.199	0.134	100.058	0.679958	0.516564
Back-arc	Parece Vela Rift	Ohara et al. (2003)	33-007		16.38	139.58	0.295	26.468	43.529	13.7472	1.1533	0.161	15.056	0.155	100.764	0.670551	0.524549
Back-arc	Parece Vela Rift	Ohara et al. (2003)	33-007		16.38	139.58	0.233	26.292	43.58	13.7274	1.80774	0.156	15.061	0.107	101.145	0.668735	0.526504
Back-arc	Parece Vela Rift	Ohara et al. (2003)	33-007		16.38	139.58	0.278	25.793	44.517	14.1498	1.06936	0.213	14.766	0.121	101.121	0.659035	0.536572
Back-arc	Parece Vela Rift	Ohara et al. (2003)	33-007		16.38	139.58	0.25	25.748	44.636	13.9789	1.20368	0.164	14.888	0.082	101.127	0.662758	0.53767
Back-arc	Parece Vela Rift	Ohara et al. (2003)	33-007		16.38	139.58	0.275	25.495	43.604	13.5943	0.998775	0.24	14.678	0.098	99.1461	0.666915	0.534308
Back-arc	Parece Vela Rift	Ohara et al. (2003)	33-007		16.38	139.58	0.268	25.382	44.674	13.9538	1.25938	0.222	14.794	0.065	100.8	0.662306	0.541438
Back-arc	Parece Vela Rift	Ohara et al. (2003)	33-007		16.38	139.58	0.262	25.687	43.487	13.4384	1.83771	0.149	14.996	0.137	100.184	0.67352	0.531772
Back-arc	Parece Vela Rift	Ohara et al. (2003)	33-007		16.38	139.58	0.259	26.081	43.653	13.9178	0.983756	0.136	14.747	0.118	100.032	0.662014	0.528929
Back-arc	Parece Vela Rift	Ohara et al. (2003)	33-007		16.38	139.58	0.288	26.146	42.863	13.6209	1.83379	0.233	14.95	0.066	100.131	0.670588	0.523756
Back-arc	Parece Vela Rift	Ohara et al. (2003)	33-007		16.38	139.58	0.287	26.551	43.872	14.264	0.912395	0.133	14.863	0.083	101.117	0.658977	0.525725
Back-arc	Parece Vela Rift	Ohara et al. (2003)	33-007		16.38	139.58	0.285	26.257	43.576	13.6403	1.66663	0.147	15.168	0.089	100.97	0.673429	0.526813
Back-arc	Parece Vela Rift	Ohara et al. (2003)	33-007		16.38	139.58	0.218	26.744	43.727	13.5892	1.49014	0.195	15.209	0.144	101.49	0.672839	0.523093
Back-arc	Parece Vela Rift	Ohara et al. (2003)	33-007		16.38	139.58	0.287	26.86	42.891	13.3651	1.60468	0.127	15.379	0.106	100.793	0.681159	0.517195
Back-arc	Parece Vela Rift	Ohara et al. (2003)	33-007		16.38	139.58	0.338	26.458	41.892	13.6515	1.41531	0.153	14.806	0.171	99.0648	0.66972	0.515075
Back-arc	Parece Vela Rift	Ohara et al. (2003)	33-007		16.38	139.58	0.267	27.139	43.005	13.5048	1.2538	0.181	15.296	0.11	100.952	0.677145	0.515277
Back-arc	Parece Vela Rift	Ohara et al. (2003)	33-007		16.38	139.58	0.264	26.475	43.037	13.4507	0.977166	0.176	14.991	0.135	99.6929	0.67366	0.521647
Back-arc	Parece Vela Rift	Ohara et al. (2003)	33-007		16.38	139.58	0.31	27	43.076	13.9805	1.27855	0.145	15.097	0.118	101.182	0.667699	0.516971
Back-arc	Parece Vela Rift	Ohara et al. (2003)	33-007		16.38	139.58	0.256	26.769	43.442	13.9151	0.93232	0.114	14.939	0.18	100.732	0.664869	0.521228
Back-arc	Parece Vela Rift	Ohara et al. (2003)	33-007		16.38	139.58	0.283	27.143	41.956	13.5434	1.90774	0.186	15.191	0.082	100.493	0.675217	0.50907
Back-arc	Parece Vela Rift	Ohara et al. (2003)	33-007		16.38	139.58	0.273	27.076	42.387	13.2955	1.75643	0.167	15.341	0.124	100.582	0.681285	0.512242
Back-arc	Parece Vela Rift	Ohara et al. (2003)	33-007		16.38	139.58	0.255	27.338	42.171	13.7514	1.81443	0.184	15.121	0.1	100.921	0.669897	0.508558
Back-arc	Parece Vela Rift	Ohara et al. (2003)	33-007		16.38	139.58	0.299	26.923	43.003	13.5797	1.30617	0.191	15.235	0.093	100.779	0.676015	0.517261
Back-arc	Parece Vela Rift	Ohara et al. (2003)	33-007		16.38	139.58	0.284	26.919	43.486	13.2469	1.50709	0.241	15.558	0.067	101.495	0.685603	0.520086
Back-arc	Parece Vela Rift	Ohara et al. (2003)	33-007		16.38	139.58	0.267	26.491	42.648	13.5437	1.72739	0.203	15.021	0.087	100.147	0.672316	0.51923
Back-arc	Parece Vela Rift	Ohara et al. (2003)	33-007		16.38	139.58	0.26	26.309	43.618	13.6991	1.70691	0.232	15.078	0.112	101.199	0.670336	0.52656
Back-arc	Parece Vela Rift	Ohara et al. (2003)	33-007		16.38	139.58	0.279	26.088	43.057	13.3372	1.92688	0.173	15.149	0.132	100.31	0.677953	0.525436
Back-arc	Parece Vela Rift	Ohara et al. (2003)	33-007		16.38	139.58	0.289	25.723	44.345	13.9978	1.37052	0.178	14.868	0.116	101.019	0.663312	0.536285
Back-arc	Parece Vela Rift	Ohara et al. (2003)	33-007		16.38	139.58	0.309	25.045	44.817	14.1091	1.2035	0.203	14.673	0.084	100.592	0.659217	0.545547
Back-arc	Parece Vela Rift	Ohara et al. (2003)	33-007		16.38	139.58	0.251	26.586	42.669	13.5529	1.60157	0.185	14.989	0.124	100.116	0.671236	0.518459
Back-arc	Parece Vela Rift	Ohara et al. (2003)	33-007		16.38	139.58	0.246	26.52	43.075	13.3417	1.28057	0.191	15.154	0.044	100.043	0.677171	0.521443
Back-arc	Parece Vela Rift	Ohara et al. (2003)	33-007		16.38	139.58	0.317	26.808	43.059	13.7298	1.11604	0.165	15.109	0.137	100.603	0.67234	0.518655
Back-arc	Parece Vela Rift	Ohara et al. (2003)	33-007		16.38	139.58	0.259	26.76	42.289	13.1729	2.52508	0.152	15.39	0.171	100.88	0.683276	0.514596
Back-arc	Parece Vela Rift	Ohara et al. (2003)	33-007		16.38	139.58	0.299	26.399	43.142	13.4634	1.50659	0.186	15.182	0.108	100.483	0.67712	0.522972
Back-arc	Parece Vela Rift	Ohara et al. (2003)	33-007		16.38	139.58	0.313	26.404	42.925	13.5633	1.33991	0.149	15.047	0.163	100.08	0.674001	0.521667
Back-arc	Parece Vela Rift	Ohara et al. (2003)	33-007		16.38	139.58	0.284	25.698	43.845	13.7531	1.37908	0.168	14.901	0.083	100.33	0.667717	0.533706
Back-arc	Parece Vela Rift	Ohara et al. (2003)	33-007		16.38	139.58	0.278	25.463	43.926	13.612	1.9849	0.222	14.995	0.074	100.727	0.671021	0.536451
Back-arc	Parece Vela Rift	Ohara et al. (2003)	33-007		16.38	139.58	0.281	25.704	43.731	13.5452	1.7868	0.179	15.005	0.177	100.579	0.672471	0.533
Back-arc	Parece Vela Rift	Ohara et al. (2003)	33-007		16.38	139.58	0.309	26.571	43.675	14.0282	1.29899	0.173	15.045	0.108	101.36	0.666106	0.524415
Back-arc	Parece Vela Rift	Ohara et al. (2003)	33-007		16.38	139.58	0.298	26.706	43.07	14.02	1.57923	0.191	14.968	0.106	101.067	0.664632	0.51967
Back-arc	Parece Vela Rift	Ohara et al. (2003)
Back-arc	Parece Vela Rift	Ohara et al. (2003)	33-008		16.38	139.58	0.316	26.295	42.994	15.1897	1.59066	0.099	14.189	0.192	101.04	0.634101	0.5231
Back-arc	Parece Vela Rift	Ohara et al. (2003)	33-008		16.38	139.58	0.319	26.723	43.047	15.3433	1.05549	0.135	14.195	0.133	101.167	0.632071	0.519378
Back-arc	Parece Vela Rift	Ohara et al. (2003)	33-008		16.38	139.58	0.365	26.789	42.648	14.8509	1.8972	0.175	14.646	0.13	101.712	0.648133	0.516437
Back-arc	Parece Vela Rift	Ohara et al. (2003)	33-008		16.38	139.58	0.342	26.878	42.219	14.9645	1.19965	0.137	14.35	0.093	100.409	0.641249	0.513083
Back-arc	Parece Vela Rift	Ohara et al. (2003)	33-008		16.38	139.58	0.264	27.347	42.178	14.5627	1.52062	0.117	14.669	0.108	100.994	0.650211	0.508518
Back-arc	Parece Vela Rift	Ohara et al. (2003)	33-008		16.38	139.58	0.291	27.642	42.343	14.5318	1.67283	0.121	14.894	0.163	101.855	0.654925	0.506812
Back-arc	Parece Vela Rift	Ohara et al. (2003)	33-008		16.38	139.58	0.256	27.4	42.177	14.502	1.68259	0.15	14.652	0.224	101.229	0.650621	0.508028
Back-arc	Parece Vela Rift	Ohara et al. (2003)	33-008		16.38	139.58	0.294	27.399	42.494	14.8293	1.50669	0.114	14.648	0.178	101.703	0.646528	0.509908
Back-arc	Parece Vela Rift	Ohara et al. (2003)	33-008		16.38	139.58	0.233	27.092	41.663	14.0831	1.88579	0.14	14.699	0.132	100.165	0.657395	0.507789
Back-arc	Parece Vela Rift	Ohara et al. (2003)	33-008		16.38	139.58	0.291	27.059	42.108	14.3564	1.79774	0.084	14.733	0.189	100.809	0.655259	0.510748
Back-arc	Parece Vela Rift	Ohara et al. (2003)	33-008		16.38	139.58	0.319	26.936	41.569	14.4367	1.95631	0.052	14.604	0.163	100.27	0.652752	0.508667
Back-arc	Parece Vela Rift	Ohara et al. (2003)	33-008		16.38	139.58	0.292	27.136	42.309	14.6926	1.49739	0.102	14.633	0.06	100.952	0.648425	0.511228
Back-arc	Parece Vela Rift	Ohara et al. (2003)	33-008		16.38	139.58	0.319	27.111	42.188	14.4265	2.27772	0.101	14.878	0.208	101.699	0.656972	0.510743
Back-arc	Parece Vela Rift	Ohara et al. (2003)	33-008		16.38	139.58	0.359	26.804	42.761	15.03	0.786797	0.12	14.344	0.129	100.493	0.640806	0.516958
Back-arc	Parece Vela Rift	Ohara et al. (2003)	33-008		16.38	139.58	0.292	26.139	42.925	14.8158	2.36294	0.169	14.46	0.117	101.506	0.643388	0.524183
Back-arc	Parece Vela Rift	Ohara et al. (2003)	33-008		16.38	139.58	0.284	26.586	42.561	14.4994	2.10891	0.098	14.628	0.208	101.174	0.650978	0.517826
Back-arc	Parece Vela Rift	Ohara et al. (2003)	33-008		16.38	139.58	0.318	27.076	41.944	14.7469	1.64716	0.1	14.504	0.178	100.741	0.646266	0.509616
Back-arc	Parece Vela Rift	Ohara et al. (2003)	33-008		16.38	139.58	0.304	27.219	42.962	15.3064	1.23312	0.107	14.404	0.154	101.909	0.635519	0.514292
Back-arc	Parece Vela Rift	Ohara et al. (2003)	33-008		16.38	139.58	0.254	26.859	43.186	14.6451	1.85133	0.111	14.74	0.13	101.985	0.649559	0.518915
Back-arc	Parece Vela Rift	Ohara et al. (2003)	33-008		16.38	139.58	0.305	23.139	41.036	18.2244	5.2718	0.494	11.385	0.124	100.185	0.533725	0.543319
Back-arc	Parece Vela Rift	Ohara et al. (2003)	33-008		16.38	139.58	0.33	27.258	42.039	14.9825	1.54979	0.089	14.479	0.155	101.067	0.642503	0.508507
Back-arc	Parece Vela Rift	Ohara et al. (2003)	33-008		16.38	139.58	0.279	27.2	42.459	14.6535	1.50867	0.17	14.596	0.182	101.292	0.648075	0.511524
Back-arc	Parece Vela Rift	Ohara et al. (2003)	33-008		16.38	139.58	0.276	27.533	41.767	14.7736	1.942	0.113	14.604	0.165	101.39	0.646019	0.504376
Back-arc	Parece Vela Rift	Ohara et al. (2003)	33-008		16.38	139.58	0.306	27.644	41.883	14.9596	1.37961	0.127	14.485	0.18	101.16	0.642301	0.504063
Back-arc	Parece Vela Rift	Ohara et al. (2003)	33-008		16.38	139.58	0.26	27.608	41.983	14.6882	1.50013	0.113	14.602	0.158	101.209	0.647035	0.504985
Back-arc	Parece Vela Rift	Ohara et al. (2003)	33-008		16.38	139.58	0.278	27.259	41.893	14.3381	2.40374	0.168	14.844	0.174	101.569	0.656606	0.507629
Back-arc	Parece Vela Rift	Ohara et al. (2003)	33-008		16.38	139.58	0.3	27.364	41.338	14.2663	2.03121	0.05	14.804	0.185	100.577	0.657989	0.503334
Back-arc	Parece Vela Rift	Ohara et al. (2003)	33-008		16.38	139.58	0.349	27.351	42.026	14.6946	1.42857	0.119	14.638	0.195	101.051	0.650251	0.507579
Back-arc	Parece Vela Rift	Ohara et al. (2003)	33-008		16.38	139.58	0.29	27.707	41.945	14.8008	1.60056	0.086	14.634	0.187	101.476	0.646607	0.503864
Back-arc	Parece Vela Rift	Ohara et al. (2003)	33-008		16.38	139.58	0.321	27.528	41.85	14.7795	1.74429	0.097	14.683	0.131	101.319	0.648591	0.504917
Back-arc	Parece Vela Rift	Ohara et al. (2003)	33-008		16.38	139.58	0.281	27.085	42.027	14.6295	1.61869	0.112	14.524	0.136	100.612	0.647354	0.510027
Back-arc	Parece Vela Rift	Ohara et al. (2003)	33-008		16.38	139.58	0.272	26.409	41.855	14.7754	2.63569	0.103	14.378	0.097	100.748	0.642026	0.515317
Back-arc	Parece Vela Rift	Ohara et al. (2003)	33-008		16.38	139.58	0.315	26.308	43.038	14.7978	1.98506	0.142	14.528	0.134	101.46	0.645594	0.523231
Back-arc	Parece Vela Rift	Ohara et al. (2003)	33-008		16.38	139.58	0.314	25.658	43.142	14.5717	1.85522	0.068	14.37	0.265	100.475	0.646774	0.53007
Back-arc	Parece Vela Rift	Ohara et al. (2003)	33-008		16.38	139.58	0.328	26.335	42.848	15.1885	1.94871	0.107	14.301	0.146	101.414	0.636155	0.521872
Back-arc	Parece Vela Rift	Ohara et al. (2003)	33-008		16.38	139.58	0.313	25.472	42.75	16.364	1.87153	0.183	13.169	0.173	100.491	0.598049	0.529608
Back-arc	Parece Vela Rift	Ohara et al. (2003)	33-008		16.38	139.58	0.319	25.585	44.089	15.3696	1.02175	0.126	14.024	0.104	100.869	0.628846	0.536183
Back-arc	Parece Vela Rift	Ohara et al. (2003)	33-008		16.38	139.58	0.308	25.903	43.525	14.8722	1.55451	0.085	14.261	0.348	101.066	0.640107	0.529904
Back-arc	Parece Vela Rift	Ohara et al. (2003)	33-008		16.38	139.58	0.294	26.049	44.202	15.1447	2.0619	0.107	14.517	0.151	102.697	0.639254	0.532348
Back-arc	Parece Vela Rift	Ohara et al. (2003)	33-008		16.38	139.58	0.353	24.975	44.79	15.7515	1.07301	0.094	13.844	0.119	101.224	0.620842	0.546092
Back-arc	Parece Vela Rift	Ohara et al. (2003)	33-008		16.38	139.58	0.326	25.14	44.141	15.3647	1.71295	0.058	14.058	0.125	101.147	0.629431	0.540837
Back-arc	Parece Vela Rift	Ohara et al. (2003)	33-008		16.38	139.58	0.315	25.018	43.353	15.3069	2.05939	0.093	13.875	0.068	100.31	0.626818	0.53757
Back-arc	Parece Vela Rift	Ohara et al. (2003)	33-008		16.38	139.58	0.29	25.194	42.646	15.0911	2.39154	0.18	13.835	0.161	100.026	0.628697	0.531735
Back-arc	Parece Vela Rift	Ohara et al. (2003)	33-008		16.38	139.58	0.294	24.877	43.409	15.1611	1.87142	0.065	13.818	0.136	99.7835	0.627619	0.539295
Back-arc	Parece Vela Rift	Ohara et al. (2003)	33-008		16.38	139.58	0.321	24.656	44.172	15.3343	2.06674	0.087	13.963	0.093	100.916	0.628036	0.545834
Back-arc	Parece Vela Rift	Ohara et al. (2003)	33-008		16.38	139.58	0.28	24.558	44.473	15.4598	1.58164	0.14	13.642	0.15	100.58	0.619563	0.548504
Back-arc	Parece Vela Rift	Ohara et al. (2003)	33-008		16.38	139.58	0.316	25.183	44.548	15.3888	1.58725	0.169	14.046	0.136	101.571	0.628603	0.542691
Back-arc	Parece Vela Rift	Ohara et al. (2003)	33-008		16.38	139.58	0.353	24.919	43.642	15.2569	1.4571	0.035	13.921	0.091	99.876	0.629779	0.540206
Back-arc	Parece Vela Rift	Ohara et al. (2003)	33-008		16.38	139.58	0.294	25.004	42.988	14.8565	2.26988	0.05	14.029	0.14	99.8884	0.635862	0.535606
Back-arc	Parece Vela Rift	Ohara et al. (2003)	33-008		16.38	139.58	0.288	25.793	43.866	15.1271	1.86919	0.08	14.293	0.172	101.688	0.635835	0.532907
Back-arc	Parece Vela Rift	Ohara et al. (2003)	33-008		16.38	139.58	0.293	25.79	43.66	14.7778	1.73275	0.1	14.417	0.15	101.142	0.643596	0.531764
Back-arc	Parece Vela Rift	Ohara et al. (2003)	33-008		16.38	139.58	0.298	25.474	44.368	15.3004	1.57539	0.138	14.134	0.169	101.691	0.630913	0.538832
Back-arc	Parece Vela Rift	Ohara et al. (2003)	33-008		16.38	139.58	0.316	25.53	43.071	14.8624	1.96	0.153	14.183	0.129	100.405	0.63908	0.530905
Back-arc	Parece Vela Rift	Ohara et al. (2003)	33-008		16.38	139.58	0.302	25.772	43.728	15.4661	1.66687	0.07	14.076	0.142	101.474	0.627438	0.532325
Back-arc	Parece Vela Rift	Ohara et al. (2003)	33-008		16.38	139.58	0.305	25.104	43.82	15.1204	1.49658	0.095	13.994	0.104	100.256	0.631693	0.53938
Back-arc	Parece Vela Rift	Ohara et al. (2003)	33-008		16.38	139.58	0.284	27.534	42.606	14.5561	1.54249	0.074	14.903	0.15	101.865	0.654509	0.509338
Back-arc	Parece Vela Rift	Ohara et al. (2003)	33-008		16.38	139.58	0.3	27.175	40.889	14.0502	2.65701	0.097	14.858	0.123	100.308	0.662075	0.502336
Back-arc	Parece Vela Rift	Ohara et al. (2003)	33-008		16.38	139.58	0.332	27.427	42.644	14.9069	1.32929	0.048	14.735	0.143	101.757	0.64787	0.510534
Back-arc	Parece Vela Rift	Ohara et al. (2003)	33-008		16.38	139.58	0.333	27.082	41.992	15.2337	1.22839	0.072	14.214	0.143	100.508	0.634472	0.509847
Back-arc	Parece Vela Rift	Ohara et al. (2003)	33-008		16.38	139.58	0.298	27.69	41.579	14.5454	1.67545	0.105	15.016	0.148	101.402	0.660389	0.501827
Back-arc	Parece Vela Rift	Ohara et al. (2003)	33-008		16.38	139.58	0.298	26.687	41.298	15.937	0	0.122	14.958	0.135	100.5	0.661951	0.509354
Back-arc	Parece Vela Rift	Ohara et al. (2003)	33-008		16.38	139.58	0.295	26.373	42.568	14.7191	1.91475	0.112	14.408	0.147	100.762	0.644386	0.519876
Back-arc	Parece Vela Rift	Ohara et al. (2003)	33-008		16.38	139.58	0.361	26.308	41.912	14.2474	1.94108	0.179	14.578	0.151	99.8625	0.656754	0.516614
Back-arc	Parece Vela Rift	Ohara et al. (2003)	33-008		16.38	139.58	0.287	26.306	43.168	14.0985	1.66866	0.071	14.863	0.131	100.788	0.661388	0.524003
Back-arc	Parece Vela Rift	Ohara et al. (2003)	33-008		16.38	139.58	0.25	26.161	43.12	14.4557	1.59182	0.082	14.487	0.138	100.556	0.648646	0.525104
Back-arc	Parece Vela Rift	Ohara et al. (2003)	33-008		16.38	139.58	0.358	26.287	42.928	14.9723	1.46113	0.134	14.347	0.166	100.86	0.641455	0.522792
Back-arc	Parece Vela Rift	Ohara et al. (2003)	33-008		16.38	139.58	0.292	25.694	42.942	14.6218	2.08737	0.147	14.329	0.11	100.494	0.644538	0.528563
Back-arc	Parece Vela Rift	Ohara et al. (2003)	33-008		16.38	139.58	0.288	26.615	41.743	14.4324	1.56214	0.172	14.332	0.157	99.5135	0.647761	0.512707
Back-arc	Parece Vela Rift	Ohara et al. (2003)	33-008		16.38	139.58	0.328	26.612	42.601	14.9456	1.12845	0.192	14.282	0.09	100.401	0.640057	0.517817
Back-arc	Parece Vela Rift	Ohara et al. (2003)	33-008		16.38	139.58	0.268	26.283	42.872	14.5834	1.43656	0.059	14.417	0.149	100.283	0.646082	0.522504
Back-arc	Parece Vela Rift	Ohara et al. (2003)	33-008		16.38	139.58	0.316	26.527	42.15	14.7828	1.86395	0.073	14.345	0.215	100.438	0.643012	0.515958
Back-arc	Parece Vela Rift	Ohara et al. (2003)	33-008		16.38	139.58	0.283	26.76	43.572	14.8311	1.39235	0.116	14.62	0.19	101.986	0.645769	0.522058
Back-arc	Parece Vela Rift	Ohara et al. (2003)	33-008		16.38	139.58	0.328	26.014	42.541	14.6537	1.67401	0.102	14.322	0.162	100.003	0.645183	0.523137
Back-arc	Parece Vela Rift	Ohara et al. (2003)	33-008		16.38	139.58	0.293	25.957	43.575	15.1839	1.11261	0.125	14.099	0.107	100.66	0.632198	0.529671
Back-arc	Parece Vela Rift	Ohara et al. (2003)	33-008		16.38	139.58	0.306	26.353	42.865	14.6239	2.25392	0.128	14.625	0.175	101.538	0.649521	0.5218
Back-arc	Parece Vela Rift	Ohara et al. (2003)	33-008		16.38	139.58	0.236	26.43	42.134	15.9845	0.262816	0.121	14.291	0.112	100.261	0.635896	0.516778
Back-arc	Parece Vela Rift	Ohara et al. (2003)
Back-arc	Parece Vela Rift	Ohara et al. (2003)	33-009		16.38	139.58	0.367	25.149	42.098	14.6539	3.44523	0.097	14.32	0.192	100.53	0.645484	0.528959
Back-arc	Parece Vela Rift	Ohara et al. (2003)	33-009		16.38	139.58	0.404	25.049	42.358	14.9435	2.95454	0.242	14.093	0.15	100.422	0.638471	0.531485
Back-arc	Parece Vela Rift	Ohara et al. (2003)	33-009		16.38	139.58	0.353	25.481	41.96	14.96	2.49274	0.118	14.037	0.119	99.7457	0.635997	0.524871
Back-arc	Parece Vela Rift	Ohara et al. (2003)	33-009		16.38	139.58	0.404	25.299	41.89	15.1374	2.52781	0.184	13.885	0.158	99.6773	0.632125	0.526242
Back-arc	Parece Vela Rift	Ohara et al. (2003)	33-009		16.38	139.58	0.412	25.443	41.603	15.461	3.11847	0.221	13.812	0.177	100.483	0.625686	0.523112
Back-arc	Parece Vela Rift	Ohara et al. (2003)	33-009		16.38	139.58	0.399	25.184	42.245	15.0816	2.91548	0.147	14.103	0.111	100.437	0.63629	0.529481
Back-arc	Parece Vela Rift	Ohara et al. (2003)	33-009		16.38	139.58	0.409	25.151	42.719	16.7051	2.45935	0.23	13.172	0.116	101.177	0.595464	0.532586
Back-arc	Parece Vela Rift	Ohara et al. (2003)	33-009		16.38	139.58	0.365	25.219	42.716	15.4407	2.52308	0.15	13.855	0.154	100.633	0.625644	0.531896
Back-arc	Parece Vela Rift	Ohara et al. (2003)	33-009		16.38	139.58	0.387	25.66	42.828	15.2562	2.79262	0.146	14.269	0.17	101.764	0.635927	0.52823
Back-arc	Parece Vela Rift	Ohara et al. (2003)	33-009		16.38	139.58	0.336	25.22	42.699	15.6595	2.20773	0.142	13.672	0.052	100.234	0.618373	0.531787
Back-arc	Parece Vela Rift	Ohara et al. (2003)	33-009		16.38	139.58	0.363	25.053	42.07	15.0308	3.22427	0.213	13.976	0.141	100.301	0.633803	0.529746
Back-arc	Parece Vela Rift	Ohara et al. (2003)	33-009		16.38	139.58	0.349	25.45	42.163	14.9287	3.06654	0.153	14.193	0.119	100.63	0.638666	0.526378
Back-arc	Parece Vela Rift	Ohara et al. (2003)	33-009		16.38	139.58	0.336	25.2	41.82	14.6345	2.75219	0.193	14.058	0.106	99.3157	0.640983	0.526803
Back-arc	Parece Vela Rift	Ohara et al. (2003)	33-009		16.38	139.58	0.383	25.567	42.31	14.822	2.23598	0.175	14.175	0.197	100.122	0.641501	0.526102
Back-arc	Parece Vela Rift	Ohara et al. (2003)	33-009		16.38	139.58	0.39	25.334	42.127	15.5298	2.66637	0.132	13.777	0.158	100.305	0.623585	0.527304
Back-arc	Parece Vela Rift	Ohara et al. (2003)	33-009		16.38	139.58	0.35	25.418	42.266	15.2205	3.17673	0.133	14.075	0.132	100.973	0.632064	0.5273
Back-arc	Parece Vela Rift	Ohara et al. (2003)	33-009		16.38	139.58	0.375	25.432	41.794	16.0969	2.61847	0.168	13.398	0.094	100.208	0.607751	0.524362
Back-arc	Parece Vela Rift	Ohara et al. (2003)	33-009		16.38	139.58	0.325	25.684	40.854	15.1733	2.98914	0.196	13.667	0.223	99.3465	0.625309	0.516224
Back-arc	Parece Vela Rift	Ohara et al. (2003)	33-009		16.38	139.58	0.356	27.038	41.424	16.6072	1.83466	0.213	13.334	0.156	101.218	0.598615	0.506849
Back-arc	Parece Vela Rift	Ohara et al. (2003)	33-009		16.38	139.58	0.398	26.832	41.171	15.3207	2.69314	0.147	14.187	0.108	101.219	0.63394	0.50723
Back-arc	Parece Vela Rift	Ohara et al. (2003)	33-009		16.38	139.58	0.34	26.315	40.945	16.0291	2.30034	0.205	13.32	0.167	99.9005	0.606526	0.510717
Back-arc	Parece Vela Rift	Ohara et al. (2003)	33-009		16.38	139.58	0.334	26.324	40.846	16.6556	1.93753	0.184	12.894	0.133	99.5301	0.589134	0.510026
Back-arc	Parece Vela Rift	Ohara et al. (2003)	33-009		16.38	139.58	0.342	25.748	40.759	15.8064	1.90332	0.14	13.164	0.167	98.2657	0.607399	0.515021
Back-arc	Parece Vela Rift	Ohara et al. (2003)	33-009		16.38	139.58	0.323	26.241	41.65	16.1652	2.32917	0.176	13.456	0.14	100.744	0.606358	0.515685
Back-arc	Parece Vela Rift	Ohara et al. (2003)	33-009		16.38	139.58	0.408	26.423	42.102	16.7989	2.14056	0.21	13.375	0.153	101.815	0.59784	0.516654
Back-arc	Parece Vela Rift	Ohara et al. (2003)	33-009		16.38	139.58	0.339	26.299	42.049	15.4903	2.85358	0.149	14.089	0.18	101.658	0.627879	0.517515
Back-arc	Parece Vela Rift	Ohara et al. (2003)	33-009		16.38	139.58	0.364	26.229	42.099	15.1063	2.83916	0.228	14.293	0.181	101.573	0.637995	0.518477
Back-arc	Parece Vela Rift	Ohara et al. (2003)	33-009		16.38	139.58	0.358	26.395	41.736	15.4109	2.61737	0.156	14.043	0.209	101.104	0.629016	0.514739
Back-arc	Parece Vela Rift	Ohara et al. (2003)	33-009		16.38	139.58	0.309	25.802	39.955	16.379	2.83389	0.178	12.712	0.241	98.6509	0.588836	0.50952
Back-arc	Parece Vela Rift	Ohara et al. (2003)	33-009		16.38	139.58	0.301	26.001	40.673	18.7049	2.54955	0.252	11.62	0.177	100.504	0.533008	0.512051
Back-arc	Parece Vela Rift	Ohara et al. (2003)	33-009		16.38	139.58	0.367	25.715	42.571	14.9433	2.58128	0.221	14.193	0.142	101.083	0.639188	0.526196
Back-arc	Parece Vela Rift	Ohara et al. (2003)	33-009		16.38	139.58	0.359	26.298	40.739	14.5493	3.24478	0.216	14.321	0.143	100.16	0.647063	0.509618
Back-arc	Parece Vela Rift	Ohara et al. (2003)	33-009		16.38	139.58	0.359	26.084	42.367	15.4208	2.18844	0.15	14.023	0.128	100.95	0.628747	0.521444
Back-arc	Parece Vela Rift	Ohara et al. (2003)	33-009		16.38	139.58	0.332	26.112	41.601	15.414	2.62049	0.178	13.894	0.11	100.471	0.625714	0.516622
Back-arc	Parece Vela Rift	Ohara et al. (2003)	33-009		16.38	139.58	0.361	26.533	41.312	15.0401	2.86713	0.123	14.321	0.132	100.897	0.6394	0.510885
Back-arc	Parece Vela Rift	Ohara et al. (2003)	33-009		16.38	139.58	0.353	26.553	40.932	14.9005	2.19995	0.142	14.097	0.198	99.5904	0.638075	0.508387
Back-arc	Parece Vela Rift	Ohara et al. (2003)	33-009		16.38	139.58	0.328	26.679	41.268	14.8745	3.11012	0.236	14.348	0.173	101.263	0.641401	0.509247
Back-arc	Parece Vela Rift	Ohara et al. (2003)	33-009		16.38	139.58	0.322	26.557	41.27	14.3593	2.96135	0.198	14.575	0.18	100.62	0.653198	0.510405
Back-arc	Parece Vela Rift	Ohara et al. (2003)	33-009		16.38	139.58	0.293	26.891	41.372	14.8294	2.79238	0.147	14.456	0.11	101.122	0.64296	0.507898
Back-arc	Parece Vela Rift	Ohara et al. (2003)	33-009		16.38	139.58	0.387	25.457	42.193	16.3322	1.87133	0.178	13.625	0.222	100.69	0.614677	0.526487
Back-arc	Parece Vela Rift	Ohara et al. (2003)	33-009		16.38	139.58	0.439	25.557	40.933	14.9957	2.71421	0.139	13.959	0.114	99.1049	0.636589	0.517944
Back-arc	Parece Vela Rift	Ohara et al. (2003)	33-009		16.38	139.58	0.34	25.063	42.583	15.7808	2.43735	0.149	13.478	0.216	100.291	0.613122	0.532665
Back-arc	Parece Vela Rift	Ohara et al. (2003)	33-009		16.38	139.58	0.389	24.87	42.659	15.5464	2.42339	0.165	13.673	0.131	100.076	0.621631	0.535032
Back-arc	Parece Vela Rift	Ohara et al. (2003)	33-009		16.38	139.58	0.371	25.228	43.209	15.4599	2.44399	0.11	14.001	0.189	101.314	0.628006	0.534663
Back-arc	Parece Vela Rift	Ohara et al. (2003)	33-009		16.38	139.58	0.4	25.379	42.443	15.9748	2.24516	0.157	13.553	0.176	100.593	0.613256	0.528724
Back-arc	Parece Vela Rift	Ohara et al. (2003)	33-009		16.38	139.58	0.347	25.192	43.361	15.711	2.34714	0.191	13.795	0.117	101.298	0.619943	0.535892
Back-arc	Parece Vela Rift	Ohara et al. (2003)	33-009		16.38	139.58	0.374	25.059	42.989	15.3186	2.69096	0.118	13.954	0.249	100.965	0.629424	0.535066
Back-arc	Parece Vela Rift	Ohara et al. (2003)	33-009		16.38	139.58	0.394	24.964	42.841	15.3777	2.69313	0.209	13.901	0.136	100.762	0.628188	0.535153
Back-arc	Parece Vela Rift	Ohara et al. (2003)	33-009		16.38	139.58	0.418	24.772	43.741	15.8357	2.72761	0.215	13.84	0.163	101.942	0.620657	0.542238
Back-arc	Parece Vela Rift	Ohara et al. (2003)	33-009		16.38	139.58	0.424	24.57	43.21	16.1557	2.52974	0.175	13.421	0.173	100.867	0.608701	0.541238
Back-arc	Parece Vela Rift	Ohara et al. (2003)
Back-arc	Parece Vela Rift	Ohara et al. (2003)	33-012		16.38	139.58	0.456	28.897	39.153	15.8394	2.10337	0.295	14.248	0.126	101.375	0.630036	0.476148
Back-arc	Parece Vela Rift	Ohara et al. (2003)	33-012		16.38	139.58	0.407	29.027	39.482	14.1145	2.23217	0.244	15.2	0.132	101.039	0.669527	0.477116
Back-arc	Parece Vela Rift	Ohara et al. (2003)	33-012		16.38	139.58	0.357	30.006	39.185	13.8197	1.82291	0.19	15.532	0.124	101.195	0.677812	0.466968
Back-arc	Parece Vela Rift	Ohara et al. (2003)	33-012		16.38	139.58	0.377	29.921	38.865	13.449	2.02926	0.199	15.711	0.096	100.873	0.686971	0.465633
Back-arc	Parece Vela Rift	Ohara et al. (2003)	33-012		16.38	139.58	0.383	29.756	38.127	13.393	2.37936	0.169	15.581	0.12	100.109	0.686117	0.462241
Back-arc	Parece Vela Rift	Ohara et al. (2003)	33-012		16.38	139.58	0.417	29.905	38.55	13.5373	2.54681	0.22	15.726	0.13	101.218	0.686631	0.463742
Back-arc	Parece Vela Rift	Ohara et al. (2003)	33-012		16.38	139.58	0.388	29.666	38.413	13.3542	2.4525	0.17	15.678	0.11	100.492	0.688215	0.464852
Back-arc	Parece Vela Rift	Ohara et al. (2003)	33-012		16.38	139.58	0.385	29.706	39.155	13.6094	2.38	0.216	15.632	0.2	101.462	0.683257	0.469279
Back-arc	Parece Vela Rift	Ohara et al. (2003)	33-012		16.38	139.58	0.398	29.793	38.172	13.218	3.00623	0.189	15.833	0.164	100.995	0.692592	0.462225
Back-arc	Parece Vela Rift	Ohara et al. (2003)	33-012		16.38	139.58	0.401	29.888	38.968	13.3952	2.02243	0.126	15.838	0.142	101.054	0.690347	0.466566
Back-arc	Parece Vela Rift	Ohara et al. (2003)	33-012		16.38	139.58	0.404	29.7	38.676	13.3475	2.45551	0.169	15.724	0.236	100.916	0.689445	0.466265
Back-arc	Parece Vela Rift	Ohara et al. (2003)	33-012		16.38	139.58	0.405	29.718	38.718	13.5909	2.09272	0.191	15.647	0.158	100.76	0.68579	0.466384
Back-arc	Parece Vela Rift	Ohara et al. (2003)	33-012		16.38	139.58	0.365	29.557	39.052	13.0252	2.02469	0.149	15.829	0.15	100.354	0.695355	0.469875
Back-arc	Parece Vela Rift	Ohara et al. (2003)	33-012		16.38	139.58	0.43	29.77	38.741	13.4417	1.98848	0.197	15.703	0.128	100.605	0.688659	0.466097
Back-arc	Parece Vela Rift	Ohara et al. (2003)	33-012		16.38	139.58	0.392	29.893	39.484	13.9097	1.60511	0.221	15.565	0.09	101.417	0.67799	0.4698
Back-arc	Parece Vela Rift	Ohara et al. (2003)	33-012		16.38	139.58	0.426	29.558	39.144	13.3974	2.40449	0.254	15.823	0.095	101.282	0.690652	0.470453
Back-arc	Parece Vela Rift	Ohara et al. (2003)	33-012		16.38	139.58	0.397	29.815	39.523	13.5131	2.23255	0.201	15.853	0.142	101.868	0.688333	0.470697
Back-arc	Parece Vela Rift	Ohara et al. (2003)	33-012		16.38	139.58	0.355	29.692	39.563	13.2978	2.12291	0.162	15.875	0.121	101.391	0.690997	0.471979
Back-arc	Parece Vela Rift	Ohara et al. (2003)	33-012		16.38	139.58	0.428	29.704	39.183	13.3977	1.79955	0.204	15.743	0.181	100.831	0.689999	0.469474
Back-arc	Parece Vela Rift	Ohara et al. (2003)	33-012		16.38	139.58	0.402	29.931	38.816	13.7443	1.61559	0.213	15.482	0.107	100.529	0.679876	0.465236
Back-arc	Parece Vela Rift	Ohara et al. (2003)	33-012		16.38	139.58	0.354	29.847	39.09	13.621	1.77372	0.218	15.494	0.162	100.756	0.68051	0.467686
Back-arc	Parece Vela Rift	Ohara et al. (2003)	33-012		16.38	139.58	0.344	29.979	39.581	13.0475	2.28886	0.223	16.07	0.194	101.951	0.697366	0.469696
Back-arc	Parece Vela Rift	Ohara et al. (2003)	33-012		16.38	139.58	0.345	30.272	39.166	13.2279	2.1005	0.184	15.986	0.152	101.655	0.693353	0.464651
Back-arc	Parece Vela Rift	Ohara et al. (2003)	33-012		16.38	139.58	0.347	30.12	39.229	13.1182	2.12693	0.181	15.922	0.332	101.584	0.694396	0.466303
Back-arc	Parece Vela Rift	Ohara et al. (2003)	33-012		16.38	139.58	0.301	29.792	38.565	12.7897	1.73631	0.179	15.783	0.117	99.476	0.697886	0.46478
Back-arc	Parece Vela Rift	Ohara et al. (2003)	33-012		16.38	139.58	0.363	30.56	38.127	13.0385	2.45659	0.163	16.073	0.128	101.132	0.698052	0.45562
Back-arc	Parece Vela Rift	Ohara et al. (2003)	33-012		16.38	139.58	0.414	30.232	38.899	13.2855	1.52861	0.192	15.989	0.085	100.857	0.69606	0.463279
Back-arc	Parece Vela Rift	Ohara et al. (2003)	33-012		16.38	139.58	0.418	30.057	38.255	13.1347	2.01848	0.17	15.857	0.144	100.253	0.695535	0.460572
Back-arc	Parece Vela Rift	Ohara et al. (2003)	33-012		16.38	139.58	0.348	30.185	39.165	13.3989	2.00722	0.122	15.892	0.14	101.476	0.689377	0.465361
Back-arc	Parece Vela Rift	Ohara et al. (2003)	33-012		16.38	139.58	0.338	29.961	38.707	12.888	2.4838	0.162	16.025	0.133	100.933	0.699188	0.464287
Back-arc	Parece Vela Rift	Ohara et al. (2003)	33-012		16.38	139.58	0.424	29.784	38.16	13.272	2.24717	0.185	15.928	0.165	100.502	0.697722	0.462222
Back-arc	Parece Vela Rift	Ohara et al. (2003)	33-012		16.38	139.58	0.357	30.154	38.812	13.0512	2.30586	0.191	16.019	0.162	101.292	0.697028	0.463364
Back-arc	Parece Vela Rift	Ohara et al. (2003)	33-012		16.38	139.58	0.394	30.111	38.648	13.0336	1.79301	0.174	16.012	0.146	100.544	0.699733	0.462666
Back-arc	Parece Vela Rift	Ohara et al. (2003)	33-012		16.38	139.58	0.404	29.856	39.259	13.3963	1.82004	0.163	15.927	0.133	101.204	0.693053	0.468685
Back-arc	Parece Vela Rift	Ohara et al. (2003)	33-012		16.38	139.58	0.351	29.811	38.709	13.2473	2.38683	0.259	15.721	0.15	100.84	0.689496	0.465549
Back-arc	Parece Vela Rift	Ohara et al. (2003)	33-012		16.38	139.58	0.331	29.718	39.52	13.3887	1.08726	0.16	15.573	0.094	100.122	0.685126	0.47149
Back-arc	Parece Vela Rift	Ohara et al. (2003)	33-012		16.38	139.58	0.324	29.135	38.662	12.5654	3.35808	0.17	16.007	0.166	100.602	0.70357	0.470958
Back-arc	Parece Vela Rift	Ohara et al. (2003)	33-012		16.38	139.58	0.395	29.274	38.646	13.279	2.16604	0.198	15.513	0.169	99.848	0.687602	0.469669
Back-arc	Parece Vela Rift	Ohara et al. (2003)	33-012		16.38	139.58	0.36	29.408	38.708	14.0397	1.76402	0.13	15.095	0.086	99.7997	0.668028	0.468931
Back-arc	Parece Vela Rift	Ohara et al. (2003)	33-012		16.38	139.58	0.356	28.616	38.434	14.3993	2.68574	0.268	14.581	0.179	99.7801	0.653784	0.473963
Back-arc	Parece Vela Rift	Ohara et al. (2003)	33-012		16.38	139.58	0.363	29.183	38.733	12.6364	2.95903	0.203	16.001	0.133	100.436	0.70368	0.471005
Back-arc	Parece Vela Rift	Ohara et al. (2003)	33-012		16.38	139.58	0.427	29.995	38.899	13.3586	2.04092	0.183	15.899	0.128	101.157	0.692581	0.465236
Back-arc	Parece Vela Rift	Ohara et al. (2003)	33-012		16.38	139.58	0.379	30.31	37.851	12.9884	1.98771	0.209	15.836	0.136	99.9591	0.696537	0.455856
Back-arc	Parece Vela Rift	Ohara et al. (2003)	33-012		16.38	139.58	0.387	29.949	39.077	12.8594	2.3456	0.261	16.121	0.164	101.37	0.702521	0.466754
Back-arc	Parece Vela Rift	Ohara et al. (2003)	33-012		16.38	139.58	0.459	29.435	38.997	13.0825	2.3277	0.172	15.962	0.137	100.756	0.6989	0.470555
Back-arc	Parece Vela Rift	Ohara et al. (2003)	33-012		16.38	139.58	0.373	29.763	38.952	13.0891	2.62158	0.184	15.957	0.199	101.35	0.695883	0.467507
Back-arc	Parece Vela Rift	Ohara et al. (2003)	33-012		16.38	139.58	0.391	29.752	39.128	13.0372	2.1035	0.169	15.974	0.178	100.951	0.697845	0.468722
Back-arc	Parece Vela Rift	Ohara et al. (2003)	33-012		16.38	139.58	0.365	30.027	39.191	13.2681	1.99474	0.161	15.927	0.113	101.274	0.692572	0.466832
Back-arc	Parece Vela Rift	Ohara et al. (2003)	33-012		16.38	139.58	0.385	29.931	38.833	13.2061	1.90364	0.157	15.806	0.195	100.617	0.692673	0.465345
Back-arc	Parece Vela Rift	Ohara et al. (2003)	33-012		16.38	139.58	0.353	29.685	39.036	13.5528	1.67725	0.178	15.482	0.133	100.327	0.681502	0.468697
Back-arc	Parece Vela Rift	Ohara et al. (2003)	33-012		16.38	139.58	0.352	29.999	39.168	13.5406	1.9131	0.17	15.549	0.415	101.3	0.682487	0.466918
Back-arc	Parece Vela Rift	Ohara et al. (2003)	33-012		16.38	139.58	0.35	29.519	37.241	12.7345	2.6511	0.179	15.634	0.084	98.5996	0.696904	0.458386
Back-arc	Parece Vela Rift	Ohara et al. (2003)	33-012		16.38	139.58	0.421	29.744	38.469	13.3957	1.71734	0.151	15.613	0.111	99.8191	0.68809	0.464561
Back-arc	Parece Vela Rift	Ohara et al. (2003)	33-012		16.38	139.58	0.335	29.824	39.144	13.5226	2.0731	0.16	15.611	0.164	101.055	0.683039	0.468222
Back-arc	Parece Vela Rift	Ohara et al. (2003)	33-012		16.38	139.58	0.312	30.094	39.395	13.4772	1.37225	0.139	15.617	0.215	100.822	0.683502	0.467569
Back-arc	Parece Vela Rift	Ohara et al. (2003)	33-012		16.38	139.58	0.424	30.034	38.647	12.8431	2.6916	0.234	16.243	0.113	101.44	0.7053	0.463296
Back-arc	Parece Vela Rift	Ohara et al. (2003)	33-012		16.38	139.58	0.422	29.65	38.702	12.9887	2.3375	0.214	16.022	0.164	100.713	0.701434	0.466852
Back-arc	Parece Vela Rift	Ohara et al. (2003)	33-012		16.38	139.58	0.411	33.002	35.777	6.80552	8.42006	0.213	21.392	0.212	106.636	0.859614	0.421046
Back-arc	Parece Vela Rift	Ohara et al. (2003)	33-012		16.38	139.58	0.382	30.158	39.183	13.3397	1.48289	0.202	15.916	0.191	101.097	0.693918	0.465698
Back-arc	Parece Vela Rift	Ohara et al. (2003)	33-012		16.38	139.58	0.425	29.854	38.086	12.9595	2.38438	0.221	15.902	0.139	100.229	0.699111	0.461156
Back-arc	Parece Vela Rift	Ohara et al. (2003)	33-012		16.38	139.58	0.36	29.345	38.312	12.4412	2.7637	0.227	15.963	0.171	99.8299	0.70659	0.466904
Back-arc	Parece Vela Rift	Ohara et al. (2003)	33-012		16.38	139.58	0.387	31.95	39.722	10.9297	3.75329	0.169	18.516	0.18	105.835	0.761949	0.454753
Back-arc	Parece Vela Rift	Ohara et al. (2003)	33-012		16.38	139.58	0.387	29.43	38.998	12.9821	2.13704	0.187	15.823	0.175	100.326	0.696637	0.470603
Back-arc	Parece Vela Rift	Ohara et al. (2003)	33-012		16.38	139.58	0.428	29.571	38.75	13.1717	1.35062	0.165	15.642	0.159	99.4323	0.692754	0.467824
Back-arc	Parece Vela Rift	Ohara et al. (2003)	33-012		16.38	139.58	0.35	29.071	39.126	13.2128	2.06619	0.178	15.478	0.24	99.919	0.686885	0.474479
Back-arc	Parece Vela Rift	Ohara et al. (2003)	33-012		16.38	139.58	0.363	29.124	39.471	13.2208	1.88612	0.191	15.583	0.192	100.22	0.688707	0.476214
Back-arc	Parece Vela Rift	Ohara et al. (2003)	33-012		16.38	139.58	0.397	29.106	39.926	13.5846	2.15091	0.131	15.694	0.107	101.288	0.685024	0.479228
Back-arc	Parece Vela Rift	Ohara et al. (2003)	33-012		16.38	139.58	0.36	28.981	39.797	13.7489	1.86162	0.164	15.461	0.139	100.82	0.679459	0.479495
Back-arc	Parece Vela Rift	Ohara et al. (2003)	33-012		16.38	139.58	0.347	29.34	40.076	13.4875	1.9621	0.147	15.702	0.153	101.428	0.685309	0.478166
Back-arc	Parece Vela Rift	Ohara et al. (2003)	33-012		16.38	139.58	0.372	29.568	39.566	13.3131	1.13683	0.238	15.584	0.12	100.074	0.687858	0.473041
Back-arc	Parece Vela Rift	Ohara et al. (2003)	33-012		16.38	139.58	0.405	29.738	39.332	14.0258	1.4228	0.195	15.366	0.115	100.806	0.673765	0.470134
Back-arc	Parece Vela Rift	Ohara et al. (2003)	33-012		16.38	139.58	0.419	28.113	39.822	14.7652	2.93592	0.197	14.773	0.169	101.434	0.652556	0.487245
Back-arc	Parece Vela Rift	Ohara et al. (2003)	33-012		16.38	139.58	0.399	27.989	40.179	15.1453	2.75024	0.26	14.515	0.134	101.621	0.641988	0.49058
Back-arc	Parece Vela Rift	Ohara et al. (2003)	33-012		16.38	139.58	0.367	28.199	39.661	14.648	2.89947	0.153	14.733	0.184	101.089	0.652317	0.48547
Back-arc	Parece Vela Rift	Ohara et al. (2003)	33-012		16.38	139.58	0.357	27.758	39.789	14.676	3.4941	0.17	14.747	0.089	101.344	0.651504	0.490213
Back-arc	Parece Vela Rift	Ohara et al. (2003)	33-012		16.38	139.58	0.385	28.318	39.589	14.6159	3.12627	0.227	14.819	0.2	101.522	0.654567	0.483964
Back-arc	Parece Vela Rift	Ohara et al. (2003)	33-012		16.38	139.58	0.391	28.608	39.864	15.6611	1.76688	0.2	14.168	0.163	101.02	0.628513	0.483149
Back-arc	Parece Vela Rift	Ohara et al. (2003)	33-012		16.38	139.58	0.406	28.503	39.407	14.594	3.09511	0.249	14.872	0.196	101.54	0.656355	0.481188
Back-arc	Parece Vela Rift	Ohara et al. (2003)	33-012		16.38	139.58	0.415	28.38	40.12	15.3441	2.15141	0.202	14.471	0.13	101.464	0.638915	0.486746
Back-arc	Parece Vela Rift	Ohara et al. (2003)	33-012		16.38	139.58	0.395	28.071	39.769	15.0762	2.62037	0.233	14.436	0.158	100.981	0.641779	0.487286
Back-arc	Parece Vela Rift	Ohara et al. (2003)	33-012		16.38	139.58	0.391	28.78	39.812	15.3619	2.14392	0.235	14.46	0.148	101.567	0.637755	0.481326
Back-arc	Parece Vela Rift	Ohara et al. (2003)	33-012		16.38	139.58	0.37	28.198	40.494	14.9521	1.82809	0.219	14.621	0.181	101.148	0.647456	0.490672
Back-arc	Parece Vela Rift	Ohara et al. (2003)	33-012		16.38	139.58	0.353	28.329	39.51	14.8047	2.68534	0.242	14.573	0.131	100.88	0.647007	0.483369
Back-arc	Parece Vela Rift	Ohara et al. (2003)	33-012		16.38	139.58	0.395	28.045	40.114	15.1087	1.98298	0.196	14.398	0.132	100.623	0.640967	0.489676
Back-arc	Parece Vela Rift	Ohara et al. (2003)	33-012		16.38	139.58	0.424	26.293	42.321	15.0857	2.86647	0.246	14.538	0.109	102.13	0.643968	0.519181
Back-arc	Parece Vela Rift	Ohara et al. (2003)	33-012		16.38	139.58	0.372	27.822	40.568	15.2565	2.73227	0.189	14.473	0.138	101.775	0.638789	0.494484
Back-arc	Parece Vela Rift	Ohara et al. (2003)	33-012		16.38	139.58	0.461	28.251	39.643	15.2712	2.44246	0.163	14.459	0.198	101.154	0.641082	0.484897
Back-arc	Parece Vela Rift	Ohara et al. (2003)	33-012		16.38	139.58	0.43	28.495	39.388	14.7863	3.03472	0.131	14.97	0	101.49	0.655484	0.481138
Back-arc	Parece Vela Rift	Ohara et al. (2003)	33-012		16.38	139.58	0.382	28.909	38.723	14.8923	2.60911	0.142	14.735	0.133	100.843	0.650286	0.473291
Back-arc	Parece Vela Rift	Ohara et al. (2003)	33-012		16.38	139.58	0.36	29.418	38.854	14.3463	2.86359	0.122	15.171	0.163	101.512	0.663584	0.469784
Back-arc	Parece Vela Rift	Ohara et al. (2003)	33-012		16.38	139.58	0.382	29.532	38.91	14.5395	2.46667	0.219	15.038	0.168	101.503	0.659345	0.469179
Back-arc	Parece Vela Rift	Ohara et al. (2003)	33-012		16.38	139.58	0.341	29.998	38.702	14.2821	2.61933	0.196	15.269	0.166	101.81	0.665614	0.463948
Back-arc	Parece Vela Rift	Ohara et al. (2003)	33-012		16.38	139.58	0.387	30.085	37.841	14.3743	2.44132	0.124	15.115	0.154	100.735	0.663322	0.457639
Back-arc	Parece Vela Rift	Ohara et al. (2003)	33-012		16.38	139.58	0.374	30.216	38.324	14.7649	2.22393	0.153	14.965	0.196	101.445	0.654512	0.459709
Back-arc	Parece Vela Rift	Ohara et al. (2003)	33-012		16.38	139.58	0.361	29.715	38.014	14.4095	2.44659	0.129	14.897	0.238	100.457	0.658716	0.461846
Back-arc	Parece Vela Rift	Ohara et al. (2003)	33-012		16.38	139.58	0.393	29.901	38.18	14.2578	2.84636	0.173	15.267	0.162	101.415	0.667406	0.461378
Back-arc	Parece Vela Rift	Ohara et al. (2003)	33-012		16.38	139.58	0.372	29.72	37.913	14.4942	2.72816	0.222	14.924	0.126	100.761	0.65794	0.461143
Back-arc	Parece Vela Rift	Ohara et al. (2003)	33-012		16.38	139.58	0.382	29.944	38.615	14.248	2.38936	0.216	15.271	0.15	101.47	0.667534	0.463837
Back-arc	Parece Vela Rift	Ohara et al. (2003)	33-012		16.38	139.58	0.324	30.185	38.11	13.6958	2.36407	0.208	15.428	0.14	100.652	0.677117	0.458574
Back-arc	Parece Vela Rift	Ohara et al. (2003)	33-012		16.38	139.58	0.384	29.809	38.465	14.2322	2.83709	0.202	15.313	0.116	101.593	0.668228	0.463993
Back-arc	Parece Vela Rift	Ohara et al. (2003)	33-012		16.38	139.58	0.394	29.602	38.546	14.4095	2.55551	0.221	15.09	0.142	101.206	0.66253	0.46625
Back-arc	Parece Vela Rift	Ohara et al. (2003)
Back-arc	Parece Vela Rift	Ohara et al. (2003)	33-013		16.38	139.58	0.424	25.616	41.944	16.568	1.69263	0.183	13.776	0.127	100.92	0.617169	0.523458
Back-arc	Parece Vela Rift	Ohara et al. (2003)	33-013		16.38	139.58	0.343	26.164	42.219	15.6193	3.1014	0.199	14.081	0.123	102.096	0.625747	0.519807
Back-arc	Parece Vela Rift	Ohara et al. (2003)	33-013		16.38	139.58	0.389	25.827	41.865	15.4213	3.49151	0.221	14.131	0.134	101.737	0.630791	0.520941
Back-arc	Parece Vela Rift	Ohara et al. (2003)	33-013		16.38	139.58	0.341	25.828	41.734	15.3526	3.19333	0.247	13.915	0.209	101.098	0.627045	0.520149
Back-arc	Parece Vela Rift	Ohara et al. (2003)	33-013		16.38	139.58	0.373	25.506	42.057	15.4808	3.23649	0.214	13.943	0.135	101.258	0.626399	0.525202
Back-arc	Parece Vela Rift	Ohara et al. (2003)	33-013		16.38	139.58	0.358	25.64	41.792	15.0288	3.38423	0.237	14.146	0.156	100.992	0.636411	0.522319
Back-arc	Parece Vela Rift	Ohara et al. (2003)	33-013		16.38	139.58	0.34	26.031	41.593	15.0552	3.4583	0.229	14.248	0.122	101.348	0.637097	0.51735
Back-arc	Parece Vela Rift	Ohara et al. (2003)
Back-arc	Parece Vela Rift	Ohara et al. (2003)	D2-001		17.8	139.38	0.378	32.324	33.859	15.865	4.15534	0.219	14.404	0.139	101.491	0.627768	0.412698
Back-arc	Parece Vela Rift	Ohara et al. (2003)	D2-001		17.8	139.38	0.387	31.936	33.919	16.1588	3.93215	0.17	14.1	0.187	100.973	0.618654	0.416058
Back-arc	Parece Vela Rift	Ohara et al. (2003)	D2-001		17.8	139.38	0.331	31.939	34.381	16.2184	3.75817	0.128	14.097	0.134	101.151	0.616252	0.419326
Back-arc	Parece Vela Rift	Ohara et al. (2003)	D2-001		17.8	139.38	0.316	31.639	34.777	16.3563	3.69381	0.165	13.953	0.112	101.167	0.611371	0.424421
Back-arc	Parece Vela Rift	Ohara et al. (2003)	D2-001		17.8	139.38	0.356	31.632	34.308	16.7047	3.11099	0.173	13.543	0.152	100.124	0.600392	0.421161
Back-arc	Parece Vela Rift	Ohara et al. (2003)	D2-001		17.8	139.38	0.311	31.341	34.703	16.9227	4.13676	0.203	13.55	0.16	101.493	0.59568	0.426213
Back-arc	Parece Vela Rift	Ohara et al. (2003)	D2-001		17.8	139.38	0.315	31.665	33.602	16.5544	4.94952	0.211	13.784	0.155	101.392	0.60498	0.415847
Back-arc	Parece Vela Rift	Ohara et al. (2003)	D2-001		17.8	139.38	0.38	31.595	33.676	16.3847	4.19561	0.238	13.775	0.189	100.586	0.609417	0.41692
Back-arc	Parece Vela Rift	Ohara et al. (2003)	D2-001		17.8	139.38	0.408	31.226	34.119	16.7559	3.98875	0.188	13.628	0.091	100.568	0.60217	0.422965
Back-arc	Parece Vela Rift	Ohara et al. (2003)	D2-001		17.8	139.38	0.346	30.985	34.617	16.8741	4.62419	0.189	13.604	0.156	101.578	0.598076	0.428401
Back-arc	Parece Vela Rift	Ohara et al. (2003)	D2-001		17.8	139.38	0.351	31.08	34.439	17.2064	4.29158	0.203	13.471	0.157	101.433	0.592903	0.426391
Back-arc	Parece Vela Rift	Ohara et al. (2003)	D2-001		17.8	139.38	0.304	30.577	34.396	17.254	4.27426	0.197	13.052	0.064	100.265	0.581565	0.43008
Back-arc	Parece Vela Rift	Ohara et al. (2003)	D2-001		17.8	139.38	0.377	30.307	35.03	16.8328	4.09	0.182	13.411	0.12	100.555	0.596304	0.436743
Back-arc	Parece Vela Rift	Ohara et al. (2003)	D2-001		17.8	139.38	0.374	30.733	34.869	16.6218	4.43339	0.225	13.673	0.185	101.269	0.603835	0.432181
Back-arc	Parece Vela Rift	Ohara et al. (2003)	D2-001		17.8	139.38	0.358	31.346	34.78	16.5521	4.39528	0.176	14.021	0	101.783	0.61045	0.426716
Back-arc	Parece Vela Rift	Ohara et al. (2003)	D2-001		17.8	139.38	0.326	31.27	34.929	16.6886	4.2147	0.222	13.734	0.153	101.643	0.602721	0.428357
Back-arc	Parece Vela Rift	Ohara et al. (2003)	D2-001		17.8	139.38	0.331	30.966	34.636	17.1307	3.98445	0.237	13.289	0.08	100.806	0.588542	0.428686
Back-arc	Parece Vela Rift	Ohara et al. (2003)	D2-001		17.8	139.38	0.338	31.067	35.152	16.5177	3.53769	0.216	13.733	0.109	100.898	0.60584	0.431513
Back-arc	Parece Vela Rift	Ohara et al. (2003)	D2-001		17.8	139.38	0.382	31.647	34.559	16.8784	3.74367	0.185	13.921	0.122	101.696	0.607276	0.422824
Back-arc	Parece Vela Rift	Ohara et al. (2003)	D2-001		17.8	139.38	0.329	31.256	34.909	16.7515	3.85694	0.172	13.678	0.127	101.278	0.60104	0.428326
Back-arc	Parece Vela Rift	Ohara et al. (2003)	D2-001		17.8	139.38	0.389	31.102	34.197	16.3698	4.1166	0.196	13.742	0.204	100.475	0.609352	0.424494
Back-arc	Parece Vela Rift	Ohara et al. (2003)	D2-001		17.8	139.38	0.322	30.825	34.028	16.3758	4.62123	0.212	13.624	0.126	100.326	0.605177	0.425469
Back-arc	Parece Vela Rift	Ohara et al. (2003)	D2-001		17.8	139.38	0.341	30.899	34.551	16.9507	4.19455	0.164	13.424	0.128	100.81	0.593791	0.428615
Back-arc	Parece Vela Rift	Ohara et al. (2003)	D2-001		17.8	139.38	0.262	29.854	34.16	17.104	4.72098	0.222	12.792	0.101	99.392	0.577566	0.434262
Back-arc	Parece Vela Rift	Ohara et al. (2003)	D2-001		17.8	139.38	0.358	30.884	34.327	16.5173	4.76505	0.25	13.735	0.112	101.157	0.605896	0.427141
Back-arc	Parece Vela Rift	Ohara et al. (2003)	D2-001		17.8	139.38	0.415	30.832	34.825	16.8141	4.63081	0.159	13.775	0.138	101.747	0.603767	0.431083
Back-arc	Parece Vela Rift	Ohara et al. (2003)	D2-001		17.8	139.38	0.362	30.798	34.692	16.2354	3.94153	0.177	13.813	0.09	100.273	0.611945	0.430415
Back-arc	Parece Vela Rift	Ohara et al. (2003)	D2-001		17.8	139.38	0.41	31.275	34.335	16.3745	4.14035	0.155	13.956	0.14	100.985	0.613508	0.424123
Back-arc	Parece Vela Rift	Ohara et al. (2003)	D2-001		17.8	139.38	0.357	30.708	34.934	16.2365	4.19364	0.164	14.006	0.226	101.042	0.617442	0.432838
Back-arc	Parece Vela Rift	Ohara et al. (2003)	D2-001		17.8	139.38	0.35	31.009	35.164	16.3248	3.96769	0.137	13.961	0.111	101.164	0.612787	0.432055
Back-arc	Parece Vela Rift	Ohara et al. (2003)	D2-001		17.8	139.38	0.383	31.124	34.28	17.2138	4.24779	0.182	13.382	0.117	101.102	0.590291	0.424913
Back-arc	Parece Vela Rift	Ohara et al. (2003)	D2-001		17.8	139.38	0.367	31.129	34.564	16.8279	3.72306	0.211	13.634	0.154	100.818	0.602164	0.426892
Back-arc	Parece Vela Rift	Ohara et al. (2003)	D2-001		17.8	139.38	0.407	31.283	33.904	16.0789	4.17095	0.233	13.988	0.094	100.348	0.618422	0.420978
Back-arc	Parece Vela Rift	Ohara et al. (2003)	D2-001		17.8	139.38	0.321	31.191	34.493	15.9365	4.28142	0.236	13.996	0.205	100.842	0.618326	0.425902
Back-arc	Parece Vela Rift	Ohara et al. (2003)	D2-001		17.8	139.38	0.405	31.339	34.038	16.2878	4.62561	0.23	14.004	0.141	101.252	0.61526	0.421504
Back-arc	Parece Vela Rift	Ohara et al. (2003)	D2-001		17.8	139.38	0.327	31.387	33.854	16.9032	4.68072	0.229	13.529	0.107	101.204	0.595793	0.41981
Back-arc	Parece Vela Rift	Ohara et al. (2003)	D2-001		17.8	139.38	0.395	29.731	34.818	17.1868	4.6467	0.238	13.042	0.163	100.382	0.584596	0.439973
Back-arc	Parece Vela Rift	Ohara et al. (2003)	D2-001		17.8	139.38	0.398	30.601	34.133	16.5609	4.13537	0.175	13.484	0.148	99.7963	0.602197	0.428007
Back-arc	Parece Vela Rift	Ohara et al. (2003)	D2-001		17.8	139.38	0.414	30.9	34.109	16.5377	4.26126	0.191	13.634	0.134	100.321	0.605564	0.425457
Back-arc	Parece Vela Rift	Ohara et al. (2003)	D2-001		17.8	139.38	0.422	30.782	34.604	17.0367	3.52995	0.166	13.366	0.094	100.192	0.593945	0.42992
Back-arc	Parece Vela Rift	Ohara et al. (2003)	D2-001		17.8	139.38	0.396	31.256	33.662	17.0753	4.1794	0.204	13.324	0.138	100.381	0.591635	0.419443
Back-arc	Parece Vela Rift	Ohara et al. (2003)	D2-001		17.8	139.38	0.401	30.761	34.271	16.5521	3.32837	0.199	13.412	0.142	99.2655	0.601493	0.427718
Back-arc	Parece Vela Rift	Ohara et al. (2003)	D2-001		17.8	139.38	0.43	30.335	35.41	16.8777	4.13451	0.196	13.591	0.137	101.264	0.600241	0.439171
Back-arc	Parece Vela Rift	Ohara et al. (2003)	D2-001		17.8	139.38	0.43	30.284	34.206	16.6623	4.70509	0.187	13.499	0.154	100.293	0.601541	0.431082
Back-arc	Parece Vela Rift	Ohara et al. (2003)	D2-001		17.8	139.38	0.411	30.663	34.724	16.6112	4.31622	0.202	13.689	0.138	100.905	0.605319	0.431718
Back-arc	Parece Vela Rift	Ohara et al. (2003)	D2-001		17.8	139.38	0.374	30.658	34.59	16.2612	4.22067	0.196	13.749	0.149	100.325	0.610655	0.43081
Back-arc	Parece Vela Rift	Ohara et al. (2003)	D2-001		17.8	139.38	0.364	30.623	34.484	16.7411	3.65843	0.213	13.31	0.124	99.6895	0.595674	0.430338
Back-arc	Parece Vela Rift	Ohara et al. (2003)	D2-001		17.8	139.38	0.409	30.391	34.517	16.2605	3.86799	0.305	13.573	0.122	99.6215	0.608725	0.432438
Back-arc	Parece Vela Rift	Ohara et al. (2003)	D2-001		17.8	139.38	0.353	30.989	34.527	16.6893	4.2428	0.191	13.623	0.111	100.877	0.601479	0.427733
Back-arc	Parece Vela Rift	Ohara et al. (2003)	D2-001		17.8	139.38	0.405	30.249	35.098	16.8309	4.40216	0.208	13.536	0.096	100.995	0.599166	0.437691
Back-arc	Parece Vela Rift	Ohara et al. (2003)	D2-001		17.8	139.38	0.388	30.594	34.398	15.9195	4.56038	0.226	13.982	0.11	100.355	0.620047	0.429958
Back-arc	Parece Vela Rift	Ohara et al. (2003)	D2-001		17.8	139.38	0.387	30.614	34.765	16.0038	4.57229	0.2	14.045	0.117	100.853	0.619786	0.4324
Back-arc	Parece Vela Rift	Ohara et al. (2003)	D2-001		17.8	139.38	0.415	31.379	35.04	16.4364	3.21467	0.222	14.07	0.078	101.055	0.616838	0.428281
Back-arc	Parece Vela Rift	Ohara et al. (2003)	D2-001		17.8	139.38	0.379	31.048	34.991	16.2418	3.65874	0.171	13.973	0.064	100.697	0.615168	0.430537
Back-arc	Parece Vela Rift	Ohara et al. (2003)	D2-001		17.8	139.38	0.425	30.853	34.567	16.0007	4.24562	0.215	14.066	0.126	100.639	0.621381	0.429093
Back-arc	Parece Vela Rift	Ohara et al. (2003)	D2-001		17.8	139.38	0.393	31.04	34.949	16.4265	3.90021	0.235	13.863	0.121	101.075	0.610788	0.430306
Back-arc	Parece Vela Rift	Ohara et al. (2003)	D2-001		17.8	139.38	0.408	31.274	33.175	15.9933	4.85063	0.153	14.041	0.068	100.104	0.620316	0.415759
Back-arc	Parece Vela Rift	Ohara et al. (2003)	D2-001		17.8	139.38	0.4	31.762	34.005	16.4372	4.35734	0.219	14.048	0.081	101.49	0.613752	0.418002
Back-arc	Parece Vela Rift	Ohara et al. (2003)	D2-001		17.8	139.38	0.333	30.529	34.478	16.8658	4.87563	0.182	13.464	0.088	100.983	0.59526	0.431049
Back-arc	Parece Vela Rift	Ohara et al. (2003)	D2-001		17.8	139.38	0.37	30.6	34.171	16.6888	4.39002	0.163	13.44	0.139	100.113	0.598636	0.428288
Back-arc	Parece Vela Rift	Ohara et al. (2003)	D2-001		17.8	139.38	0.366	31.176	33.321	16.3939	4.7744	0.26	13.652	0.103	100.198	0.606506	0.417589
Back-arc	Parece Vela Rift	Ohara et al. (2003)	D2-001		17.8	139.38	0.408	30.921	34.019	16.8381	3.80069	0.159	13.365	0.175	99.8528	0.596363	0.424645
Back-arc	Parece Vela Rift	Ohara et al. (2003)	D2-001		17.8	139.38	0.396	31.397	33.539	16.6351	4.3041	0.167	13.655	0.144	100.448	0.603971	0.417457
Back-arc	Parece Vela Rift	Ohara et al. (2003)	D2-001		17.8	139.38	0.443	30.893	33.748	16.6356	4.18136	0.232	13.521	0.145	99.9779	0.602933	0.422913
Back-arc	Parece Vela Rift	Ohara et al. (2003)	D2-001		17.8	139.38	0.378	30.597	34.418	16.5516	4.87814	0.202	13.733	0.065	101.005	0.605832	0.430076
Back-arc	Parece Vela Rift	Ohara et al. (2003)	D2-001		17.8	139.38	0.374	30.903	33.776	16.5729	4.70335	0.196	13.617	0.074	100.375	0.603463	0.423037
Back-arc	Parece Vela Rift	Ohara et al. (2003)	D2-001		17.8	139.38	0.351	29.807	34.63	17.6023	4.9963	0.199	12.838	0.138	100.749	0.573461	0.43801
Back-arc	Parece Vela Rift	Ohara et al. (2003)	D2-001		17.8	139.38	0.358	30.228	34.623	17.4443	4.67175	0.235	13.046	0.062	100.849	0.579958	0.434511
Back-arc	Parece Vela Rift	Ohara et al. (2003)	D2-001		17.8	139.38	0.379	30.385	34.731	17.0802	4.29513	0.223	13.302	0.05	100.624	0.590664	0.434004
Back-arc	Parece Vela Rift	Ohara et al. (2003)	D2-001		17.8	139.38	0.376	30.605	34.789	17.2624	4.20042	0.216	13.194	0.212	101.039	0.585996	0.432642
Back-arc	Parece Vela Rift	Ohara et al. (2003)	D2-001		17.8	139.38	0.383	30.36	33.806	16.5085	5.1227	0.193	13.537	0.132	100.232	0.603062	0.427586
Back-arc	Parece Vela Rift	Ohara et al. (2003)	D2-001		17.8	139.38	0.402	30.593	34.654	16.7285	3.97916	0.211	13.482	0.152	100.388	0.599838	0.431784
Back-arc	Parece Vela Rift	Ohara et al. (2003)	D2-001		17.8	139.38	0.403	30.375	34.595	16.8246	4.0279	0.2	13.378	0.093	100.084	0.596558	0.433121
Back-arc	Parece Vela Rift	Ohara et al. (2003)	D2-001		17.8	139.38	0.405	30.459	34.615	17.1041	4.65756	0.221	13.349	0.169	101.143	0.591691	0.432585
Back-arc	Parece Vela Rift	Ohara et al. (2003)	D2-001		17.8	139.38	0.379	30.333	34.407	16.6631	4.59418	0.24	13.412	0.178	100.367	0.598668	0.432123
Back-arc	Parece Vela Rift	Ohara et al. (2003)	D2-001		17.8	139.38	0.324	30.067	35.117	16.7393	5.30073	0.195	13.59	0.089	101.562	0.598942	0.439311
Back-arc	Parece Vela Rift	Ohara et al. (2003)	D2-001		17.8	139.38	0.291	28.745	36.005	17.5552	5.61537	0.204	12.861	0.128	101.616	0.572783	0.456604
Back-arc	Parece Vela Rift	Ohara et al. (2003)	D2-001		17.8	139.38	0.33	30.899	34.232	16.7067	4.33013	0.23	13.432	0.162	100.484	0.597182	0.426345
Back-arc	Parece Vela Rift	Ohara et al. (2003)	D2-001		17.8	139.38	0.403	30.233	34.179	17.1738	4.31441	0.182	13.18	0.155	100.062	0.58921	0.431302
Back-arc	Parece Vela Rift	Ohara et al. (2003)	D2-001		17.8	139.38	0.364	30.362	34.421	16.7412	3.92951	0.219	13.351	0.177	99.8197	0.597871	0.431988
Back-arc	Parece Vela Rift	Ohara et al. (2003)
Back-arc	Parece Vela Rift	Ohara et al. (2003)	D2-005		17.8	139.38	0.599	26.639	37.028	17.0737	5.46809	0.431	12.849	0.255	100.611	0.58763	0.482527
Back-arc	Parece Vela Rift	Ohara et al. (2003)	D2-005		17.8	139.38	0.701	26.804	38.847	17.1413	4.16829	0.205	13.472	0.162	101.784	0.601518	0.492966
Back-arc	Parece Vela Rift	Ohara et al. (2003)	D2-005		17.8	139.38	0.647	26.801	39.148	17.6803	3.98714	0.136	13.124	0.175	101.945	0.585941	0.494923
Back-arc	Parece Vela Rift	Ohara et al. (2003)	D2-005		17.8	139.38	0.696	26.798	39.2	17.1863	3.25031	0.149	13.357	0.193	101.113	0.599221	0.495283
Back-arc	Parece Vela Rift	Ohara et al. (2003)	D2-005		17.8	139.38	0.604	26.918	39.791	17.0455	3.11569	0.196	13.434	0.157	101.552	0.600227	0.497907
Back-arc	Parece Vela Rift	Ohara et al. (2003)	D2-005		17.8	139.38	0.656	26.718	39.188	17.1883	3.9761	0.116	13.441	0.136	101.683	0.599166	0.495954
Back-arc	Parece Vela Rift	Ohara et al. (2003)	D2-005		17.8	139.38	0.607	24.018	40.651	17.2613	3.46259	0.253	12.444	0.14	99.1019	0.57841	0.531708
Back-arc	Parece Vela Rift	Ohara et al. (2003)	D2-005		17.8	139.38	0.596	25.425	41.276	17.3353	3.357	0.161	13.126	0.149	101.675	0.589998	0.52132
Back-arc	Parece Vela Rift	Ohara et al. (2003)	D2-005		17.8	139.38	0.594	24.099	41.343	17.8047	2.72976	0.157	12.15	0.227	99.4375	0.564553	0.535071
Back-arc	Parece Vela Rift	Ohara et al. (2003)	D2-005		17.8	139.38	0.726	25.303	37.553	15.7452	6.13659	0.197	13.748	0.18	99.8838	0.627088	0.498903
Back-arc	Parece Vela Rift	Ohara et al. (2003)	D2-005		17.8	139.38	0.634	26.185	38.162	16.6556	5.0382	0.198	13.362	0.182	100.768	0.60451	0.494359
Back-arc	Parece Vela Rift	Ohara et al. (2003)	D2-005		17.8	139.38	0.669	26.384	38.516	16.9471	3.76842	0.143	13.225	0.158	100.105	0.599372	0.494775
Back-arc	Parece Vela Rift	Ohara et al. (2003)	D2-005		17.8	139.38	0.571	26.67	39.493	16.761	4.21977	0.122	13.602	0.165	101.89	0.605935	0.498342
Back-arc	Parece Vela Rift	Ohara et al. (2003)	D2-005		17.8	139.38	0.708	26.422	39.494	17.182	3.34072	0.142	13.349	0.151	101.046	0.599424	0.500684
Back-arc	Parece Vela Rift	Ohara et al. (2003)	D2-005		17.8	139.38	0.611	26.245	39.269	17.2205	3.40907	0.157	13.044	0.085	100.349	0.590569	0.500936
Back-arc	Parece Vela Rift	Ohara et al. (2003)	D2-005		17.8	139.38	0.635	25.943	38.009	16.8385	4.21148	0.11	13.001	0.152	99.1649	0.595714	0.495676
Back-arc	Parece Vela Rift	Ohara et al. (2003)	D2-005		17.8	139.38	0.595	27.263	38.426	16.7591	3.76064	0.18	13.467	0.194	100.908	0.604498	0.486
Back-arc	Parece Vela Rift	Ohara et al. (2003)	D2-005		17.8	139.38	0.669	27.071	37.91	16.8929	4.22985	0.149	13.47	0.135	100.82	0.604292	0.484389
Back-arc	Parece Vela Rift	Ohara et al. (2003)	D2-005		17.8	139.38	0.69	26.753	37.713	17.0434	3.28467	0.174	13.013	0.169	99.1041	0.59492	0.486039
Back-arc	Parece Vela Rift	Ohara et al. (2003)	D2-005		17.8	139.38	0.585	26.397	37.024	17.2428	4.53899	0.177	12.664	0.14	99.0298	0.581755	0.484779
Back-arc	Parece Vela Rift	Ohara et al. (2003)	D2-005		17.8	139.38	0.628	26.487	37.438	17.0097	3.72005	0.134	12.83	0.192	98.7467	0.590033	0.486707
Back-arc	Parece Vela Rift	Ohara et al. (2003)	D2-005		17.8	139.38	0.619	27.097	38.546	17.5178	3.79321	0.152	13.11	0.148	101.262	0.58741	0.488305
Back-arc	Parece Vela Rift	Ohara et al. (2003)	D2-005		17.8	139.38	0.634	26.52	38.471	17.2709	4.38325	0.184	13.099	0.214	101.066	0.590912	0.493197
Back-arc	Parece Vela Rift	Ohara et al. (2003)	D2-005		17.8	139.38	0.717	25.229	38.746	19.9324	3.71149	0.196	11.238	0.123	100.155	0.518286	0.507453
Back-arc	Parece Vela Rift	Ohara et al. (2003)
Back-arc	Parece Vela Rift	Ohara et al. (2003)	D2-017		17.8	139.38	0	51.958	15.907	11.1102	2.23135	0.128	18.886	0.282	100.586	0.751716	0.170386
Back-arc	Parece Vela Rift	Ohara et al. (2003)	D2-017		17.8	139.38	0.037	51.508	16.201	10.9811	2.00143	0.098	18.896	0.276	100.104	0.75514	0.174238
Back-arc	Parece Vela Rift	Ohara et al. (2003)	D2-017		17.8	139.38	0.056	51.632	16.221	10.9558	2.10952	0.064	19.079	0.208	100.415	0.757897	0.17407
Back-arc	Parece Vela Rift	Ohara et al. (2003)	D2-017		17.8	139.38	0.051	51.762	16.914	11.5365	1.66429	0.083	18.768	0.325	101.17	0.745051	0.179796
Back-arc	Parece Vela Rift	Ohara et al. (2003)	D2-017		17.8	139.38	0	51.739	15.933	11.7509	1.79382	0.106	18.368	0.245	100.018	0.735791	0.171215
Back-arc	Parece Vela Rift	Ohara et al. (2003)	D2-017		17.8	139.38	0	50.973	16.841	11.1739	2.95189	0.137	18.848	0.334	101.301	0.750165	0.181429
Back-arc	Parece Vela Rift	Ohara et al. (2003)	D2-017		17.8	139.38	0.035	50.906	16.672	11.185	2.25265	0.135	18.652	0.354	100.25	0.749165	0.18013
Back-arc	Parece Vela Rift	Ohara et al. (2003)	D2-017		17.8	139.38	0.035	49.678	15.835	12.5067	2.10411	0.322	17.964	0.267	99.1738	0.731417	0.176164
Back-arc	Parece Vela Rift	Ohara et al. (2003)	D2-017		17.8	139.38	0.063	51.543	16.189	11.5501	1.74911	0.069	18.557	0.316	100.094	0.74302	0.174034
Back-arc	Parece Vela Rift	Ohara et al. (2003)	D2-017		17.8	139.38	0.036	51.939	15.467	11.0937	2.31858	0.093	18.842	0.35	100.218	0.752619	0.166508
Back-arc	Parece Vela Rift	Ohara et al. (2003)	D2-017		17.8	139.38	0.049	51.838	15.859	11.8267	1.51959	0.101	18.333	0.28	99.8062	0.7357	0.170286
Back-arc	Parece Vela Rift	Ohara et al. (2003)	D2-017		17.8	139.38	0	52.431	16.498	11.1144	2.04778	0.131	19.169	0.309	101.8	0.754436	0.174297
Back-arc	Parece Vela Rift	Ohara et al. (2003)	D2-017		17.8	139.38	0.069	52.308	16.54	11.6574	1.79553	0.102	18.897	0.286	101.724	0.744877	0.175002
Back-arc	Parece Vela Rift	Ohara et al. (2003)	D2-017		17.8	139.38	0.074	51.796	17.01	11.4651	1.52573	0.072	18.932	0.247	101.209	0.748609	0.180535
Back-arc	Parece Vela Rift	Ohara et al. (2003)	D2-017		17.8	139.38	0.046	51.854	15.928	11.3452	1.17554	0.089	18.588	0.35	99.5238	0.747383	0.170856
Back-arc	Parece Vela Rift	Ohara et al. (2003)	D2-017		17.8	139.38	0	50.409	15.855	11.1874	1.85664	0.155	18.673	0.318	98.75	0.756911	0.174235
Back-arc	Parece Vela Rift	Ohara et al. (2003)	D2-017		17.8	139.38	0	51.476	16.776	11.098	2.07045	0.115	18.885	0.303	100.795	0.751929	0.179405
Back-arc	Parece Vela Rift	Ohara et al. (2003)	D2-017		17.8	139.38	0.075	51.582	15.87	11.6829	1.74043	0.054	18.472	0.294	99.8924	0.740297	0.171085
Back-arc	Parece Vela Rift	Ohara et al. (2003)	D2-017		17.8	139.38	0.055	50.626	16.26	11.6628	2.1974	0.114	18.211	0.341	99.5402	0.737186	0.177267
Back-arc	Parece Vela Rift	Ohara et al. (2003)	D2-017		17.8	139.38	0	51.776	15.792	10.973	2.20161	0.104	18.838	0.307	100.081	0.753556	0.169857
Back-arc	Parece Vela Rift	Ohara et al. (2003)	D2-017		17.8	139.38	0	52.905	15.929	11.2982	2.13243	0.117	19.092	0.342	101.893	0.750623	0.168041
Back-arc	Parece Vela Rift	Ohara et al. (2003)	D2-017		17.8	139.38	0.042	52.907	15.415	11.2269	1.53157	0.091	19.001	0.252	100.529	0.75227	0.1635
Back-arc	Parece Vela Rift	Ohara et al. (2003)	D2-017		17.8	139.38	0.068	52.037	15.313	11.8239	2.41837	0.1	18.547	0.276	100.647	0.738391	0.164864
Back-arc	Parece Vela Rift	Ohara et al. (2003)	D2-017		17.8	139.38	0.047	53.167	15.232	11.2575	1.63867	0.091	19.039	0.317	100.851	0.752267	0.161209
Back-arc	Parece Vela Rift	Ohara et al. (2003)	D2-017		17.8	139.38	0	52.905	15.693	11.0013	1.47669	0.102	19.084	0.28	100.606	0.755566	0.165965
Back-arc	Parece Vela Rift	Ohara et al. (2003)	D2-017		17.8	139.38	0.066	48.541	14.612	12.2556	5.00929	0.335	17.661	0.306	99.0699	0.726811	0.168012
Back-arc	Parece Vela Rift	Ohara et al. (2003)	D2-017		17.8	139.38	0.036	51.749	16.975	12.4392	1.43902	0.123	18.238	0.233	101.307	0.724287	0.180364
Back-arc	Parece Vela Rift	Ohara et al. (2003)	D2-017		17.8	139.38	0.04	51.66	16.044	12.5044	1.03978	0.164	17.761	0.303	99.5692	0.718074	0.172421
Back-arc	Parece Vela Rift	Ohara et al. (2003)	D2-017		17.8	139.38	0.068	51.129	16.118	11.7731	1.69241	0.068	18.251	0.3	99.4446	0.736268	0.174562
Back-arc	Parece Vela Rift	Ohara et al. (2003)	D2-017		17.8	139.38	0.054	51.756	15.201	11.0672	2.52584	0.127	18.81	0.283	99.8821	0.753246	0.164599
Back-arc	Parece Vela Rift	Ohara et al. (2003)
Back-arc	Parece Vela Rift	Ohara et al. (2003)	D2-018		17.8	139.38	0.081	52.02	15.386	10.3822	2.32025	0.19	19.438	0.336	100.315	0.773764	0.165565
Back-arc	Parece Vela Rift	Ohara et al. (2003)	D2-018		17.8	139.38	0	52.166	15.239	10.0159	2.43281	0.152	19.443	0.292	99.8447	0.775615	0.163859
Back-arc	Parece Vela Rift	Ohara et al. (2003)	D2-018		17.8	139.38	0.099	52.753	14.941	10.7419	1.67264	0.137	19.156	0.354	99.9426	0.763675	0.159664
Back-arc	Parece Vela Rift	Ohara et al. (2003)	D2-018		17.8	139.38	0.055	52.741	15.344	11.0727	1.44281	0.165	18.887	0.398	100.175	0.754156	0.163299
Back-arc	Parece Vela Rift	Ohara et al. (2003)	D2-018		17.8	139.38	0.112	52.267	15.892	11.6424	0.783053	0.107	18.552	0.305	99.6915	0.743171	0.169417
Back-arc	Parece Vela Rift	Ohara et al. (2003)	D2-018		17.8	139.38	0.064	51.301	16.747	11.8262	0.51323	0.14	18.232	0.348	99.2854	0.737112	0.179652
Back-arc	Parece Vela Rift	Ohara et al. (2003)	D2-018		17.8	139.38	0.094	51.566	17.014	11.1941	1.16796	0.13	18.89	0.278	100.397	0.753423	0.181229
Back-arc	Parece Vela Rift	Ohara et al. (2003)	D2-018		17.8	139.38	0	52.49	16.035	10.5472	1.69238	0.18	19.225	0.375	100.611	0.76457	0.170079
Back-arc	Parece Vela Rift	Ohara et al. (2003)	D2-018		17.8	139.38	0.028	53.034	15.718	11.2431	0.867834	0.178	18.943	0.374	100.517	0.75277	0.165848
Back-arc	Parece Vela Rift	Ohara et al. (2003)
Back-arc	Parece Vela Rift	Ohara et al. (2003)	D2-019		17.8	139.38	0.312	32.458	35.582	13.8914	2.65901	0.169	15.587	0.169	100.995	0.675637	0.423768
Back-arc	Parece Vela Rift	Ohara et al. (2003)	D2-019		17.8	139.38	0.267	33.283	35.068	13.8409	2.45289	0.126	15.706	0.145	101.039	0.676873	0.414116
Back-arc	Parece Vela Rift	Ohara et al. (2003)	D2-019		17.8	139.38	0.305	32.905	34.829	13.9348	3.17533	0.133	15.693	0.12	101.269	0.675967	0.415229
Back-arc	Parece Vela Rift	Ohara et al. (2003)	D2-019		17.8	139.38	0.293	33.06	34.947	13.8037	2.86645	0.213	15.658	0.208	101.168	0.677403	0.414909
Back-arc	Parece Vela Rift	Ohara et al. (2003)	D2-019		17.8	139.38	0.255	33.411	35.134	14.163	2.34489	0.123	15.56	0.125	101.268	0.66929	0.413641
Back-arc	Parece Vela Rift	Ohara et al. (2003)	D2-019		17.8	139.38	0.297	32.877	35.121	13.6207	2.49421	0.233	15.656	0.181	100.586	0.680672	0.417464
Back-arc	Parece Vela Rift	Ohara et al. (2003)	D2-019		17.8	139.38	0.303	32.894	34.707	14.0924	2.9113	0.157	15.466	0.152	100.828	0.670269	0.414458
Back-arc	Parece Vela Rift	Ohara et al. (2003)	D2-019		17.8	139.38	0.328	32.855	34.978	14.2108	2.85641	0.179	15.464	0.162	101.146	0.669084	0.416635
Back-arc	Parece Vela Rift	Ohara et al. (2003)	D2-019		17.8	139.38	0.221	32.579	35.619	13.9057	2.87537	0.129	15.527	0.183	101.186	0.671773	0.423113
Back-arc	Parece Vela Rift	Ohara et al. (2003)	D2-019		17.8	139.38	0.282	32.285	35.053	14.1352	3.19372	0.133	15.308	0.191	100.711	0.666561	0.421417
Back-arc	Parece Vela Rift	Ohara et al. (2003)	D2-019		17.8	139.38	0.267	31.816	35.249	14.5216	2.45648	0.241	14.703	0.197	99.6041	0.651129	0.426352
Back-arc	Parece Vela Rift	Ohara et al. (2003)	D2-019		17.8	139.38	0.274	32.13	35.374	14.2595	2.90117	0.136	15.169	0.219	100.613	0.662412	0.424817
Back-arc	Parece Vela Rift	Ohara et al. (2003)
Back-arc	Parece Vela Rift	Ohara et al. (2003)	D2-020		17.8	139.38	0.354	30.793	34.846	16.6387	3.76998	0.243	13.43	0.235	100.435	0.599036	0.431541
Back-arc	Parece Vela Rift	Ohara et al. (2003)	D2-020		17.8	139.38	0.348	30.293	34.871	16.989	3.56402	0.201	13.063	0.148	99.5591	0.587087	0.435738
Back-arc	Parece Vela Rift	Ohara et al. (2003)	D2-020		17.8	139.38	0.367	30.546	34.623	16.6354	3.65482	0.223	13.361	0.117	99.6362	0.598253	0.431942
Back-arc	Parece Vela Rift	Ohara et al. (2003)	D2-020		17.8	139.38	0.37	30.87	35.386	17.1132	2.95155	0.184	13.246	0.199	100.416	0.589472	0.434703
Back-arc	Parece Vela Rift	Ohara et al. (2003)	D2-020		17.8	139.38	0.424	30.907	34.563	16.7957	3.35997	0.172	13.429	0.179	99.9246	0.598772	0.428636
Back-arc	Parece Vela Rift	Ohara et al. (2003)	D2-020		17.8	139.38	0.394	30.857	35.068	16.734	3.41291	0.246	13.469	0.235	100.539	0.599555	0.43259
Back-arc	Parece Vela Rift	Ohara et al. (2003)	D2-020		17.8	139.38	0.403	30.878	35.553	16.8104	3.63026	0.162	13.683	0.202	101.402	0.602351	0.435797
Back-arc	Parece Vela Rift	Ohara et al. (2003)	D2-020		17.8	139.38	0.383	30.95	33.867	16.5222	3.97621	0.214	13.437	0.227	99.7074	0.601603	0.423322
Back-arc	Parece Vela Rift	Ohara et al. (2003)	D2-020		17.8	139.38	0.346	30.734	34.558	16.5874	3.68585	0.194	13.513	0.227	100.034	0.602843	0.429976
Back-arc	Parece Vela Rift	Ohara et al. (2003)	D2-020		17.8	139.38	0.323	30.73	35.024	16.7585	3.66026	0.205	13.353	0.209	100.372	0.595077	0.433294
Back-arc	Parece Vela Rift	Ohara et al. (2003)	D2-020		17.8	139.38	0.369	30.364	35.134	16.7599	3.77313	0.179	13.394	0.166	100.283	0.596995	0.43701
Back-arc	Parece Vela Rift	Ohara et al. (2003)	D2-020		17.8	139.38	0.332	30.366	34.434	16.4306	3.97126	0.195	13.3	0.256	99.3809	0.599136	0.432049
Back-arc	Parece Vela Rift	Ohara et al. (2003)	D2-020		17.8	139.38	0.3	30.376	34.896	16.4553	3.63818	0.212	13.285	0.236	99.5185	0.59775	0.435241
Back-arc	Parece Vela Rift	Ohara et al. (2003)	D2-020		17.8	139.38	0.406	29.516	35.241	16.6038	3.92882	0.22	13.199	0.235	99.4316	0.596742	0.444742
Back-arc	Parece Vela Rift	Ohara et al. (2003)	D2-020		17.8	139.38	0.387	30.306	35.608	16.9702	3.66382	0.238	13.331	0.16	100.775	0.593284	0.440781
Back-arc	Parece Vela Rift	Ohara et al. (2003)	D2-020		17.8	139.38	0.403	30.705	34.72	17.2196	4.43802	0.242	13.324	0.168	101.305	0.589601	0.431354
Back-arc	Parece Vela Rift	Ohara et al. (2003)
Back-arc	Parece Vela Rift	Ohara et al. (2003)	D2-021		17.8	139.38	0.318	33.245	33.27	13.5264	4.02487	0.211	15.746	0.241	100.745	0.683358	0.401681
Back-arc	Parece Vela Rift	Ohara et al. (2003)	D2-021		17.8	139.38	0.293	33.876	33.02	13.4833	3.76487	0.142	15.855	0.296	100.879	0.684963	0.395366
Back-arc	Parece Vela Rift	Ohara et al. (2003)	D2-021		17.8	139.38	0.273	33.276	32.085	13.5923	4.09047	0.195	15.354	0.246	99.2868	0.675449	0.392774
Back-arc	Parece Vela Rift	Ohara et al. (2003)	D2-021		17.8	139.38	0.3	34.096	33.055	13.8782	3.68717	0.156	15.843	0.23	101.416	0.679872	0.394073
Back-arc	Parece Vela Rift	Ohara et al. (2003)	D2-021		17.8	139.38	0.303	34.222	33.856	14.3466	3.16783	0.167	15.701	0.131	102.086	0.669405	0.398919
Back-arc	Parece Vela Rift	Ohara et al. (2003)	D2-021		17.8	139.38	0.282	34.135	32.993	13.7463	3.32038	0.122	15.714	0.25	100.697	0.678595	0.393352
Back-arc	Parece Vela Rift	Ohara et al. (2003)
Back-arc	Parece Vela Rift	Ohara et al. (2003)	D2-023		17.8	139.38	0.232	30.907	35.746	13.8512	3.84174	0.114	15.165	0.244	100.29	0.667384	0.436898
Back-arc	Parece Vela Rift	Ohara et al. (2003)	D2-023		17.8	139.38	0.086	31.548	36.77	13.5055	3.41462	0.171	15.609	0.154	101.488	0.676554	0.438797
Back-arc	Parece Vela Rift	Ohara et al. (2003)	D2-023		17.8	139.38	0.178	29.877	37.719	14.1527	4.19571	0.126	15.183	0.092	101.728	0.661075	0.45856
Back-arc	Parece Vela Rift	Ohara et al. (2003)	D2-023		17.8	139.38	0.261	29.529	36.702	14.3394	4.65391	0.147	14.815	0.219	100.824	0.654688	0.454685
Back-arc	Parece Vela Rift	Ohara et al. (2003)	D2-023		17.8	139.38	0.298	30.003	37.508	14.5615	3.05227	0.104	14.852	0.148	100.641	0.653439	0.456123
Back-arc	Parece Vela Rift	Ohara et al. (2003)	D2-023		17.8	139.38	0.28	31.141	36.925	14.3484	3.53477	0.125	15.366	0.098	101.956	0.663768	0.443035
Back-arc	Parece Vela Rift	Ohara et al. (2003)	D2-023		17.8	139.38	0.298	30.666	35.888	14.308	3.39963	0.157	15.001	0.195	100.143	0.661481	0.439801
Back-arc	Parece Vela Rift	Ohara et al. (2003)	D2-023		17.8	139.38	0.271	30.216	35.448	14.3147	3.2466	0.121	14.525	0.151	98.4583	0.651513	0.440404
Back-arc	Parece Vela Rift	Ohara et al. (2003)	D2-023		17.8	139.38	0.285	31.101	36.72	14.46	3.03844	0.101	15.144	0.095	101.085	0.659082	0.441979
Back-arc	Parece Vela Rift	Ohara et al. (2003)	D2-023		17.8	139.38	0.323	30.717	36.232	14.2175	3.29014	0.141	15.046	0.184	100.262	0.662537	0.441743
Back-arc	Parece Vela Rift	Ohara et al. (2003)	D2-023		17.8	139.38	0.337	31.199	36.191	14.7389	3.31751	0.156	15.009	0.108	101.199	0.653994	0.437628
Back-arc	Parece Vela Rift	Ohara et al. (2003)	D2-023		17.8	139.38	0.31	31.346	35.867	14.5022	3.67837	0.126	15.126	0.163	101.233	0.658578	0.434261
Back-arc	Parece Vela Rift	Ohara et al. (2003)
Back-arc	Parece Vela Rift	Ohara et al. (2003)	D2-024		17.8	139.38	0.38	29.729	33.148	14.1269	6.81821	0.151	14.772	0.16	99.4161	0.659672	0.427916
Back-arc	Parece Vela Rift	Ohara et al. (2003)	D2-024		17.8	139.38	0.318	30.188	33.576	14.1536	6.40735	0.163	14.815	0.188	99.9729	0.658432	0.427306
Back-arc	Parece Vela Rift	Ohara et al. (2003)	D2-024		17.8	139.38	0.289	27.427	32.894	14.9743	9.04708	0.176	13.723	0.21	98.9344	0.625516	0.445849
Back-arc	Parece Vela Rift	Ohara et al. (2003)	D2-024		17.8	139.38	0.311	29.846	33.099	13.9475	6.33299	0.139	14.677	0.166	98.7635	0.65955	0.426593
Back-arc	Parece Vela Rift	Ohara et al. (2003)	D2-024		17.8	139.38	0.354	29.909	33.148	14.2375	6.02075	0.126	14.571	0.197	98.7572	0.654506	0.426439
Back-arc	Parece Vela Rift	Ohara et al. (2003)	D2-024		17.8	139.38	0.319	29.661	33.53	14.4172	5.74652	0.097	14.361	0.144	98.4607	0.647459	0.431285
Back-arc	Parece Vela Rift	Ohara et al. (2003)	D2-024		17.8	139.38	0.322	29.833	32.699	13.8326	5.93613	0.132	14.537	0.251	97.6957	0.659813	0.423728
Back-arc	Parece Vela Rift	Ohara et al. (2003)	D2-024		17.8	139.38	0.334	29.884	33.821	13.8967	5.87043	0.165	14.873	0.135	99.1881	0.664226	0.431567
Back-arc	Parece Vela Rift	Ohara et al. (2003)	D2-024		17.8	139.38	0.261	30.12	33.468	13.9678	6.40157	0.156	14.76	0.239	99.5254	0.659084	0.42707
Back-arc	Parece Vela Rift	Ohara et al. (2003)	D2-024		17.8	139.38	0.313	29.93	33.538	14.1457	5.80824	0.187	14.561	0.187	98.8209	0.654829	0.42913
Back-arc	Parece Vela Rift	Ohara et al. (2003)	D2-024		17.8	139.38	0.381	29.91	34.198	14.2075	5.63503	0.229	14.761	0.189	99.6536	0.658868	0.434075
Back-arc	Parece Vela Rift	Ohara et al. (2003)	D2-024		17.8	139.38	0.318	30.217	33.474	14.2006	5.68499	0.11	14.656	0.219	99.0336	0.655601	0.426327
Back-arc	Parece Vela Rift	Ohara et al. (2003)	D2-024		17.8	139.38	0.35	30.265	33.642	14.3847	5.53144	0.17	14.615	0.21	99.3612	0.652938	0.427163
Back-arc	Parece Vela Rift	Ohara et al. (2003)	D2-024		17.8	139.38	0.274	29.479	33.353	14.7838	5.7737	0.179	13.935	0.163	98.1135	0.633355	0.431496
Back-arc	Parece Vela Rift	Ohara et al. (2003)	D2-024		17.8	139.38	0.277	30.085	33.121	13.7305	6.32295	0.187	14.792	0.246	98.9325	0.663959	0.424805
Back-arc	Parece Vela Rift	Ohara et al. (2003)	D2-024		17.8	139.38	0.307	30.563	32.668	14.0596	6.15177	0.095	14.741	0.208	98.9803	0.658672	0.417605
Back-arc	Parece Vela Rift	Ohara et al. (2003)	D2-024		17.8	139.38	0.317	30.494	32.679	13.9006	6.24399	0.117	14.86	0.174	98.9576	0.663308	0.418237
Back-arc	Parece Vela Rift	Ohara et al. (2003)	D2-024		17.8	139.38	0.327	30.249	33.263	14.2722	5.28753	0.119	14.522	0.153	98.3697	0.65281	0.424522
Back-arc	Parece Vela Rift	Ohara et al. (2003)	D2-024		17.8	139.38	0.294	29.911	33.223	16.1814	6.24527	0.1	13.513	0.118	99.7677	0.604691	0.426976
Back-arc	Parece Vela Rift	Ohara et al. (2003)	D2-024		17.8	139.38	0.306	30.623	31.601	13.7868	6.17489	0.19	14.638	0.16	97.6546	0.661558	0.409077
Back-arc	Parece Vela Rift	Ohara et al. (2003)	D2-024		17.8	139.38	0.329	30.837	32.233	13.9109	6.47591	0.165	14.946	0.134	99.2218	0.664632	0.412184
Back-arc	Parece Vela Rift	Ohara et al. (2003)	D2-024		17.8	139.38	0.268	30.58	32.028	15.0756	7.15305	0.19	14.17	0.195	99.8456	0.631811	0.412666
Back-arc	Parece Vela Rift	Ohara et al. (2003)	D2-024		17.8	139.38	0.273	30.842	32.776	13.9763	5.82977	0.149	14.789	0.218	98.9911	0.659991	0.416199
Back-arc	Parece Vela Rift	Ohara et al. (2003)	D2-024		17.8	139.38	0.276	30.368	33.32	13.8856	6.42183	0.13	14.938	0.234	99.7044	0.663518	0.423982
Back-arc	Parece Vela Rift	Ohara et al. (2003)	D2-024		17.8	139.38	0.332	30.663	32.684	14.2701	6.2323	0.229	14.715	0.129	99.3744	0.655485	0.41693
Back-arc	Parece Vela Rift	Ohara et al. (2003)	D2-024		17.8	139.38	0.335	29.121	32.532	14.6325	5.9807	0.182	13.835	0.17	96.9072	0.635708	0.428383
Back-arc	Parece Vela Rift	Ohara et al. (2003)	D2-024		17.8	139.38	0.336	30.253	33.18	14.178	5.89237	0.18	14.687	0.15	99.0173	0.656839	0.42388
Back-arc	Parece Vela Rift	Ohara et al. (2003)	D2-024		17.8	139.38	0.356	30.206	32.54	13.972	6.44801	0.117	14.717	0.284	98.831	0.66093	0.419509
Back-arc	Parece Vela Rift	Ohara et al. (2003)	D2-024		17.8	139.38	0.313	30.075	33.5	14.0525	6.80866	0.134	14.98	0.152	100.187	0.662221	0.427669
Back-arc	Parece Vela Rift	Ohara et al. (2003)	D2-024		17.8	139.38	0.326	30.442	33.619	14.1181	6.19901	0.172	14.918	0.245	100.188	0.660886	0.42557
Back-arc	Parece Vela Rift	Ohara et al. (2003)	D2-024		17.8	139.38	0.276	30.294	33.499	13.727	5.85016	0.17	14.898	0.195	99.0261	0.665812	0.425887
Back-arc	Parece Vela Rift	Ohara et al. (2003)	D2-024		17.8	139.38	0.319	30.228	32.945	14.3301	6.71458	0.144	14.752	0.112	99.6647	0.65448	0.422347
Back-arc	Parece Vela Rift	Ohara et al. (2003)	D2-024		17.8	139.38	0.322	30.52	32.556	14.6015	5.61511	0.185	14.279	0.206	98.3886	0.643316	0.417112
Back-arc	Parece Vela Rift	Ohara et al. (2003)	D2-024		17.8	139.38	0.307	29.91	34.191	14.4259	6.30249	0.161	14.76	0.18	100.432	0.652945	0.434025
Back-arc	Parece Vela Rift	Ohara et al. (2003)	D2-024		17.8	139.38	0.325	29.572	33.412	14.1694	7.02431	0.179	14.725	0.182	99.7918	0.656672	0.431157
Back-arc	Parece Vela Rift	Ohara et al. (2003)	D2-024		17.8	139.38	0.316	30.898	33.611	14.7951	5.19658	0.125	14.584	0.132	99.8266	0.645097	0.421881
Back-arc	Parece Vela Rift	Ohara et al. (2003)	D2-024		17.8	139.38	0.33	30.838	33.594	14.5613	5.46417	0.127	14.731	0.139	99.9464	0.651368	0.422232
Back-arc	Parece Vela Rift	Ohara et al. (2003)	D2-024		17.8	139.38	0.281	30.22	33.135	14.7434	5.41512	0.151	14.126	0.21	98.4275	0.637522	0.423815
Back-arc	Parece Vela Rift	Ohara et al. (2003)
Back-arc	Parece Vela Rift	Ohara et al. (2003)	D2-025		17.8	139.38	0	38.574	31.446	12.7091	1.99915	0.135	16.865	0.11	101.981	0.702733	0.353538
Back-arc	Parece Vela Rift	Ohara et al. (2003)	D2-025		17.8	139.38	0	38.383	31.35	13.1911	1.22234	0.125	16.245	0.195	100.862	0.686986	0.353974
Back-arc	Parece Vela Rift	Ohara et al. (2003)	D2-025		17.8	139.38	0	38.175	30.359	12.5884	1.29876	0.091	16.344	0.119	99.1721	0.698226	0.347895
Back-arc	Parece Vela Rift	Ohara et al. (2003)	D2-025		17.8	139.38	0	38.672	30.831	12.4955	1.65865	0.137	16.728	0.172	100.794	0.704604	0.348461
Back-arc	Parece Vela Rift	Ohara et al. (2003)	D2-025		17.8	139.38	0.041	38.792	30.589	12.7601	1.65466	0.132	16.634	0.195	100.905	0.700303	0.345972
Back-arc	Parece Vela Rift	Ohara et al. (2003)	D2-025		17.8	139.38	0	38.445	30.6	12.8679	1.69494	0.129	16.4	0.126	100.463	0.694267	0.34809
Back-arc	Parece Vela Rift	Ohara et al. (2003)	D2-025		17.8	139.38	0	39.114	30.452	13.0542	1.40012	0.071	16.477	0.158	100.858	0.692239	0.343092
Back-arc	Parece Vela Rift	Ohara et al. (2003)	D2-025		17.8	139.38	0	39.208	30.116	12.9937	1.60398	0.127	16.448	0.224	100.871	0.692831	0.340057
Back-arc	Parece Vela Rift	Ohara et al. (2003)	D2-025		17.8	139.38	0	39.498	29.243	12.5811	1.48136	0.08	16.578	0.179	99.7734	0.701318	0.33185
Back-arc	Parece Vela Rift	Ohara et al. (2003)	D2-025		17.8	139.38	0	39.711	28.124	12.0766	1.66079	0.154	16.643	0.163	98.6994	0.710601	0.322081
Back-arc	Parece Vela Rift	Ohara et al. (2003)	D2-025		17.8	139.38	0	40.153	29.191	12.4028	1.58273	0.138	16.911	0.155	100.667	0.708412	0.327822
Back-arc	Parece Vela Rift	Ohara et al. (2003)	D2-025		17.8	139.38	0	40.489	28.704	12.4661	0.727797	0.121	16.637	0.206	99.4759	0.704036	0.322302
Back-arc	Parece Vela Rift	Ohara et al. (2003)	D2-025		17.8	139.38	0	38.542	31.49	13.5629	0.962559	0.153	16.063	0.185	101.134	0.678547	0.354047
Back-arc	Parece Vela Rift	Ohara et al. (2003)	D2-025		17.8	139.38	0	38.652	30.773	13.3871	2.20142	0.135	16.297	0.225	101.863	0.684388	0.348151
Back-arc	Parece Vela Rift	Ohara et al. (2003)	D2-025		17.8	139.38	0	38.808	30.154	13.4699	1.58933	0.116	16.111	0.131	100.558	0.681156	0.342646
Back-arc	Parece Vela Rift	Ohara et al. (2003)	D2-025		17.8	139.38	0	38.144	29.991	12.5357	1.71405	0.15	16.306	0.15	99.1407	0.698575	0.345317
Back-arc	Parece Vela Rift	Ohara et al. (2003)	D2-025		17.8	139.38	0	39.648	29.398	12.7131	1.86143	0.086	16.701	0.181	100.739	0.700639	0.332182
Back-arc	Parece Vela Rift	Ohara et al. (2003)	D2-025		17.8	139.38	0	38.415	31.138	12.9755	1.72534	0.133	16.447	0.177	101.173	0.693102	0.352233
Back-arc	Parece Vela Rift	Ohara et al. (2003)	D2-025		17.8	139.38	0	38.375	29.996	12.5108	1.98727	0.133	16.441	0.216	99.8271	0.700692	0.343991
Back-arc	Parece Vela Rift	Ohara et al. (2003)	D2-025		17.8	139.38	0	39	30.505	12.4847	1.47392	0.138	16.759	0.137	100.636	0.705188	0.344142
Back-arc	Parece Vela Rift	Ohara et al. (2003)	D2-025		17.8	139.38	0.037	38.655	31.477	13.3482	1.00553	0.119	16.34	0.145	101.276	0.686858	0.353284
Back-arc	Parece Vela Rift	Ohara et al. (2003)	D2-025		17.8	139.38	0	39.682	30.21	12.4792	1.50124	0.143	16.914	0.229	101.281	0.707345	0.338062
Back-arc	Parece Vela Rift	Ohara et al. (2003)
Back-arc	Parece Vela Rift	Ohara et al. (2003)	D2-026		17.8	139.38	0.229	39.528	27.097	12.7199	3.50971	0.141	16.776	0.267	100.452	0.707803	0.315009
Back-arc	Parece Vela Rift	Ohara et al. (2003)	D2-026		17.8	139.38	0.233	39.484	27.534	12.6595	3.03896	0.207	16.802	0.23	100.353	0.709447	0.318713
Back-arc	Parece Vela Rift	Ohara et al. (2003)	D2-026		17.8	139.38	0.219	39.791	27.582	12.6249	2.87288	0.12	16.945	0.235	100.582	0.711423	0.317411
Back-arc	Parece Vela Rift	Ohara et al. (2003)	D2-026		17.8	139.38	0.189	39.188	26.745	12.488	3.57188	0.187	16.606	0.28	99.4309	0.708393	0.314053
Back-arc	Parece Vela Rift	Ohara et al. (2003)	D2-026		17.8	139.38	0.263	39.481	27.339	12.5397	3.19214	0.149	16.852	0.362	100.364	0.712886	0.317188
Back-arc	Parece Vela Rift	Ohara et al. (2003)	D2-026		17.8	139.38	0.227	39.428	27.256	12.4832	3.16932	0.115	16.82	0.35	100.046	0.712392	0.316821
Back-arc	Parece Vela Rift	Ohara et al. (2003)	D2-026		17.8	139.38	0.22	39.336	27.645	12.5784	2.92133	0.141	16.774	0.275	100.033	0.710127	0.320405
Back-arc	Parece Vela Rift	Ohara et al. (2003)	D2-026		17.8	139.38	0.187	39.234	27.343	12.4805	3.24016	0.169	16.722	0.26	99.7996	0.710027	0.318581
Back-arc	Parece Vela Rift	Ohara et al. (2003)	D2-026		17.8	139.38	0.219	39.599	27.115	12.9204	2.58449	0.154	16.445	0.29	99.5209	0.700397	0.314765
Back-arc	Parece Vela Rift	Ohara et al. (2003)	D2-026		17.8	139.38	0.256	39.508	26.87	12.2522	3.13043	0.15	16.975	0.194	99.4956	0.719042	0.313306
Back-arc	Parece Vela Rift	Ohara et al. (2003)	D2-026		17.8	139.38	0.218	39.512	27.062	12.213	3.6085	0.121	16.992	0.379	100.271	0.718571	0.314818
Back-arc	Parece Vela Rift	Ohara et al. (2003)	D2-026		17.8	139.38	0.242	38.742	26.681	12.0594	3.56588	0.175	16.776	0.234	98.6583	0.719337	0.316005
Back-arc	Parece Vela Rift	Ohara et al. (2003)	D2-026		17.8	139.38	0.19	39.338	26.787	12.142	3.26182	0.15	16.745	0.392	99.1868	0.716131	0.313568
Back-arc	Parece Vela Rift	Ohara et al. (2003)	D2-026		17.8	139.38	0.201	39.634	26.849	12.1052	3.35714	0.114	17.046	0.269	99.7723	0.720651	0.312453
Back-arc	Parece Vela Rift	Ohara et al. (2003)	D2-026		17.8	139.38	0.114	39.071	27.53	11.9951	3.51623	0.234	16.863	0.262	99.7613	0.717722	0.320969
Back-arc	Parece Vela Rift	Ohara et al. (2003)	D2-026		17.8	139.38	0.251	39.27	26.934	12.0859	4.05535	0.15	17.137	0.289	100.366	0.723194	0.31512
Back-arc	Parece Vela Rift	Ohara et al. (2003)	D2-026		17.8	139.38	0.183	38.713	27.338	12.4416	3.29224	0.136	16.514	0.352	99.1458	0.707962	0.32145
Back-arc	Parece Vela Rift	Ohara et al. (2003)	D2-026		17.8	139.38	0.187	39.321	27.481	12.3455	2.75668	0.158	16.81	0.201	99.4932	0.713567	0.319193
Back-arc	Parece Vela Rift	Ohara et al. (2003)	D2-026		17.8	139.38	0.263	39.233	27.289	12.5808	2.61298	0.146	16.651	0.272	99.2168	0.71	0.318157
Back-arc	Parece Vela Rift	Ohara et al. (2003)	D2-026		17.8	139.38	0.195	39.391	27.245	12.1847	2.86205	0.108	16.89	0.267	99.3497	0.717462	0.316937
Back-arc	Parece Vela Rift	Ohara et al. (2003)	D2-026		17.8	139.38	0.182	40.032	27.454	12.0851	3.16392	0.163	17.261	0.268	100.78	0.723024	0.3151
Back-arc	Parece Vela Rift	Ohara et al. (2003)	D2-026		17.8	139.38	0.211	40.103	27.02	11.9707	3.3866	0.17	17.328	0.258	100.561	0.726499	0.311291
Back-arc	Parece Vela Rift	Ohara et al. (2003)	D2-026		17.8	139.38	0.274	39.535	27.638	12.2067	2.8198	0.127	17.133	0.301	100.202	0.722365	0.319252
Back-arc	Parece Vela Rift	Ohara et al. (2003)	D2-026		17.8	139.38	0.223	39.369	27.058	12.6985	3.56464	0.157	16.745	0.234	100.231	0.70758	0.315568
Back-arc	Parece Vela Rift	Ohara et al. (2003)	D2-026		17.8	139.38	0.263	38.963	27.334	12.5973	3.15698	0.109	16.714	0.234	99.5413	0.710247	0.320016
Back-arc	Parece Vela Rift	Ohara et al. (2003)	D2-026		17.8	139.38	0.22	39.519	27.044	12.6134	3.32133	0.121	16.765	0.279	100.107	0.709264	0.314636
Back-arc	Parece Vela Rift	Ohara et al. (2003)	D2-026		17.8	139.38	0.213	39.327	27.187	12.3314	3.68364	0.117	16.982	0.272	100.304	0.716275	0.316827
Back-arc	Parece Vela Rift	Ohara et al. (2003)	D2-026		17.8	139.38	0.217	39.062	27.454	12.4776	3.46453	0.18	16.76	0.305	100.08	0.711334	0.320417
Back-arc	Parece Vela Rift	Ohara et al. (2003)	D2-026		17.8	139.38	0.247	39.397	26.746	12.3415	3.25346	0.156	16.812	0.308	99.48	0.715245	0.312916
Back-arc	Parece Vela Rift	Ohara et al. (2003)	D2-026		17.8	139.38	0.225	39.216	26.468	12.1888	3.13527	0.103	16.69	0.331	98.5301	0.715761	0.311661
Back-arc	Parece Vela Rift	Ohara et al. (2003)
Back-arc	Parece Vela Rift	Ohara et al. (2003)	D2-028		17.8	139.38	0.192	31.013	37.406	15.1054	1.46213	0.078	14.388	0.148	100	0.634974	0.447249
Back-arc	Parece Vela Rift	Ohara et al. (2003)	D2-028		17.8	139.38	0.236	31.259	36.145	14.2034	2.54894	0.24	14.917	0.132	99.9114	0.658585	0.436843
Back-arc	Parece Vela Rift	Ohara et al. (2003)	D2-028		17.8	139.38	0.236	31.612	35.898	14.2536	2.66322	0.163	15.03	0.151	100.262	0.65942	0.432398
Back-arc	Parece Vela Rift	Ohara et al. (2003)	D2-028		17.8	139.38	0.257	31.832	36.832	14.8392	1.87241	0.195	14.872	0.143	101.065	0.648582	0.437006
Back-arc	Parece Vela Rift	Ohara et al. (2003)	D2-028		17.8	139.38	0.21	32.385	36.186	14.4772	2.44585	0.11	15.193	0.158	101.428	0.657571	0.428435
Back-arc	Parece Vela Rift	Ohara et al. (2003)	D2-028		17.8	139.38	0.245	32.482	37.117	14.7468	2.41187	0.168	15.398	0.109	102.924	0.657361	0.433931
Back-arc	Parece Vela Rift	Ohara et al. (2003)	D2-028		17.8	139.38	0.192	31.237	37.034	14.533	2.24937	0.161	14.819	0.201	100.675	0.650577	0.443003
Back-arc	Parece Vela Rift	Ohara et al. (2003)	D2-028		17.8	139.38	0.238	31.063	37.22	14.9578	2.04289	0.137	14.638	0.143	100.654	0.642458	0.445619
Back-arc	Parece Vela Rift	Ohara et al. (2003)	D2-028		17.8	139.38	0.254	30.706	37.253	14.7451	2.07143	0.114	14.689	0.121	100.176	0.647093	0.448695
Back-arc	Parece Vela Rift	Ohara et al. (2003)	D2-028		17.8	139.38	0.213	32.127	36.123	14.2477	2.38088	0.181	15.186	0.097	100.836	0.661254	0.429967
Back-arc	Parece Vela Rift	Ohara et al. (2003)	D2-028		17.8	139.38	0.252	32.173	37.032	14.8246	1.8197	0.163	15.082	0.136	101.756	0.651869	0.435717
Back-arc	Parece Vela Rift	Ohara et al. (2003)	D2-028		17.8	139.38	0.273	31.895	37.007	14.1876	2.27539	0.156	15.475	0.128	101.673	0.668245	0.437686
Back-arc	Parece Vela Rift	Ohara et al. (2003)	D2-028		17.8	139.38	0.238	32.302	37.45	14.9152	1.74464	0.152	15.155	0.13	102.35	0.651154	0.437494
Back-arc	Parece Vela Rift	Ohara et al. (2003)	D2-028		17.8	139.38	0.241	31.6	36.55	14.2571	2.4237	0.183	15.163	0.094	100.744	0.661577	0.436915
Back-arc	Parece Vela Rift	Ohara et al. (2003)	D2-028		17.8	139.38	0.244	31.781	36.645	14.9526	1.65408	0.159	14.681	0.17	100.554	0.643522	0.436148
Back-arc	Parece Vela Rift	Ohara et al. (2003)	D2-028		17.8	139.38	0.2	31.708	36.563	14.4245	2.43438	0.208	14.988	0.18	100.968	0.655057	0.436163
Back-arc	Parece Vela Rift	Ohara et al. (2003)	D2-028		17.8	139.38	0.221	31.471	36.587	14.3352	2.41808	0.154	15.035	0.143	100.618	0.657826	0.43817
Back-arc	Parece Vela Rift	Ohara et al. (2003)	D2-028		17.8	139.38	0.232	31.159	37.07	14.2371	2.32151	0.21	15.085	0.1	100.672	0.660516	0.44386
Back-arc	Parece Vela Rift	Ohara et al. (2003)	D2-028		17.8	139.38	0.208	31.47	37.165	14.7714	1.91442	0.223	14.751	0.134	100.832	0.646319	0.44204
Back-arc	Parece Vela Rift	Ohara et al. (2003)
Back-arc	Parece Vela Rift	Ohara et al. (2003)	D2-101		17.8	139.38	0.112	36.057	31.005	13.2122	2.13462	0.161	16.012	0.197	99.1889	0.691662	0.365825
Back-arc	Parece Vela Rift	Ohara et al. (2003)	D2-101		17.8	139.38	0.162	38.274	30.763	13.9965	0.0394039	0.122	16.733	0.218	100.911	0.699885	0.35031
Back-arc	Parece Vela Rift	Ohara et al. (2003)	D2-101		17.8	139.38	0.186	38.893	29.785	13.4575	0.710757	0.097	16.405	0.238	100.04	0.694453	0.339387
Back-arc	Parece Vela Rift	Ohara et al. (2003)	D2-101		17.8	139.38	0.152	38.883	30.287	13.1352	1.4223	0.118	16.755	0.345	101.384	0.703066	0.343202
Back-arc	Parece Vela Rift	Ohara et al. (2003)	D2-101		17.8	139.38	0.135	38.214	29.824	12.7428	1.65725	0.141	16.752	0.29	100.072	0.710488	0.343642
Back-arc	Parece Vela Rift	Ohara et al. (2003)	D2-101		17.8	139.38	0.175	36.56	27.995	14.4862	3.02711	0.258	16.201	0.284	99.9053	0.692295	0.33936
Back-arc	Parece Vela Rift	Ohara et al. (2003)	D2-101		17.8	139.38	0.16	39.866	29.675	13.2833	0.838685	0.105	16.856	0.253	101.286	0.702455	0.333047
Back-arc	Parece Vela Rift	Ohara et al. (2003)	D2-101		17.8	139.38	0.157	40.223	28.98	12.8782	0.941112	0.142	16.999	0.331	100.892	0.710881	0.325842
Back-arc	Parece Vela Rift	Ohara et al. (2003)	D2-101		17.8	139.38	0.149	39.536	28.496	13.2379	1.16258	0.155	16.478	0.318	99.8255	0.698587	0.325927
Back-arc	Parece Vela Rift	Ohara et al. (2003)	D2-101		17.8	139.38	0.141	39.08	29.456	12.9517	1.554	0.125	16.743	0.297	100.634	0.705212	0.33583
Back-arc	Parece Vela Rift	Ohara et al. (2003)	D2-101		17.8	139.38	0.182	39.729	29.538	13.4363	0.659806	0.138	16.752	0.184	100.92	0.699943	0.332784
Back-arc	Parece Vela Rift	Ohara et al. (2003)	D2-101		17.8	139.38	0.137	39.777	28.718	12.8859	1.70271	0.147	16.947	0.182	100.79	0.708779	0.326297
Back-arc	Parece Vela Rift	Ohara et al. (2003)	D2-101		17.8	139.38	0.174	38.611	29.669	13.0693	0.873212	0.145	16.456	0.194	99.4245	0.700443	0.340144
Back-arc	Parece Vela Rift	Ohara et al. (2003)	D2-101		17.8	139.38	0.138	38.761	28.433	12.6851	1.52461	0.116	16.506	0.234	98.7117	0.706831	0.329802
Back-arc	Parece Vela Rift	Ohara et al. (2003)	D2-101		17.8	139.38	0.13	38.78	29.624	12.9503	1.86336	0.085	16.762	0.265	100.743	0.705063	0.338824
Back-arc	Parece Vela Rift	Ohara et al. (2003)	D2-101		17.8	139.38	0.135	38.836	29.257	13.1404	1.33536	0.18	16.572	0.29	100.102	0.702199	0.335715
Back-arc	Parece Vela Rift	Ohara et al. (2003)	D2-101		17.8	139.38	0.183	37.17	31.653	13.699	0.414559	0.134	16.049	0.243	99.8195	0.686407	0.363574
Back-arc	Parece Vela Rift	Ohara et al. (2003)	D2-101		17.8	139.38	0.13	38.342	29.173	13.1109	1.41045	0.17	16.285	0.237	99.1223	0.697255	0.337933
Back-arc	Parece Vela Rift	Ohara et al. (2003)	D2-101		17.8	139.38	0.08	40.02	29.805	13.4328	1.03933	0.153	16.768	0.254	101.844	0.696833	0.333161
Back-arc	Parece Vela Rift	Ohara et al. (2003)	D2-101		17.8	139.38	0.178	39.013	29.326	13.719	1.52585	0.193	16.558	0.192	101.058	0.694488	0.335227
Back-arc	Parece Vela Rift	Ohara et al. (2003)	D2-101		17.8	139.38	0.136	39.306	29.789	13.1428	0.499197	0.158	16.655	0.203	100.15	0.702188	0.337053
Back-arc	Parece Vela Rift	Ohara et al. (2003)	D2-101		17.8	139.38	0.109	40.317	28.747	12.6524	1.34426	0.125	17.153	0.193	100.892	0.714348	0.32356
Back-arc	Parece Vela Rift	Ohara et al. (2003)	D2-101		17.8	139.38	0.136	41.128	27.978	12.8745	0.51516	0.189	16.958	0.286	100.308	0.710024	0.313353
Back-arc	Parece Vela Rift	Ohara et al. (2003)	D2-101		17.8	139.38	0.101	41.118	27.409	13.005	0.832413	0.164	16.84	0.201	99.9604	0.705732	0.309001
Back-arc	Parece Vela Rift	Ohara et al. (2003)	D2-101		17.8	139.38	0.168	35.681	32.039	13.556	1.24587	0.176	15.733	0.17	99.0608	0.682361	0.375925
Back-arc	Parece Vela Rift	Ohara et al. (2003)	D2-101		17.8	139.38	0.123	38.405	30.037	12.9545	1.6576	0.17	16.616	0.208	100.439	0.703008	0.344123
Back-arc	Parece Vela Rift	Ohara et al. (2003)	D2-101		17.8	139.38	0.146	39.895	28.688	12.7341	1.27456	0.152	16.955	0.206	100.321	0.711647	0.325416
Back-arc	Parece Vela Rift	Ohara et al. (2003)
Back-arc	Parece Vela Rift	Ohara et al. (2003)	D2-102		17.8	139.38	0.302	32.649	34.264	15.7173	2.11789	0.129	14.142	0.194	99.6042	0.624464	0.413155
Back-arc	Parece Vela Rift	Ohara et al. (2003)	D2-102		17.8	139.38	0.289	32.423	34.712	15.9879	1.85604	0.212	13.857	0.222	99.662	0.615233	0.417997
Back-arc	Parece Vela Rift	Ohara et al. (2003)	D2-102		17.8	139.38	0.3	32.831	34.399	15.9099	2.17166	0.15	14.152	0.172	100.18	0.621596	0.412761
Back-arc	Parece Vela Rift	Ohara et al. (2003)	D2-102		17.8	139.38	0.274	31.716	34.527	16.3085	2.80893	0.19	13.602	0.164	99.6854	0.605195	0.422066
Back-arc	Parece Vela Rift	Ohara et al. (2003)	D2-102		17.8	139.38	0.352	31.863	34.073	15.816	3.69302	0.189	14.155	0.178	100.414	0.623933	0.417716
Back-arc	Parece Vela Rift	Ohara et al. (2003)	D2-102		17.8	139.38	0.343	31.784	33.694	15.5474	3.52145	0.215	14.081	0.201	99.5338	0.626677	0.4156
Back-arc	Parece Vela Rift	Ohara et al. (2003)	D2-102		17.8	139.38	0.324	31.686	33.926	15.4279	4.32767	0.201	14.302	0.278	100.587	0.631275	0.418019
Back-arc	Parece Vela Rift	Ohara et al. (2003)	D2-102		17.8	139.38	0.35	31.546	34.078	15.7728	3.6632	0.172	14.012	0.228	100	0.622171	0.420185
Back-arc	Parece Vela Rift	Ohara et al. (2003)	D2-102		17.8	139.38	0.235	33.016	35.289	15.6085	1.77874	0.182	14.401	0.15	100.737	0.62855	0.417599
Back-arc	Parece Vela Rift	Ohara et al. (2003)	D2-102		17.8	139.38	0.331	32.188	35.613	15.891	2.45718	0.163	14.336	0.205	101.301	0.62569	0.426022
Back-arc	Parece Vela Rift	Ohara et al. (2003)	D2-102		17.8	139.38	0.317	31.641	34.287	15.8051	3.45611	0.212	13.988	0.209	100.032	0.620437	0.420943
Back-arc	Parece Vela Rift	Ohara et al. (2003)	D2-102		17.8	139.38	0.352	31.39	34.955	16.0775	3.79472	0.151	14.074	0.242	101.157	0.618553	0.427601
Back-arc	Parece Vela Rift	Ohara et al. (2003)	D2-102		17.8	139.38	0.355	31.406	34.92	15.4343	3.17254	0.179	14.313	0.162	100.039	0.632744	0.427231
Back-arc	Parece Vela Rift	Ohara et al. (2003)	D2-102		17.8	139.38	0.352	31.383	35.115	16.1754	2.92131	0.146	13.861	0.234	100.285	0.613837	0.428774
Back-arc	Parece Vela Rift	Ohara et al. (2003)
Back-arc	Parece Vela Rift	Ohara et al. (2003)	D2-103		17.8	139.38	0.446	25.048	40.318	17.1761	4.413	0.236	12.706	0.183	100.773	0.579871	0.519187
Back-arc	Parece Vela Rift	Ohara et al. (2003)	D2-103		17.8	139.38	0.453	25.172	41.032	17.8673	4.02824	0.194	12.509	0.166	101.626	0.566386	0.522336
Back-arc	Parece Vela Rift	Ohara et al. (2003)	D2-103		17.8	139.38	0.441	25.523	39.613	16.9848	3.96442	0.153	12.772	0.135	99.8172	0.584044	0.510089
Back-arc	Parece Vela Rift	Ohara et al. (2003)	D2-103		17.8	139.38	0.41	25.282	41.007	17.5075	4.1636	0.119	12.711	0.247	101.703	0.574285	0.521096
Back-arc	Parece Vela Rift	Ohara et al. (2003)	D2-103		17.8	139.38	0.385	24.996	40.828	16.9768	4.17224	0.152	12.811	0.213	100.825	0.583289	0.522843
Back-arc	Parece Vela Rift	Ohara et al. (2003)	D2-103		17.8	139.38	0.462	25.385	40.878	17.5707	3.68331	0.181	12.676	0.144	101.185	0.574295	0.519294
Back-arc	Parece Vela Rift	Ohara et al. (2003)	D2-103		17.8	139.38	0.401	25.105	40.66	17.176	4.00084	0.135	12.716	0.159	100.601	0.579048	0.520728
Back-arc	Parece Vela Rift	Ohara et al. (2003)	D2-103		17.8	139.38	0.411	25.233	39.812	16.6892	4.07282	0.204	12.784	0.178	99.585	0.587821	0.514196
Back-arc	Parece Vela Rift	Ohara et al. (2003)	D2-103		17.8	139.38	0.456	25.191	39.753	17.0869	4.34989	0.214	12.682	0.177	100.159	0.581031	0.514241
Back-arc	Parece Vela Rift	Ohara et al. (2003)	D2-103		17.8	139.38	0.46	25.277	40.372	17.2231	4.46195	0.124	12.879	0.196	101.246	0.582821	0.517249
Back-arc	Parece Vela Rift	Ohara et al. (2003)	D2-103		17.8	139.38	0.434	24.645	40.587	17.2027	4.95697	0.236	12.727	0.157	101.222	0.57931	0.524893
Back-arc	Parece Vela Rift	Ohara et al. (2003)	D2-103		17.8	139.38	0.468	24.745	40.638	16.8567	4.64466	0.2	12.936	0.225	100.958	0.589443	0.524197
Back-arc	Parece Vela Rift	Ohara et al. (2003)	D2-103		17.8	139.38	0.403	25.126	39.99	16.8201	4.54863	0.238	12.759	0.228	100.366	0.584948	0.516371
Back-arc	Parece Vela Rift	Ohara et al. (2003)	D2-103		17.8	139.38	0.441	25.079	40.44	17.4323	4.21273	0.182	12.564	0.218	100.807	0.573338	0.519633
Back-arc	Parece Vela Rift	Ohara et al. (2003)	D2-103		17.8	139.38	0.404	25.614	39.22	16.8926	4.36358	0.186	12.74	0.192	99.8842	0.583617	0.506707
Back-arc	Parece Vela Rift	Ohara et al. (2003)	D2-103		17.8	139.38	0.395	24.976	38.862	16.4515	5.20716	0.19	12.774	0.247	99.3427	0.590254	0.510719
Back-arc	Parece Vela Rift	Ohara et al. (2003)	D2-103		17.8	139.38	0.415	25.207	39.52	16.5554	4.89502	0.198	12.975	0.165	100.133	0.593142	0.512614
Back-arc	Parece Vela Rift	Ohara et al. (2003)	D2-103		17.8	139.38	0.403	24.984	39.837	16.5218	4.81009	0.181	12.991	0.139	100.137	0.593662	0.516829
Back-arc	Parece Vela Rift	Ohara et al. (2003)	D2-103		17.8	139.38	0.431	25.13	40.417	17.5309	4.6511	0.183	12.63	0.153	101.33	0.572725	0.518983
Back-arc	Parece Vela Rift	Ohara et al. (2003)	D2-103		17.8	139.38	0.491	25.422	39.972	17.0897	4.02452	0.14	12.828	0.252	100.49	0.584874	0.513333
Back-arc	Parece Vela Rift	Ohara et al. (2003)	D2-103		17.8	139.38	0.471	25.223	40.027	17.227	4.48877	0.184	12.763	0.178	100.807	0.580846	0.51564
Back-arc	Parece Vela Rift	Ohara et al. (2003)	D2-103		17.8	139.38	0.363	25.624	40.324	18.4124	3.92926	0.23	11.972	0.207	101.282	0.545586	0.513547
Back-arc	Parece Vela Rift	Ohara et al. (2003)	D2-103		17.8	139.38	0.394	25.309	40.187	19.0382	3.54054	0.182	11.496	0.136	100.5	0.527865	0.515786
Back-arc	Parece Vela Rift	Ohara et al. (2003)	D2-103		17.8	139.38	0.365	25.377	39.641	17.2171	3.55401	0.222	12.282	0.205	99.0861	0.569174	0.511699
Back-arc	Parece Vela Rift	Ohara et al. (2003)	D2-103		17.8	139.38	0.414	25.265	39.971	17.0867	4.05003	0.199	12.654	0.16	100.086	0.579503	0.514875

## Sheet: MOR
Cr-spinel datasets of abyssal/Mid-Ocean-Ridge peridotites
Ridge	Location	Reference	Sample	Lat	Long	Lithology	Rock type	Spot	Avrage/representaive analyse per sample	≥ 2 analyese per sample	SiO2	TiO2	Al2O3	Cr2O3	Fe2O3	FeO	MgO	NiO	MnO	Mg#	Cr#
EPR	Hess Deep	Allan & Dick, 1996	895A-2R-001/007-010	2.27732	-101.446	Harzburgite	Resduial	C-C1		√	0	0.05	24.85	42.81	3.51	14.58	13.71	0.12	0.28	0.626261	0.536107
EPR	Hess Deep	Allan & Dick, 1996	895A-2R-001/007-010	2.27732	-101.446	Harzburgite	Resduial	C-A1		√	0	0.05	25.32	42.38	3.75	13.93	14.21	0.12	0.26	0.645115	0.52893
EPR	Hess Deep	Hesse et al., 2015	895B-1R1-45-48	2.3	-101.5	Harzburgite	Resduial	C	√		0.04	0.03	25.28	43.95	2.89	14.76	13.75	0.11	0.49	0.62	0.52
EPR	Hess Deep	Dick & Natland 1996	895B-1R1-71-76	2.2773	-101.446	Pl Harz	Impregnated/ NR	C	√		0.01	0.06	24.9	43.1	2.9	13.6	14.3	0.11	0.22	0.652018	0.537286
EPR	Hess Deep	Dick & Natland 1996	895C-1R1-28-32	2.27723	-101.446	Harzburgite	Resduial	C	√		0.06	0.05	24	42.6	5.67	12.6	15	0.25	0.24	0.679633	0.543531
EPR	Hess Deep	Hesse et al., 2015	895C-1R1-54-57	2.3	-101.5	Harzburgite	Resduial	C	√		0.01	0	25.01	43.47	4.05	14.15	14.16	0.12	0.46	0.64	0.51
EPR	Hess Deep	Arai & Matsukage 1996	895C-3R1-130-133	2.27723	-101.446	Wehrlite	Impregnated/ NR	C	√		0.26	0.11	24.51	40.55	3.4427	18.5722	11.14	0.22	0	0.516646	0.526032
EPR	Hess Deep	Dick & Natland 1996	895C-3R1-35-39	2.27723	-101.446	Harzburgite	Resduial	C	√		0.01	0.08	24.9	42.5	3.81	14	14.1	0.11	0.21	0.642183	0.533799
EPR	Hess Deep	Allan & Dick, 1996	895C-4R-001/010-012	2.27723	-101.446	Harzburgite	Resduial	C-A1		√	0	0.07	23.34	42.57	4.26	15.97	12.04	0.12	0.27	0.573282	0.550266
EPR	Hess Deep	Allan & Dick, 1996	895C-4R-001/010-012	2.27723	-101.446	Harzburgite	Resduial	R-A1		√	0	0.05	23.68	42.18	4.26	18.41	11.14	0.09	0.22	0.518836	0.544403
EPR	Hess Deep	Allan & Dick, 1996	895C-4R-001/010-012	2.27723	-101.446	Harzburgite	Resduial	C-A2		√	0	0.05	23.96	42.62	4.4	16.8	12.67	0.09	0.32	0.573364	0.544061
EPR	Hess Deep	Dick & Natland 1996	895C-4R3-32-35	2.27723	-101.446	Pl Dunite	Impregnated/ NR	C	√		0	1.1	21	41.2	6.51	17.3	12	0.15	0.3	0.552786	0.568242
EPR	Hess Deep	Arai & Matsukage 1995	895C-4R3-41-43	2.27723	-101.446	Dunite	Impregnated/ NR	C		√	0.57	0.82	22.18	39.41	5.23	21.33	9.43	0.02	0.48	0.456	0.543786
EPR	Hess Deep	Arai & Matsukage 1996	895C-4R3-41-43	2.27723	-101.446	Dunite	Impregnated/ NR	C		√	0.43	1.02	19.97	41	5.70846	22.62	9.04	0.09	0.75	0.444	0.57935
EPR	Hess Deep	Hesse et al., 2015	895D-2R1-34-47	2.3	-101.5	Harzburgite	Resduial	C	√		0.02	0.06	24.87	44.34	2.93	14.33	13.91	0.15	0.45	0.63	0.544629
EPR	Hess Deep	Hesse et al., 2015	895D-2R2-72-82	2.3	-101.5	Harzburgite	Resduial	C	√		0.03	0.04	26.04	42.84	3.07	14.67	13.85	0.08	0.48	0.63	0.524631
EPR	Hess Deep	Hesse et al., 2015	895D-2R2-75-78	2.3	-101.5	Harzburgite	Resduial	C	√		0.03	0.02	27.33	41.7	3.18	15.38	13.7	0.01	0.45	0.61	0.50582
EPR	Hess Deep	Dick & Natland 1996	895D-3R1-116-120	2.27725	-101.446	Harzburgite	Resduial	C	√		0	0.06	24.9	43.5	3.27	12.6	15	0.11	0.21	0.679633	0.539582
EPR	Hess Deep	Hesse et al., 2015	895D-3R1-35-37	2.3	-101.5	Harzburgite	Resduial	C	√		0.03	0.06	29.3	38.85	3.02	13.33	14.78	0.16	0.45	0.66	0.470755
EPR	Hess Deep	Dick & Natland 1996	895D-3R1-38-43	2.27725	-101.446	Harzburgite	Resduial	C	√		0	0.22	28.7	39	3.93	11.9	15.9	0.18	0.24	0.704228	0.476874
EPR	Hess Deep	Hesse et al., 2015	895D-3R1-83-93	2.3	-101.5	Harzburgite	Resduial	C	√		0.07	0.07	25.75	40.95	3.08	15.28	12.73	0.1	0.53	0.6	0.516165
EPR	Hess Deep	Allan & Dick, 1996	895D-4R-001/034-037	2.27725	-101.446	Harzburgite	Resduial	C	√		0	0.03	24.98	42.63	3.04	15.31	13.13	0.1	0.29	0.60447	0.533761
EPR	Hess Deep	Hesse et al., 2015	895D-4R2-18-31	2.3	-101.5	Harzburgite	Resduial	C	√		0.04	0.05	24.92	44.86	2.25	14.5	13.81	0.09	0.41	0.63	0.547021
EPR	Hess Deep	Arai & Matsukage 1996	895D-4R2-45-49	2.27725	-101.446	Dunite	Impregnated/ NR	C		√	0.48	0.01	25.23	43.76	5.03	13.09	12.43	0.1	0.56	0.567	0.537791
EPR	Hess Deep	Arai & Matsukage 1997	895D-4R2-45-49	2.27725	-101.446	Dunite	Impregnated/ NR	C		√	0.51	0.17	17.54	37.51	7.01	28.05	9.44	0.25	0.39	0.454	0.589256
EPR	Hess Deep	Hesse et al., 2015	895D-4R3-132-134	2.3	-101.5	Harzburgite	Resduial	C	√		0.08	0.05	25.94	42.81	2.1	15.4	13.16	0.11	0.46	0.6	0.525416
EPR	Hess Deep	Dick & Natland 1996	895D-4R3-97-101	2.27725	-101.446	Harzburgite	Resduial	C	√		0.02	0.21	23.65	43.5	4.07	13.3	14.3	0.3	0.31	0.657062	0.552348
EPR	Hess Deep	Arai & Matsukage 1996	895D-4R4-7-9	2.27725	-101.446	Harzburgite	Resduial	C	√		0.24	0.03	26.57	42.1	2.50666	13.3945	14.91	0.13	0	0.664836	0.515253
EPR	Hess Deep	Hesse et al., 2015	895D-4R4-85-90	2.3	-101.5	Harzburgite	Resduial	C	√		0.02	0.05	26.67	43.18	2.73	13.45	14.74	0.17	0.38	0.66	0.520639
EPR	Hess Deep	Allan & Dick, 1996	895D-5R-001/083-086	2.27725	-101.446	Harzburgite	Resduial	C-B1		√	0	0.05	25.08	43.19	2.5	14.48	13.61	0.08	0.25	0.626158	0.536014
EPR	Hess Deep	Allan & Dick, 1996	895D-5R-001/083-086	2.27725	-101.446	Harzburgite	Resduial	C-A1		√	0.02	0.05	25.25	43.23	2.56	14.47	13.84	0.12	0.25	0.630233	0.534563
EPR	Hess Deep	Allan & Dick, 1996	895D-5R-001/083-086	2.27725	-101.446	Harzburgite	Resduial	C-A2		√	0	0.05	25.42	43.3	2.67	14.76	13.93	0.1	0.2	0.627114	0.533296
EPR	Hess Deep	Allan & Dick, 1996	895D-5R-001/083-086	2.27725	-101.446	Harzburgite	Resduial	C-C1		√	0	0.05	25.83	42.6	2.8	13.62	14.39	0.12	0.28	0.653108	0.525249
EPR	Hess Deep	Hesse et al., 2015	895D-5R1-130-138	2.3	-101.5	Harzburgite	Resduial	C	√		0.04	0.02	26.02	42.83	3.05	15.54	13.22	0.06	0.46	0.6	0.51
EPR	Hess Deep	Dick & Natland 1996	895D-5R2-90-95	2.27725	-101.446	Harzburgite	Resduial	C	√		0.02	0.21	24.6	42.7	4.73	12.4	15.2	0.17	0.27	0.685967	0.537981
EPR	Hess Deep	Allan & Dick, 1996	895D-7R-002/123-126	2.27725	-101.446	Harzburgite	Resduial	C-A1		√	0	0.05	23.88	44.25	2.42	15.43	13.21	0.13	0.25	0.604056	0.554181
EPR	Hess Deep	Allan & Dick, 1996	895D-7R-002/123-126	2.27725	-101.446	Harzburgite	Resduial	C-C1		√	0	0.05	24.1	43.81	2.96	15.25	13.49	0.12	0.28	0.611852	0.549442
EPR	Hess Deep	Allan & Dick, 1996	895D-7R-002/123-126	2.27725	-101.446	Harzburgite	Resduial	R-B1		√	0	0.06	24.86	43.55	3.02	14.94	13.58	0.06	0.3	0.618288	0.540266
EPR	Hess Deep	Allan & Dick, 1996	895D-7R-002/123-126	2.27725	-101.446	Harzburgite	Resduial	C-B1		√	0	0.05	25.01	43.85	3.06	14.76	13.32	0.12	0.24	0.616585	0.540477
EPR	Hess Deep	Dick & Natland 1996	895D-7R1-5-9	2.27725	-101.446	Dunite	Impregnated/ NR	C	√		0	2.06	18.6	42.6	6.35	18.8	11.4	0.25	0.33	0.519363	0.605744
EPR	Hess Deep	Dick & Natland 1996	895D-7R2-129-133	2.27725	-101.446	Harzburgite	Resduial	C	√		0.13	0.06	25	42.5	3.2	15.3	13.4	0.08	0.23	0.609482	0.532801
EPR	Hess Deep	Hesse et al., 2015	895D-8R1-35-44	2.3	-101.5	Harzburgite	Resduial	C	√		0.04	0	24.46	44.93	2.26	15.72	12.98	0.06	0.46	0.6	0.54
EPR	Hess Deep	Dick & Natland 1996	895D-8R2-139-144	2.27725	-101.446	Dunite	Impregnated/ NR	C	√		0	0.63	23.9	40.5	6.42	13.7	14.3	0.32	0.31	0.650354	0.532004
EPR	Hess Deep	Allan & Dick, 1996	895D-9R-001/101-105	2.27725	-101.446	Dunite	Impregnated/ NR	R-A2		√	0	0.44	24.61	39.96	4.02	18.25	11.27	0.12	0.31	0.52391	0.52136
EPR	Hess Deep	Allan & Dick, 1996	895D-9R-001/101-105	2.27725	-101.446	Dunite	Impregnated/ NR	C-A1		√	0	0.47	25.41	39.55	4.39	15.45	13.01	0.14	0.3	0.600091	0.510796
EPR	Hess Deep	Allan & Dick, 1996	895D-9R-001/101-105	2.27725	-101.446	Dunite	Impregnated/ NR	C-A2		√	0	0.45	25.66	40.17	5.06	16.06	13.42	0.13	0.28	0.598242	0.512236
EPR	Hess Deep	Dick & Natland 1996	895E-1R3-32-36	2.27978	-101.447	Dunite	Impregnated/ NR	C	√		0	0.43	23.4	40.5	7.32	14.3	13.8	0.36	0.33	0.632311	0.537264
EPR	Hess Deep	Dick & Natland 1996	895E-3R1-21-23	2.27978	-101.447	Dunite	Impregnated/ NR	C	√		0	0.89	21.7	41.5	6.56	16.1	12.7	0.23	0.3	0.584316	0.561967
EPR	Hess Deep	Allan & Dick, 1996	895E-6R-003/108-111	2.27978	-101.447	Dunite	Impregnated/ NR	R-C1		√	0	1.07	21.76	42.05	4	16	12.48	0.16	0.21	0.581582	0.564526
EPR	Hess Deep	Allan & Dick, 1996	895E-6R-003/108-111	2.27978	-101.447	Dunite	Impregnated/ NR	C-C1		√	0.01	1.08	22.54	42.59	4.13	15.6	13.15	0.14	0.2	0.60034	0.558997
EPR	Hess Deep	Allan & Dick, 1996	895E-6R-003/108-111	2.27978	-101.447	Dunite	Impregnated/ NR	C-B1		√	0	0.93	23.44	41.95	4.19	15.14	13.69	0.18	0.18	0.617053	0.545573
EPR	Hess Deep	Allan & Dick, 1996	895E-6R-003/108-111	2.27978	-101.447	Dunite	Impregnated/ NR	C-B2		√	0	0.91	23.54	41.69	4.58	16.6	13.36	0.15	0.17	0.589185	0.542975
EPR	Hess Deep	Arai & Matsukage 1996	895E-6R2-77-80	2.27978	-101.447	Dunite	Impregnated/ NR	C		√	0.23	0.9	23.76	41.95	4.02	15.16	13.58	0.25	0	0.632	0.542
EPR	Hess Deep	Arai & Matsukage 1997	895E-6R2-77-80	2.27978	-101.447	Dunite	Impregnated/ NR	C		√	0.15	0.52	26.43	40.42	3.05	14.2	15.25	0.1	0	0.683	0.508
EPR	Hess Deep	Arai & Matsukage 1995	895E-7R4-8-10	2.27978	-101.447	Harzburgite	Resduial	C		√	0.45	0.18	24.38	44.37	1.93	15	12.77	0.12	0.61	0.59	0.55
EPR	Hess Deep	Arai & Matsukage 1996	895E-7R4-8-10	2.27978	-101.447	Harzburgite	Resduial	C		√	0.44	0.12	26.07	42.75	2.03	15.06	12.35	0.17	0.68	0.568	0.528
EPR	Hess Deep	Dick & Natland 1996	895E-7R4-86-89	2.27978	-101.447	Harzburgite	Resduial	C	√		0	0.22	23.2	44.4	3.91	13.4	14.2	0.33	0.3	0.653785	0.56214
EPR	Hess Deep	Dick & Natland 1996	895E-8R4-4-7	2.27978	-101.447	Dunite	Impregnated/ NR	C	√		0	0.71	24.4	39.3	6.31	16.3	12.8	0.32	0.34	0.583222	0.519342
EPR	Hess Deep	Dick & Natland 1996	895F-1R1-11-16	2.28165	-101.447	Harzburgite	Resduial	C	√		0	0.2	24.3	42.9	4.35	13.3	14.5	0.15	0.3	0.660185	0.54219
EPR	Hess Deep	Hesse et al., 2015	895F-1R1-6-16	2.3	-101.5	Harzburgite	Resduial	C	√		0.03	0.06	25.97	41.64	3.47	16.64	12.46	0.04	0.42	0.57	0.5
EPR	Hess Deep	Dick & Natland 1996	895F-2R2-73-80	2.28165	-101.447	Harzburgite	Resduial	C	√		0	0.22	22.6	43.9	5.41	13.7	14.2	0.15	0.32	0.648757	0.565799
EPR	Garrett TF	Constantin 1999	Naut-GN01-10	-13.475	-111.496	Pl Perid w/ Amphibole	Impregnated/ NR	C	√			0.91								0.3138	0.5758
EPR	Garrett TF	Constantin 1999	Naut-GN03-02	-13.48	-111.54	Pl Harz	Impregnated/ NR	C	√			0.26								0.55495	0.5866
EPR	Garrett TF	Constantin 1999	Naut-GN03-03	-13.48	-111.54	Pl Dunite	Impregnated/ NR	C	√			3.28								0.4161	0.6063
EPR	Garrett TF	Constantin 1999	Naut-GN03-08	-13.48	-111.54	Dunite	Impregnated/ NR	C	√			2.86								0.3331	0.5601
EPR	Garrett TF	Constantin 1999	Naut-GN03-09	-13.48	-111.54	Pl Harz	Impregnated/ NR	C	√			0.34								0.6062	0.5757
EPR	Garrett TF	Constantin 1999	Naut-GN03-14D	-13.48	-111.54	Dunite	Impregnated/ NR	C	√			2.56								0.3455	0.6226
EPR	Garrett TF	Constantin 1999	Naut-GN03-14W	-13.48	-111.54	Wehrlite	Impregnated/ NR	C	√			3.43								0.3394	0.645
EPR	Garrett TF	Constantin 1999	Naut-GN14-01	-13.48	-111.52	Harz w/ Gb Vn	Impregnated/ NR	C	√			0.55								0.511	0.5409
EPR	Garrett TF	Constantin 1999	Naut-GN14-02	-13.48	-111.52	Pl Dunite	Impregnated/ NR	C	√			4.05								0.3806	0.5727
EPR	Garrett TF	Constantin 1999	Naut-GN14-05	-13.48	-111.52	Harz w/ Gb Vn	Impregnated/ NR	C	√			0.83								0.4084	0.5621
EPR	Garrett TF	Constantin 1999	Naut-GN14-07	-13.48	-111.52	Harz w/ Gb Vn	Impregnated/ NR	C	√			0.16								0.6507	0.5262
EPR	Garrett TF	Constantin 1999	Naut-GN14-09	-13.48	-111.52	Harz w/ Gb Vn	Impregnated/ NR	C	√			0.915								0.52085	0.55765
EPR	Garrett TF	Constantin 1999	Naut-GN14-12	-13.48	-111.52	Pl Harz w/ Gb Vn	Impregnated/ NR	C	√			0.735								0.4823	0.56555
EPR	Garrett TF	Constantin 1999	Naut-GN14-13	-13.48	-111.52	Pl Harz w/ Gb Vn	Impregnated/ NR	C	√			0.725								0.4053	0.5854
EPR	Garrett TF	Constantin 1999	Naut-GN14-14	-13.48	-111.52	Harz w/ Gb Vn	Impregnated/ NR	C	√			0.4								0.5738	0.5485
EPR	Garrett TF	Constantin 1999	Naut-GN15-02	-13.48	-111.552	Dunite	Impregnated/ NR	C	√			1.27								0.569	0.5948
EPR	Garrett TF	Constantin 1999	Naut-GN15-07	-13.48	-111.552	Pl Dunite	Impregnated/ NR	C	√			0.85								0.4992	0.5386
EPR	Garrett TF	Constantin 1999	Naut-GN15-10	-13.48	-111.552	Harzburgite	Resduial	C	√			0.03								0.6515	0.4899
EPR	Garrett TF	Constantin 1999	SO12-91D-12	-13.483	-111.493	Pl Dunite	Impregnated/ NR	C	√			2.11								0.4897	0.6012
EPR	Garrett TF	Constantin 1999	SO12-91D-13	-13.483	-111.493	Harz far from Gb Vn	Impregnated/ NR	C	√			0.06								0.6608	0.4551
EPR	Garrett TF	Constantin 1999	SO12-91D-14	-13.483	-111.493	Pl Dunite	Impregnated/ NR	C	√			1.61								0.5716	0.5519
EPR	Garrett TF	Constantin 1999	SO12-91D-15	-13.483	-111.493	Pl Dunite	Impregnated/ NR	C	√			1.21								0.5615	0.5327
EPR	Garrett TF	Constantin 1999	SO12-91D-16	-13.483	-111.493	Pl Dunite	Impregnated/ NR	C	√			1.78								0.523	0.5748
EPR	Garrett TF	Constantin 1999	SO12-91D-7-3	-13.483	-111.493	Harzburgite	Resduial	C	√			0.01								0.6539	0.493
EPR	Garrett TF	Constantin 1999	SO12-91D-B2NrVn	-13.483	-111.493	Harz w/ Gb Vn	Impregnated/ NR	C	√			0.44								0.6013	0.5219
EPR	Garrett TF	Constantin 1999	SO12-91D-B-3	-13.483	-111.493	Harzburgite	Resduial	C	√			0.04								0.6626	0.4985
EPR	Garrett TF	Constantin 1999	SO12-91D-C2	-13.483	-111.493	Pl Dunite	Impregnated/ NR	C	√			1.54								0.523	0.5541
EPR	Terevaka TF	Constantin et al 1995	SO80-83-24M	-24.2387	-115.69	Harz w/ Gb Vn	Impregnated/ NR	C	√			5.32	14.34	31.82	12.586	27.845	6.81		0.39	0.303534	0.598161
EPR	Terevaka TF	Constantin et al 1995	SO80-83-26M	-24.2387	-115.69	Harz w/ Dun & Gb Vn	Impregnated/ NR	C	√			0.06	28.92	37.92	3.40014	14.2505	14.31		0.18	0.641504	0.467972
EPR	Terevaka TF	Constantin et al 1995	SO80-83-28	-24.2387	-115.69	Harz	Resduial	C	√			0.01	31.17	37.78	2.60306	14.4477	14.8		0.18	0.646073	0.448456
EPR	Terevaka TF	Constantin et al 1995	SO80-83-42M	-24.2387	-115.69	Harz w/ Dun & Gb Vn	Impregnated/ NR	C		√		1.11	25.49	40.16	2.05	18.05	11.43		0.19	0.5186	0.5139
EPR	Terevaka TF	Constantin et al 1995	SO80-83-42M	-24.2387	-115.69	Harz w/ Dun & Gb Vn	Impregnated/ NR	C		√		0.25	32.06	35.82	1.00746	15.9835	13.61		0.18	0.602761	0.428411
EPR	Terevaka TF	Constantin et al 1995	SO80-83-43	-24.2387	-115.69	Harz	Resduial	C		√		0.01	35.09	32.11	3.19075	15.0589	14.64		0.2	0.634024	0.380369
EPR	Terevaka TF	Constantin et al 1995	SO80-83-43	-24.2387	-115.69	Harz	Resduial	C		√		0.02	30.48	38.14	2.53022	14.3333	14.69		0.16	0.646186	0.456351
EPR	Terevaka TF	Constantin et al 1995	SO80-83-M11D	-24.2387	-115.69	Pl Dunite	Impregnated/ NR	C	√			0.96	23.14	42.47	2.44919	17.2762	12.18		0.22	0.556803	0.551814
EPR	Terevaka TF	Constantin et al 1995	SO80-83-M12M	-24.2387	-115.69	Harz w/ FerroGb Vn	Impregnated/ NR	C	√			0.02	33.23	37.82	0.57835	13.5996	15.56		0.25	0.670931	0.432944
EPR	Terevaka TF	Constantin et al 1995	SO80-83-M14M	-24.2387	-115.69	Harz w/ Gb Vn	Impregnated/ NR	C		√		0.09	20.75	50.53	2.04	15.6	12.47		0.03	0.5721	0.6204
EPR	Terevaka TF	Constantin et al 1995	SO80-83-M14M	-24.2387	-115.69	Harz w/ Gb Vn	Impregnated/ NR	C		√		0.03	30.35	40.23	1.30551	13.9253	15.1		0.2	0.658973	0.470679
EPR	Terevaka TF	Constantin et al 1995	SO80-83-M163M	-24.2387	-115.69	Harz w/ Cpx Vn	Impregnated/ NR	C		√		0.02	38.25	29.59	1.19	12.08	15.96		0.22	0.6899	0.3416
EPR	Terevaka TF	Constantin et al 1995	SO80-83-M163M	-24.2387	-115.69	Harz w/ Cpx Vn	Impregnated/ NR	C		√		0.02	32.94	36.48	0.730095	13.4131	15.25		0.22	0.669535	0.426252
EPR	Terevaka TF	Constantin et al 1995	SO80-83-M163V	-24.2387	-115.69	Cpx Vn in Harz	Impregnated/ NR	C		√		0.49	24.15	41.31	2.52561	16.2974	12.36		0.23	0.574734	0.534342
EPR	Terevaka TF	Constantin et al 1995	SO80-83-M18D	-24.2387	-115.69	Pl Dun in Harz	Impregnated/ NR	C		√		0.84	23.82	44.03	1.58337	17.6553	12.35		0.15	0.554867	0.553571
EPR	Terevaka TF	Constantin et al 1995	SO80-83-M18M	-24.2387	-115.69	Harz w/ Pl Dun	Impregnated/ NR	C		√		0.09	26.56	42.24	1.62874	17.1744	12.46		0.19	0.563858	0.516176
EPR	Terevaka TF	Constantin et al 1995	SO80-83-M21M	-24.2387	-115.69	Harz w/ Dun & Gb Vn	Impregnated/ NR	C	√	√		0.07	33.91	36.7	1.09712	13.6328	15.74		0.17	0.672928	0.420635
EPR	Terevaka TF	Constantin et al 1995	SO80-83-M28M	-24.2387	-115.69	Harz w/ Gb Vn & Cpx Vn	Impregnated/ NR	C		√		0.08	33.88	35.03	1.12426	13.0084	15.59		0.28	0.681086	0.409543
EPR	Terevaka TF	Constantin et al 1995	SO80-83-M28V1	-24.2387	-115.69	Cpx Vn in Harz w/ Gb Vn	Impregnated/ NR	C		√		0.05	42.63	26.99	0.500384	13.0797	16.74		0.19	0.695184	0.298108
EPR	Terevaka TF	Constantin et al 1995	SO80-83-M28V3	-24.2387	-115.69	Gb Vn in Harz w/ Cpx Vn	Impregnated/ NR	C		√		0.58	22.28	44.65	1.579	18.4492	11.14		0.25	0.518305	0.573447
EPR	Terevaka TF	Constantin et al 1995	SO80-83-M33V	-24.2387	-115.69	Cpx Vn in Gabbro	Impregnated/ NR	C	√			0.28	29.84	39.17	1.9067	15.6543	14.04		0.22	0.615122	0.46825
CIR	Argo TF	Dick et al 1984	ANTP-125-HD2	-13.575	66.425	Pl Harz	Impregnated/ NR	C	√		0.34	0.04	23.75	40.83	4.63	15.64	12.88	0.13	0.21	0.594736	0.53559
CIR	Argo TF	Dick et al 1984	ANTP-125-HD8	-13.575	66.425	Pl Harz	Impregnated/ NR	C	√		0.19	0.32	25.94	37.8	5.86	14.36	14.06	0.14	0.19	0.63567	0.494322
CIR	Argo TF	Hellebrand et al 2002b	ANTP-126-D5	-13.5617	66.5017	Harz	Resduial	C	√		0.11	0	47.67	20.07	3.28	8.86	19.47	0.11	0.08	0.796581	0.220233
CIR	Argo TF	Hellebrand et al 2002b	ANTP-126-HD2	-13.5617	66.5017	Lherz	Resduial	C	√			0.02	48.33	20.45	2.46973	8.89771	19.96	0.27	0.13	0.7999	0.221094
CIR	Argo TF	Hellebrand et al 2002b	ANTP-126-HD5	-13.5617	66.5017	Lherz	Resduial	C	√		0.08	0	47.15	20.82	3.56	8.18	19.76	0.14	0.08	0.811487	0.228526
CIR	Vema II TF	Bryndzia & Wood 1990	ANTP-134-HD3	-8.69167	67.6333	Harz	Resduial	C	√			0	41.1	27.17	3.77	9.38	18.97	0.23	0.04	0.782792	0.307224
CIR	Vema II TF	Hellebrand et al 2002b	ANTP-134-HD4	-8.69167	67.6333	Harz w/ Vn	Impregnated/ NR	C	√			0.12	41.24	26.67	3.23	9.89	18.41	0.38	0.22	0.768365	0.302567
CIR	Vema II TF	Hellebrand et al 2002b	ANTP-134-HD5	-8.69167	67.6333	Harz	Resduial	C	√			0.07	41.43	27.53	2.86673	10.3905	18.45	0.21	0.14	0.759859	0.308325
CIR	Vema II TF	Hellebrand et al 2002b	ANTP-134-HD7	-8.69167	67.6333	Harz	Resduial	C	√			0.14	41.51	26.39	3.3	10.2	18.32	0.3	0.27	0.761939	0.298975
CIR	Vema II TF	Hellebrand et al 2002b	ANTP-134-HD8	-8.69167	67.6333	Harz	Resduial	C	√			0.08	42.38	26.83	2.14353	10.4712	18.4	0.23	0.16	0.757946	0.298094
CIR	Vema II TF	Bryndzia & Wood 1990	ANTP-135-HD9	-8.92333	67.6183	Harz	Resduial	C	√		0	0.02	31.51	37.07	3.5	12.46	16.12	0.03	0.05	0.697468	0.441092
CIR	Marie Celeste TF	Hellebrand et al 2002b	ANTP-84-HD11	-17.6533	65.61	Harz	Resduial	C	√			0.01	39.17	29.4	4.14672	10.7887	18.08	0.2	0.17	0.749141	0.33489
CIR	Marie Celeste TF	Hellebrand et al 2002b	ANTP-87-HD5	-17.5967	65.7533	Harz	Resduial	C	√			0	34.96	30.75	5.73	10.24	17.5	0.16	0.11	0.752806	0.371089
CIR	Marie Celeste TF	Bryndzia & Wood 1990	ANTP-87-HD8	-17.5967	65.7533	Harz	Resduial	C	√			0	34.75	30.73	5.91	10.29	17.4	0.14	0.13	0.750828	0.372344
CIR	Marie Celeste TF	Hellebrand et al 2002b	ANTP-87-HD9	-17.5967	65.7533	Harz	Resduial	C	√			0	31.86	34.31	5.99	10.99	16.82	0.19	0.12	0.73171	0.419422
CIR	Marie Celeste TF	Hellebrand et al 2002b	ANTP-89-HD1	-17.635	65.8167	Harz	Resduial	C	√			0	40.37	26.95	3.12	9.07	18.65	0.11	0.11	0.7856	0.309312
CIR	Marie Celeste TF	Hellebrand et al 2002b	ANTP-89-HD15	-17.635	65.8167	Harz	Resduial	C	√			0.13	40.33	26.95	3.4	9.83	18.26	0.35	0.13	0.767992	0.309524
CIR	Marie Celeste TF	Hellebrand et al 2002b	ANTP-89-HD17	-17.635	65.8167	Harz	Resduial	C	√			0.03	39.88	28.88	2.56	10.07	18.16	0.35	0.13	0.762674	0.326962
CIR	Marie Celeste TF	Hellebrand et al 2002b	ANTP-89-HD2	-17.635	65.8167	Harz	Resduial	C		√		0	42.78	24.66	2.88	9.05	18.92	0.16	0.11	0.78838	0.27886
CIR	Marie Celeste TF	Hellebrand et al 2002b	ANTP-89-HD2	-17.635	65.8167	Harz	Resduial	C		√		0.18	28.39	40.36	4.22928	14.3644	14.92	0.09	0.26	0.649235	0.488144
CIR	Marie Celeste TF	Hellebrand et al 2002b	ANTP-89-HD5	-17.635	65.8167	Pl Harz	Impregnated/ NR	C	√		0	0.31	42.12	23.27	4.13	10.45	18.07	0.21	0.19	0.754986	0.2704
CIR	Marie Celeste TF	Hellebrand et al 2002b	ANTP-89-HD8	-17.635	65.8167	Harz	Resduial	C	√			0	46.85	20.66	3.46	8.48	20.1	0.08	0	0.80857	0.228291
CIR	Ridge at 12S	Hellebrand et al 2002b	CIRCE-93-HD2	-12.4167	65.9333	En Dunite	Impregnated/ NR	C	√		0.11	0	39.38	29.1	3.14	9.68	18.12	0.1	0.13	0.769358	0.331423
CIR	Ridge at 12S	Hellebrand et al 2002b	CIRCE-93-HD3	-12.4167	65.9333	Harz	Resduial	C	√		0	0.09	33.52	35.01	3.19	10.28	17.45	0.18	0.15	0.751546	0.411991
CIR	Ridge at 12S	Hellebrand et al 2002b	CIRCE-93-HD4	-12.4167	65.9333	Harz	Resduial	C	√			0.06	41.68	27.34	2.67316	10.2547	18.51	0.21	0.15	0.76284	0.305572
CIR	Ridge at 12S	Hellebrand et al 2002b	CIRCE-93-HD7	-12.4167	65.9333	Harz	Resduial	C	√		0	0.08	32.48	36.93	3.15	10.35	17.44	0.17	0.25	0.750169	0.432702
CIR	Marie Celeste TF	Dick et al 1984	CIRCE-97-HD2	-17.05	66.8667	Pl Harz	Impregnated/ NR	C	√		0	0.39	27.25	39.17	5.35	12.71	15.43	0.18	0.37	0.683879	0.490907
CIR	Marie Celeste TF	Dick et al 1984	CIRCE-97-HD4M	-17.05	66.8667	Pl Lherz w/ Ol Webst Vn	Impregnated/ NR	C	√		0	0.19	30.28	37.08	4.77	10.96	16.78	0.26	0.15	0.731779	0.450997
CIR	Green Rock Hill	Hellebrand et al 2002b	ME33/2-GTV-31	-25.395	69.76	Harz	Resduial	C	√			0.05	35.58	32.07	3.4406	12.1541	16.47	0.17	0.19	0.707155	0.376813
CIR	12°45′ S NTD	Yi et al., 2014	ONU1012-0908-1	-12.0458	66.75	harz	Resduial	C		√	0.01	0.13	32.97	36.65		16.11	13.78		0.26	0.56	0.41
CIR	12°45′ S NTD	Yi et al., 2014	ONU1012-0908-1	-12.0458	66.75	harz	Resduial	C		√	0.03	0.17	34.28	34.89		17.82	12.68		0.26	0.65	0.37
CIR	12°45′ S NTD	Yi et al., 2014	ONU1012-0908-1	-12.0458	66.75	harz	Resduial	C		√	0.01	0.12	35.02	33.77		16.56	13.56		0.25	0.6	0.43
CIR	12°45′ S NTD	Yi et al., 2014	ONU1012-0908-1	-12.0458	66.75	harz	Resduial	C		√	0.03	0.12	35.91	33.01		16.51	13.9		0.23	0.6	0.38
CIR	12°45′ S NTD	Yi et al., 2014	ONU1012-0908-1	-12.0458	66.75	harz	Resduial	C		√	0.03	0.12	36.9	32.96		14.66	15.21		0.2	0.59	0.39
CIR	12°45′ S NTD	Yi et al., 2014	ONU1012-0913-2B	-10.8933	66.6	harz	Resduial	C		√	0.02	0.08	34.61	34.62		13.28	16.25		0.2	0.7	0.38
CIR	12°45′ S NTD	Yi et al., 2014	ONU1012-0913-2B	-10.8933	66.6	harz	Resduial	C		√		0.09	35.03	34.75		14.06	15.83		0.19	0.68	0.4
CIR	12°45′ S NTD	Yi et al., 2014	ONU1012-0913-2B	-10.8933	66.6	harz	Resduial	C		√	0.04	0.11	36.05	33.31		13.63	16.28		0.2	0.7	0.4
CIR	12°45′ S NTD	Yi et al., 2014	ONU1012-100231-1	-12.7206	66.2333	harz	Resduial	C		√	0.04	0.07	31.45	37.38		15.32	15.56		0.23	0.68	0.44
CIR	12°45′ S NTD	Yi et al., 2014	ONU1012-100231-1	-12.7206	66.2333	harz	Resduial	C		√	0.04	0.07	31.65	37.72		15.16	15.24		0.18	0.67	0.44
CIR	Green Rock Hill	Morishita et al., 2009	SHK0919-R08	-25.2638	69.8323	Harz	Impregnated/ NR	C	√			0.07	38	29.4	1.03	13.06	17	0.21	0.2	0.722	0.342
CIR	Green Rock Hill	Morishita et al., 2009	SHK0919-R10	-25.2638	69.8323	Harz	Impregnated/ NR	C		√		0.48	23.1	44.1	2.12	16.87	12.6	0.1	0.34	0.579	0.562
CIR	Green Rock Hill	Morishita et al., 2009	SHK0919-R10	-25.2638	69.8323	Harz	Impregnated/ NR	C		√		0.18	27.3	40.4	2.03	14.87	15	0.12	0.3	0.667	0.498
CIR	Green Rock Hill	Morishita et al., 2009	SHK0919-R10	-25.2638	69.8323	Harz	Impregnated/ NR	C		√		0.07	30.1	37.6	3.1	13.01	14.5	0.14	0.18	0.648	0.456
CIR	Green Rock Hill	Morishita et al., 2009	SHK0919-R10	-25.2638	69.8323	Harz	Impregnated/ NR	C		√		0.06	38	30.4	2.98	11.01	17	0.18	0.2	0.721	0.35
CIR	Green Rock Hill	Hellebrand et al 2002b	SO92-GTV-60	-25.395	69.76	Harz	Resduial	C	√			0.09	35.95	33.21	3.14428	11.7607	17.1	0.2	0.17	0.721526	0.382604
CIR	Green Rock Hill	Hellebrand et al 2002b	SO92-GTV-74	-25.395	69.76	Harz	Resduial	C	√			0.09	35.09	33.13	2.50759	12.7836	16.01	0.2	0.16	0.690569	0.387766
CIR	Owen TF	Hamlyn & Bonatti 1980	V3306-IN18-A	12.5833	58.1917	Harz	Resduial	C	√			0.17	32.2	34.1	3.69	16.4	13.4	0.14	0.07	0.592837	0.415347
CIR	Owen TF	Hamlyn & Bonatti 1980	V3306-IN18-B	12.5833	58.1917	Lherz	Resduial	C	√			0.09	52.9	14.3	1.26	12.4	18.1	0.16	0	0.72231	0.153504
CIR	Owen TF	Hamlyn & Bonatti 1980	V3306-IN18-D	12.5833	58.1917	Pl Lherz	Impregnated/ NR	C	√			0.39	31.4	33.7	3.28	16.9	13	0.13	0.06	0.578195	0.418595
CIR	Owen TF	Hamlyn & Bonatti 1980	V3306-IN19-AB	12.6	58.1333	Harz	Resduial	C	√			0.11	44.5	21.8	5.16	9.08	19.5	0.22	0.16	0.792831	0.247347
CIR	Owen TF	Hamlyn & Bonatti 1980	V3306-IN19-C	12.6	58.1333	Lherz	Resduial	C	√			0.03	48.3	19.1	1.42	12.4	17.5	0.2	0.05	0.715498	0.20966
CIR	Owen TF	Hamlyn & Bonatti 1980	V3306-IN19-G	12.6	58.1333	Dunite	Impregnated/ NR	C	√			0.18	50.8	16.8	2.57	11.6	18.8	0.09	0.05	0.742802	0.181569
CIR	Owen TF	Hamlyn & Bonatti 1980	V3306-IN19-M	12.6	58.1333	Harz	Resduial	C	√			0.02	45.8	17.7	5.51	11.5	17.6	0.2	0.14	0.731704	0.205878
CIR	Owen TF	Hamlyn & Bonatti 1980	V3306-IN19-R	12.6	58.1333	Dunite	Impregnated/ NR	C	√			0.22	39.3	23.9	6.48	11.5	17.1	0.21	0.16	0.726008	0.289754
CIR	Owen TF	Hamlyn & Bonatti 1980	V3306-IN19-T	12.6	58.1333	Pl Lherz	Impregnated/ NR	C	√			0.22	32.4	31.3	6.39	14.1	14.9	0.15	0.24	0.653151	0.393225
CIR	Owen TF	Hamlyn & Bonatti 1980	V3306-IN20-B	12.6167	58.2917	Lherz	Resduial	C	√			0.05	47.4	20.8	0.85	13	17.2	0.11	0.03	0.702178	0.227426
MAR	Fifteen-Twenty TF	Moll et al., 2007	1268A-10R-001/058-064	14.8459	-45.0774	Harz	Resduial	C		√		0.06	27.19	38.02	3.43	15.74	12.58	0.12	0.19	0.587499	0.484013
MAR	Fifteen-Twenty TF	Moll et al., 2007	1268A-10R-001/058-064	14.8459	-45.0774	Harz	Resduial	C		√		0.03	26.53	40.59	2.99	14.91	13.46	0.09	0.13	0.616667	0.506502
MAR	Fifteen-Twenty TF	Moll et al., 2007	1268A-10R-001/058-064	14.8459	-45.0774	Harz	Resduial	C		√		0.03	27.08	40.23	2.71	14.17	13.88	0.14	0.15	0.635771	0.499146
MAR	Fifteen-Twenty TF	Moll et al., 2007	1268A-11R-001/078-085	14.8459	-45.0774	Harz	Resduial	C		√		0.09	25.98	41.79	3.19	12.93	14.69	0.18	0.24	0.669373	0.519015
MAR	Fifteen-Twenty TF	Moll et al., 2007	1268A-11R-001/078-085	14.8459	-45.0774	Harz	Resduial	C		√		0.08	25.93	42.4	3.27	12.94	14.93	0.1	0.11	0.672779	0.523112
MAR	Fifteen-Twenty TF	Moll et al., 2007	1268A-11R-001/078-085	14.8459	-45.0774	Harz	Resduial	C		√		0.05	26.39	42.43	2.97	12.93	15	0.12	0.18	0.673978	0.5189
MAR	Fifteen-Twenty TF	Moll et al., 2007	1268A-11R-001/078-085	14.8459	-45.0774	Harz	Resduial	C		√		0.08	25.44	43.07	3.06	12.72	15.01	0.11	0.16	0.677711	0.531775
MAR	Fifteen-Twenty TF	Moll et al., 2007	1268A-18R-002/087-093	14.8459	-45.0774	Dunite	Impregnated/ NR	C		√		0.07	25.38	42.63	3.2	15.1	13.51	0.12	0.17	0.614548	0.529805
MAR	Fifteen-Twenty TF	Moll et al., 2007	1268A-18R-002/087-093	14.8459	-45.0774	Dunite	Impregnated/ NR	C		√		0.06	23.47	44.25	3.46	14.14	13.79	0.13	0.1	0.634755	0.558456
MAR	Fifteen-Twenty TF	Moll et al., 2007	1268A-18R-002/087-093	14.8459	-45.0774	Dunite	Impregnated/ NR	C		√		0.07	24.4	43.15	3.62	13.71	14.19	0.11	0.17	0.64843	0.542613
MAR	Fifteen-Twenty TF	Moll et al., 2007	1268A-18R-002/087-093	14.8459	-45.0774	Dunite	Impregnated/ NR	C		√		0.05	23.72	43.22	3.52	13.42	13.99	0.12	0.18	0.650066	0.55002
MAR	Fifteen-Twenty TF	Moll et al., 2007	1268A-19R-001/068-074	14.8459	-45.0774	Dunite	Impregnated/ NR	C		√		0.11	28.13	39.27	3.56	14.17	14.33	0.15	0.14	0.643127	0.483603
MAR	Fifteen-Twenty TF	Moll et al., 2007	1268A-19R-001/068-074	14.8459	-45.0774	Dunite	Impregnated/ NR	C		√		0.07	26.15	42.34	2.9	13.89	14.36	0.15	0.12	0.648171	0.52065
MAR	Fifteen-Twenty TF	Moll et al., 2007	1268A-19R-001/068-074	14.8459	-45.0774	Dunite	Impregnated/ NR	C		√		0.04	25.73	42.08	3.24	13.58	14.35	0.16	0.11	0.653143	0.523154
MAR	Fifteen-Twenty TF	Moll et al., 2007	1268A-19R-003/006-013	14.8459	-45.0774	Dunite	Impregnated/ NR	C		√		0.03	25.5	41.51	3.31	15.52	13.01	0.06	0.19	0.599005	0.521991
MAR	Fifteen-Twenty TF	Moll et al., 2007	1268A-19R-003/006-013	14.8459	-45.0774	Dunite	Impregnated/ NR	C		√		0.03	26.32	40.59	3.48	14.56	13.67	0.12	0.21	0.625898	0.508489
MAR	Fifteen-Twenty TF	Moll et al., 2007	1268A-19R-003/006-013	14.8459	-45.0774	Dunite	Impregnated/ NR	C		√		0.01	25.28	41.96	4.27	13.51	14.39	0.11	0.19	0.654942	0.526841
MAR	Fifteen-Twenty TF	Moll et al., 2007	1268A-19R-003/006-013	14.8459	-45.0774	Dunite	Impregnated/ NR	C		√		0.01	26.28	42.16	3.17	13.37	14.6	0.14	0.17	0.660549	0.518349
MAR	Fifteen-Twenty TF	Moll et al., 2007	1268A-20R-002/030-037	14.8459	-45.0774	Dunite	Impregnated/ NR	C		√		0.03	27.18	41.4	2.33	14.35	14	0.18	0.19	0.634841	0.505391
MAR	Fifteen-Twenty TF	Moll et al., 2007	1268A-20R-002/030-037	14.8459	-45.0774	Dunite	Impregnated/ NR	C		√		0.05	26.81	41.04	3.12	13.48	14.52	0.12	0.12	0.657473	0.506634
MAR	Fifteen-Twenty TF	Moll et al., 2007	1268A-20R-002/121-127	14.8459	-45.0774	Dunite	Impregnated/ NR	C		√	0.04	0.1	28.96	40.4	1.81	15.27	14.08		0.22	0.62166	0.483426
MAR	Fifteen-Twenty TF	Moll et al., 2007	1268A-20R-002/121-127	14.8459	-45.0774	Dunite	Impregnated/ NR	C		√	0.07	0.04	27.68	40.94	1.75	14.94	13.89		0.21	0.623601	0.498041
MAR	Fifteen-Twenty TF	Moll et al., 2007	1268A-20R-002/121-127	14.8459	-45.0774	Dunite	Impregnated/ NR	C		√	0.05	0.04	27.92	40.82	3.01	13.75	14.92		0.16	0.659125	0.495149
MAR	Fifteen-Twenty TF	Moll et al., 2007	1268A-20R-002/121-127	14.8459	-45.0774	Dunite	Impregnated/ NR	C		√	0.07	0.09	27.69	40.72	3.53	13.81	15.04		0.07	0.659946	0.496604
MAR	Fifteen-Twenty TF	Moll et al., 2007	1268A-24R-002/013-020	14.8459	-45.0774	Harz	Resduial	C		√		0.04	29.97	36.37	2.9	15.22	13.39	0.13	0.19	0.610551	0.448759
MAR	Fifteen-Twenty TF	Moll et al., 2007	1268A-24R-002/013-020	14.8459	-45.0774	Harz	Resduial	C		√		0.04	28	39	3.77	13.42	14.7	0.17	0.09	0.661242	0.483037
MAR	Fifteen-Twenty TF	Moll et al., 2007	1268A-24R-2/013-020	14.8459	-45.0774	Harz	Resduial	C		√		0.05	28.09	40.16	3.17	12.92	15.17	0.16	0.1	0.676619	0.489557
MAR	Fifteen-Twenty TF	Moll et al., 2007	1268A-2R-001/010-016	14.8459	-45.0774	Dunite	Impregnated/ NR	C		√		0.04	27.72	33.85	6.49	17.87	11.08	0.14	0.21	0.524917	0.450302
MAR	Fifteen-Twenty TF	Moll et al., 2007	1268A-2R-001/010-016	14.8459	-45.0774	Dunite	Impregnated/ NR	C		√		0.03	26.02	39.52	5.37	15.08	13.52	0.04	0.19	0.615037	0.504677
MAR	Fifteen-Twenty TF	Moll et al., 2007	1268A-2R-002/108-115	14.8459	-45.0774	Harz	Resduial	C		√		0.04	27.09	40.96	3.09	14.48	14.08	0.09	0.18	0.634071	0.503549
MAR	Fifteen-Twenty TF	Moll et al., 2007	1268A-2R-002/108-115	14.8459	-45.0774	Harz	Resduial	C		√		0.05	25.12	42.78	3.19	13.93	14.07	0.1	0.18	0.642845	0.533244
MAR	Fifteen-Twenty TF	Moll et al., 2007	1268A-2R-002/108-115	14.8459	-45.0774	Harz	Resduial	C		√		0.1	25.13	43.1	3.09	13.53	14.43	0.13	0.18	0.655235	0.534999
MAR	Fifteen-Twenty TF	Moll et al., 2007	1268A-2R-002/108-115	14.8459	-45.0774	Harz	Resduial	C		√		0.08	24.52	43.92	2.8	13.33	14.47	0.09	0.11	0.659214	0.545783
MAR	Fifteen-Twenty TF	Moll et al., 2007	1268A-2R-002/108-115	14.8459	-45.0774	Harz	Resduial	C		√		0.07	24.65	43.05	3.37	12.78	14.7	0.09	0.12	0.6721	0.539505
MAR	Fifteen-Twenty TF	Moll et al., 2007	1268A-2R-002/108-115	14.8459	-45.0774	Harz	Resduial	C		√		0.06	24.71	43.47	3.82	12.8	14.88	0.07	0.26	0.674433	0.541313
MAR	Fifteen-Twenty TF	Moll et al., 2007	1268A-3R-001/029-038	14.8459	-45.0774	Harz	Resduial	C		√		0.04	27.02	38.88	3.04	17.75	11.53	0.07	0.22	0.53651	0.491168
MAR	Fifteen-Twenty TF	Moll et al., 2007	1268A-3R-001/029-038	14.8459	-45.0774	Harz	Resduial	C		√		0.04	26.54	40	2.73	15.82	12.65	0.14	0.24	0.587615	0.502748
MAR	Fifteen-Twenty TF	Moll et al., 2007	1268A-4R-001/026-032	14.8459	-45.0774	Harz	Resduial	C		√		0.02	29.88	37.52	2.77	14.43	14.14	0.1	0.16	0.635858	0.457218
MAR	Fifteen-Twenty TF	Moll et al., 2007	1268A-4R-001/026-032	14.8459	-45.0774	Harz	Resduial	C		√		0.02	26.24	40.83	3.02	13.45	14.2	0.18	0.21	0.652942	0.510723
MAR	Fifteen-Twenty TF	Moll et al., 2007	1268A-4R-003/026-035	14.8459	-45.0774	Harz	Resduial	C		√	0.32	0.02	27.24	37.68	3.62	17.43	12.28		0.11	0.556634	0.481311
MAR	Fifteen-Twenty TF	Takazawa et al 2007	1271B-10R1-43-46	15.0365	-44.9485	Dunite (impregnated)	Impregnated/ NR	C	√		0.14	0.05	26.7	42.3	2.64	13.7	14.8	0.15	0.23	0.658128	0.515218
MAR	Fifteen-Twenty TF	Takazawa et al 2007	1271B-10R1-82-84	15.0365	-44.9485	Dunite (impregnated)	Impregnated/ NR	C	√		0.02	0.01	25.4	43.9	1.95	15.1	13.6	0.06	0.23	0.616119	0.536915
MAR	Fifteen-Twenty TF	Takazawa et al 2007	1271B-13R1-70-73	15.0365	-44.9485	Dunite (impregnated)	Impregnated/ NR	C	√		0.12	0.28	29.1	38.4	2.9	16.5	13.4	0.13	0.23	0.591369	0.469559
MAR	Fifteen-Twenty TF	Takazawa et al 2007	1271B-14R1-20-24	15.0365	-44.9485	Dunite	Impregnated/ NR	C	√		0.09	0.4	25.5	41.5	3.04	18.5	11.8	0.09	0.21	0.531972	0.521931
MAR	Fifteen-Twenty TF	Takazawa et al 2007	1271B-15R1-23-26	15.0365	-44.9485	Dunite	Impregnated/ NR	C	√		0.06	0.02	19.5	48.8	1.37	18.5	10.6	0.04	0.22	0.505204	0.626699
MAR	Fifteen-Twenty TF	Takazawa et al 2007	1271B-18R1-110-113	15.0365	-44.9485	Dunite (impregnated)	Impregnated/ NR	C	√		0.1	0.09	21.5	46.4	2.55	19	10.8	0.12	0.25	0.50321	0.591462
MAR	Fifteen-Twenty TF	Takazawa et al 2007	1271B-19R1-25-28	15.0365	-44.9485	Dunite	Impregnated/ NR	C	√		0.06	0.33	27	41.6	0.07	17.6	12.1	0.1	0.19	0.550586	0.508257
MAR	Fifteen-Twenty TF	Takazawa et al 2007	1271B-20R1-81-84	15.0365	-44.9485	Dunite	Impregnated/ NR	C	√		0.06	0.35	29.6	39.8	0.28	14.5	14.4	0.06	0.2	0.638951	0.474237
MAR	Fifteen-Twenty TF	Takazawa et al 2007	1271B-4R1-28-31	15.0365	-44.9485	Dunite	Impregnated/ NR	C	√		0.04	0.02	35.3	33.6	1.58	14.1	15.1	0.33	0.17	0.656166	0.389696
MAR	Fifteen-Twenty TF	Takazawa et al 2007	1271B-5R1-64-67	15.0365	-44.9485	Harz	Impregnated/ NR	C	√		0.02	0.02	37.4	33.3	0.43	12.4	16.6	0.12	0.18	0.704629	0.373941
MAR	Fifteen-Twenty TF	Takazawa et al 2007	1271B-6R1-30-33	15.0365	-44.9485	Dunite	Impregnated/ NR	C	√		0.07	0	33	37.1	0.73	14	15.1	0.21	0.19	0.65777	0.429933
MAR	Fifteen-Twenty TF	Takazawa et al 2007	1271B-7R1-49-54	15.0365	-44.9485	Dunite	Impregnated/ NR	C	√		0.07	0.05	30.9	36.5	3.3	13.8	15	0.11	0.21	0.659511	0.442092
MAR	Fifteen-Twenty TF	Takazawa et al 2007	1271B-8R1-28-31	15.0365	-44.9485	Dunite	Impregnated/ NR	C	√		0.09	0.04	31.6	36	3.26	15.5	14.1	0.14	0.22	0.618472	0.433184
MAR	Fifteen-Twenty TF	Takazawa et al 2007	1271B-8R1-83-87	15.0365	-44.9485	Dunite	Impregnated/ NR	C	√		0.06	0.02	34.2	35	0.93	13.2	15.6	0.1	0.19	0.678042	0.407065
MAR	Fifteen-Twenty TF	Vils et al, 2008	1272A-13R-001/103.5-106.5	15.0944	-44.9717	prido	Resduial	SP spotO2C5SP3	√		0.01	0.07	26.36	43.65	2.84	13.47	15.16	0.13		0.667284	0.526256
MAR	Fifteen-Twenty TF	Vils et al, 2008	1272A-16R-002/006-008	15.0944	-44.9717	prido	Resduial	SP spotO6C3SP4	√			0.03	27.04	41.63	2.53	13.7	14.63	0.14	0.02	0.655524	0.508067
MAR	Fifteen-Twenty TF	Vils et al, 2008	1272A-17R-001/057-060	15.0944	-44.9717	prido	Resduial	SP spotO7C1SP3	√			0.02	25.48	43.93	2.15	13.85	14.44	0.12	0.03	0.650093	0.536303
MAR	Fifteen-Twenty TF	Vils et al, 2008	1272A-21R-001/102-108	15.0944	-44.9717	prido	Resduial	SP spotO15C4SP2	√		0.03	0.01	27.03	43	2.18	13.81	14.79	0.11		0.656174	0.516249
MAR	Fifteen-Twenty TF	Vils et al, 2008	1272A-23R-002/022-025	15.0944	-44.9717	prido	Resduial	SP spotO18C5SP2	√		0.04	0.04	28.91	40.51	2.31	13.75	14.99	0.1		0.660176	0.484537
MAR	Fifteen-Twenty TF	Vils et al, 2008	1272A-26R-002/066-072	15.0944	-44.9717	prido	Resduial	SP spotO26C2SP1	√		0.12		27.77	40.62	3.44	13.59	14.91	0.12	0.26	0.6616	0.495268
MAR	Fifteen-Twenty TF	Moll et al., 2007	1272A-26R-003/059-068	15.0944	-44.9717	Harz	Resduial	C		√	0.03		28.6	41.34	2.46	15.42	14.02	0.117	0.24	0.61835	0.492298
MAR	Fifteen-Twenty TF	Moll et al., 2007	1272A-26R-003/059-068	15.0944	-44.9717	Harz	Resduial	C		√	0.03	0.01	27.61	42.88	2.25	14.45	14.56	0.176	0.24	0.64229	0.510247
MAR	Fifteen-Twenty TF	Moll et al., 2007	1272A-26R-003/059-068	15.0944	-44.9717	Harz	Resduial	C		√	0.02		28.11	41.99	2.75	14.32	14.73	0.099	0.24	0.647019	0.500518
MAR	Fifteen-Twenty TF	Moll et al., 2007	1272A-26R-003/059-068	15.0944	-44.9717	Harz	Resduial	C		√	0.01	0.03	27.26	42.57	2.87	13.94	14.68	0.069	0.27	0.652366	0.511622
MAR	Fifteen-Twenty TF	Moll et al., 2007	1272A-26R-003/059-068	15.0944	-44.9717	Harz	Resduial	C		√	0.01	0.02	27.74	42.65	3.13	13.86	15.06	0.115	0.26	0.659433	0.507729
MAR	Fifteen-Twenty TF	Vils et al, 2008	1272A-27R-001/028-031.5	15.0944	-44.9717	prido	Resduial	SP spot32SPC1	√		0.15	0.02	24.84	43.73	3.29	13.94	14.38	0.13	0.31	0.647669	0.541491
MAR	Fifteen-Twenty TF	Vils et al, 2008	1272A-27R-002/090-095	15.0944	-44.9717	prido	Resduial	SP spotO29C4SP1	√		0.04	0.05	25.9	42.83	2.7	13.7	14.38	0.1	0.39	0.651622	0.525917
MAR	Fifteen-Twenty TF	Moll et al., 2007	1274A-10R-001/003-010	15.6478	-46.6764	Dunite	Impregnated/ NR	C		√	0.07	0.03	28.69	40.08	1.83	15.02	13.89		0.3	0.622346	0.483779
MAR	Fifteen-Twenty TF	Moll et al., 2007	1274A-10R-001/003-010	15.6478	-46.6764	Dunite	Impregnated/ NR	C		√	0.08	0.03	28.69	39.93	2.24	14.49	14.33		0.23	0.637985	0.482843
MAR	Fifteen-Twenty TF	Moll et al., 2007	1274A-10R-001/003-010	15.6478	-46.6764	Dunite	Impregnated/ NR	C		√	0.28	0.04	29.27	39.79	2.48	14.61	14.7		0.2	0.641958	0.476971
MAR	Fifteen-Twenty TF	Moll et al., 2007	1274A-10R-001/003-010	15.6478	-46.6764	Dunite	Impregnated/ NR	C		√	0.05	0.08	28.94	42.7	1.79	11.93	16.45		0.23	0.710744	0.497435
MAR	Fifteen-Twenty TF	Moll et al., 2007	1274A-10R-001/003-010	15.6478	-46.6764	Dunite	Impregnated/ NR	C		√	0.03	0.07	29.45	42.27	1.29	11.75	16.48		0.2	0.714232	0.490539
MAR	Fifteen-Twenty TF	Seyler et al 2007	1274A-11R1-11-13	15.65	-46.6833	Harz	Resduial	C	√		0.04	0.03	30.35	40.81	0.3	14.5	14.68	0.11	0.2	0.643381	0.474247
MAR	Fifteen-Twenty TF	Seyler et al 2007	1274A-11R1-117-121	15.65	-46.6833	Harz	Resduial	C	√		0.07	0.05	31.07	41.2	0.08	13.2	15.73	0.18	0.17	0.679851	0.470774
MAR	Fifteen-Twenty TF	Moll et al., 2007	1274A-12R-001/134-142	15.6478	-46.6764	Harz	Resduial	C		√	0.23	0.07	31.1	40.85	0.3	14.07	15.48	0.068	0.22	0.662228	0.468408
MAR	Fifteen-Twenty TF	Moll et al., 2007	1274A-12R-1/134-142	15.6478	-46.6764	Harz	Resduial	C		√	0.01	0.08	33.79	38.21	0.24	13.44	15.93	0.066	0.25	0.678678	0.431361
MAR	Fifteen-Twenty TF	Seyler et al 2007	1274A-12R1-2-4	15.65	-46.6833	Harz	Resduial	C	√		0.06	0.04	29.24	41.49	1.3	14.32	14.8	0.11	0.21	0.648101	0.487673
MAR	Fifteen-Twenty TF	Seyler et al 2007	1274A-12R1-65-67	15.65	-46.6833	Harz	Resduial	C	√		0.1	0.08	28.78	41.95	0.04	14.31	14.53	0.1	0.19	0.644051	0.494391
MAR	Fifteen-Twenty TF	Seyler et al 2007	1274A-12R1-72-75	15.65	-46.6833	Harz	Resduial	C	√		0.2	0.06	29.82	36.87	4.31	13.51	15.23	0.12	0.21	0.667649	0.453382
MAR	Fifteen-Twenty TF	Seyler et al 2007	1274A-12R2-10-14	15.65	-46.6833	Harz	Resduial	C	√		0.07	0.06	31.55	36.24	4.4	9.32	17.96	0.13	0.17	0.774469	0.435205
MAR	Fifteen-Twenty TF	Seyler et al 2007	1274A-13R1-81-85	15.65	-46.6833	Harz	Resduial	C	√		0.06	0.12	31.48	39.82	0.55	12.53	16.12	0.13	0.21	0.696285	0.459038
MAR	Fifteen-Twenty TF	Moll et al., 2007	1274A-14R-001/030-036	15.6478	-46.6764	Harz	Resduial	C		√	0.02	0.15	31.12	40.23	1.73	12.47	16.39	0.155	0.19	0.700793	0.464442
MAR	Fifteen-Twenty TF	Moll et al., 2007	1274A-14R-001/030-036	15.6478	-46.6764	Harz	Resduial	C		√	0.01	0.2	30.23	41.76	1.25	12.4	16.37	0.189	0.22	0.701717	0.480977
MAR	Fifteen-Twenty TF	Moll et al., 2007	1274A-14R-001/030-036	15.6478	-46.6764	Harz	Resduial	C		√	0.03	0.11	32.85	38.84	1.19	12.39	16.49	0.207	0.28	0.703412	0.442324
MAR	Fifteen-Twenty TF	Vils et al, 2008	1274A-14R-001/076-082	15.6478	-46.6764	prido	Resduial	SP spot48SP7		√	0.02	0.17	41	28.77	0.89	14.85	14.08	0.12	0.07	0.628197	0.320065
MAR	Fifteen-Twenty TF	Vils et al, 2008	1274A-14R-001/076-082	15.6478	-46.6764	prido	Resduial	SP spot48SP5		√	0.03	0.12	38.85	31.5	1.14	14.33	14.66	0.1	0.11	0.645771	0.352298
MAR	Fifteen-Twenty TF	Vils et al, 2008	1274A-14R-001/076-082	15.6478	-46.6764	prido	Resduial	SP spot48SP1		√	0.01	0.13	35.07	34.55	1.48	13.11	15.87	0.16	0.03	0.683259	0.397912
MAR	Fifteen-Twenty TF	Vils et al, 2008	1274A-14R-001/076-082	15.6478	-46.6764	prido	Resduial	SP spot48SP1B		√	0.04	0.09	32.4	37.25	1.16	12.8	16.3	0.15	0.07	0.69412	0.435427
MAR	Fifteen-Twenty TF	Seyler et al 2007	1274A-14R1-102-106	15.65	-46.6833	Harz	Resduial	C	√		0.09	0.13	31.63	38.57	0.58	13.77	15.21	0.12	0.21	0.663112	0.449952
MAR	Fifteen-Twenty TF	Moll et al., 2007	1274A-15R-001/106-115	15.6478	-46.6764	Dunite	Impregnated/ NR	C		√	0.01	0.15	24.18	45.74	1.28	19.55	10.91	0.061	0.29	0.498609	0.559273
MAR	Fifteen-Twenty TF	Moll et al., 2007	1274A-15R-001/106-115	15.6478	-46.6764	Dunite	Impregnated/ NR	C		√	0.03	0.18	23.46	45.95	2.06	18.25	11.72	0.119	0.31	0.533665	0.567835
MAR	Fifteen-Twenty TF	Moll et al., 2007	1274A-15R-001/106-115	15.6478	-46.6764	Dunite	Impregnated/ NR	C		√	0.04	0.14	24.03	45.53	1.99	17.49	12.26	0.083	0.26	0.555383	0.559673
MAR	Fifteen-Twenty TF	Moll et al., 2007	1274A-15R-001/106-115	15.6478	-46.6764	Dunite	Impregnated/ NR	C		√	0.01	0.13	24.91	46.54	1.04	13.55	14.77	0.13	0.2	0.660146	0.556214
MAR	Fifteen-Twenty TF	Moll et al., 2007	1274A-15R-002/039-046	15.6478	-46.6764	Harz	Resduial	C		√	0.01	0.1	25.82	45.47	1.55	14.68	14.32	0.121	0.24	0.634809	0.541571
MAR	Fifteen-Twenty TF	Moll et al., 2007	1274A-15R-002/039-046	15.6478	-46.6764	Harz	Resduial	C		√	0.04	0.18	24.44	47.28	1.54	13.87	14.9	0.097	0.14	0.656868	0.564792
MAR	Fifteen-Twenty TF	Moll et al., 2007	1274A-15R-002/039-046	15.6478	-46.6764	Harz	Resduial	C		√		0.17	24.43	47.33	1.8	13.65	14.98	0.14	0.23	0.661662	0.565152
MAR	Fifteen-Twenty TF	Moll et al., 2007	1274A-15R-002/039-046	15.6478	-46.6764	Harz	Resduial	C		√	0.02	0.17	23.61	48.19	1.64	13.33	15.08	0.061	0.22	0.668428	0.577922
MAR	Fifteen-Twenty TF	Moll et al., 2007	1274A-16R-001/044-052	15.6478	-46.6764	Dunite	Impregnated/ NR	C		√	0.1	0.27	26.4	45.28		13.92	14.76	0.152	0.17	0.653923	0.535009
MAR	Fifteen-Twenty TF	Moll et al., 2007	1274A-16R-001/044-052	15.6478	-46.6764	Dunite	Impregnated/ NR	C		√	0.03	0.24	29.29	42.34	0.77	13.98	15.18	0.132	0.21	0.659279	0.492314
MAR	Fifteen-Twenty TF	Moll et al., 2007	1274A-16R-001/044-052	15.6478	-46.6764	Dunite	Impregnated/ NR	C		√		0.27	26.38	44.71	1.38	13.74	15.01	0.07	0.21	0.660638	0.532045
MAR	Fifteen-Twenty TF	Moll et al., 2007	1274A-16R-001/044-052	15.6478	-46.6764	Dunite	Impregnated/ NR	C		√	0.02	0.26	27.38	44.13	1.03	13.4	15.36	0.055	0.22	0.671338	0.519513
MAR	Fifteen-Twenty TF	Moll et al., 2007	1274A-16R-001/044-052	15.6478	-46.6764	Dunite	Impregnated/ NR	C		√	0.01	0.26	29.48	41.7	1	13.18	15.66	0.079	0.25	0.67921	0.486892
MAR	Fifteen-Twenty TF	Moll et al., 2007	1274A-17R-001/121-129	15.6478	-46.6764	Harz	Resduial	C		√	0.02	0.04	29.81	41.38	1.86	13.79	15.34	0.065	0.26	0.664687	0.482187
MAR	Fifteen-Twenty TF	Moll et al., 2007	1274A-17R-001/121-129	15.6478	-46.6764	Harz	Resduial	C		√	0.01	0.07	27.56	44.36	1.06	12.53	15.79	0.097	0.23	0.691893	0.519175
MAR	Fifteen-Twenty TF	Moll et al., 2007	1274A-17R-001/121-129	15.6478	-46.6764	Harz	Resduial	C		√	0.02	0.06	28.71	43.21	1.72	12.23	16.27	0.083	0.25	0.703321	0.502398
MAR	Fifteen-Twenty TF	Vils et al, 2008	1274A-18R-001/080-083	15.6478	-46.6764	prido	Resduial	SP spotDP49CHR1	√			0.05	37.18	31.38	3	15.33	14.36	0.09	0.1	0.625361	0.361506
MAR	Fifteen-Twenty TF	Moll et al., 2007	1274A-18R-001/083-093	15.6478	-46.6764	Harz	Resduial	C		√	0.01	0.03	33.11	38.28	1.57	13.07	16.06	0.14	0.21	0.686487	0.436804
MAR	Fifteen-Twenty TF	Moll et al., 2007	1274A-18R-001/083-093	15.6478	-46.6764	Harz	Resduial	C		√		0.05	33.4	38.62	0.71	12.79	16.25	0.185	0.23	0.693634	0.436834
MAR	Fifteen-Twenty TF	Moll et al., 2007	1274A-18R-001/083-093	15.6478	-46.6764	Harz	Resduial	C		√	0.01	0.07	31.92	40.22	1.34	11.86	16.86	0.151	0.2	0.716975	0.458073
MAR	Fifteen-Twenty TF	Moll et al., 2007	1274A-18R-001/083-093	15.6478	-46.6764	Harz	Resduial	C		√	0.03	0.07	32.11	39.88	1.58	11.66	16.97	0.201	0.25	0.721721	0.454495
MAR	Fifteen-Twenty TF	Seyler et al 2007	1274A-18R1-112-113	15.65	-46.6833	Harz	Resduial	C	√		0.1	0.05	30.8	39.94	1.03	13.19	15.62	0.14	0.23	0.678487	0.465214
MAR	Fifteen-Twenty TF	Seyler et al 2007	1274A-18R1-13-16	15.65	-46.6833	Harz	Resduial	C	√		0.11	0.07	32.03	39.93	0.28	13.19	15.95	0.15	0.19	0.68303	0.455424
MAR	Fifteen-Twenty TF	Seyler et al 2007	1274A-19R1-17-22	15.65	-46.6833	Harz	Resduial	C	√		0.11	0.1	32.35	38.68	0.52	12.25	16.37	0.14	0.19	0.704258	0.445091
MAR	Fifteen-Twenty TF	Vils et al, 2008	1274A-1R-1/088-092	15.6478	-46.6764	Harz	Resduial	SP spotDP32SPC		√	0.04	0.05	41.35	29.52	1.04	14.16	14.89	0.11	0.06	0.652036	0.323827
MAR	Fifteen-Twenty TF	Vils et al, 2008	1274A-1R-1/088-092	15.6478	-46.6764	Harz	Resduial	SP spotDP32SPC2		√	0.04	0.05	40.23	29.07	2.48	12.9	15.44	0.14	0.09	0.680804	0.326482
MAR	Fifteen-Twenty TF	Seyler et al 2007	1274A-1R1-88-92	15.65	-46.6833	Harz	Resduial	C	√		0.39	0.04	29.73	40.41	0.01	13.67	15.18	0.12	0.22	0.664298	0.476938
MAR	Fifteen-Twenty TF	Seyler et al 2007	1274A-1R1-27-31	15.65	-46.6833	Harz	Resduial	C	√		0.12	0.06	38.33	32.4	0.05	12.17	16.95	0.18	0.17	0.712801	0.361858
MAR	Fifteen-Twenty TF	Seyler et al 2007	1274A-1R1-4-5	15.65	-46.6833	Harz	Resduial	C	√		0.05	0.05	30.26	41.1	0.02	13.16	15.43	0.11	0.21	0.67631	0.476754
MAR	Fifteen-Twenty TF	Seyler et al 2007	1274A-1R1-65-66	15.65	-46.6833	Harz	Resduial	C	√		0.11	0.07	29.64	42	0.24	13.29	15.53	0.12	0.16	0.675572	0.48733
MAR	Fifteen-Twenty TF	Moll et al., 2007	1274A-20R-001/121-126	15.6478	-46.6764	Dunite	Impregnated/ NR	C		√	0.03	0.13	28.55	38.42	5.6	14.21	14.84	0.117	0.21	0.650472	0.474444
MAR	Fifteen-Twenty TF	Moll et al., 2007	1274A-20R-001/121-126	15.6478	-46.6764	Dunite	Impregnated/ NR	C		√	0.01	0.16	27.45	39.05	6.38	13.93	14.93	0.107	0.27	0.656348	0.488313
MAR	Fifteen-Twenty TF	Moll et al., 2007	1274A-20R-001/121-126	15.6478	-46.6764	Dunite	Impregnated/ NR	C		√	0.04	0.14	29	38.16	5.45	14.03	15.11	0.177	0.14	0.657437	0.468855
MAR	Fifteen-Twenty TF	Moll et al., 2007	1274A-20R-001/121-126	15.6478	-46.6764	Dunite	Impregnated/ NR	C		√	0.02	0.14	30.65	36.15	5.01	13.94	15.07	0.169	0.23	0.658289	0.441719
MAR	Fifteen-Twenty TF	Seyler et al 2007	1274A-20R1-18-24	15.65	-46.6833	Harz	Resduial	C	√		0.08	0.11	31.99	39.09	0.49	12.47	16.18	0.13	0.19	0.698082	0.450465
MAR	Fifteen-Twenty TF	Moll et al., 2007	1274A-22R-001/024-032	15.6478	-46.6764	Harz	Resduial	C		√		0.03	27.22	43.32	1.95	12.66	15.49	0.05	0.26	0.685568	0.516351
MAR	Fifteen-Twenty TF	Moll et al., 2007	1274A-22R-001/024-032	15.6478	-46.6764	Harz	Resduial	C		√	0.02	0.04	27.12	44.53	1.48	12.73	15.63	0.086	0.2	0.686319	0.524146
MAR	Fifteen-Twenty TF	Moll et al., 2007	1274A-22R-001/024-032	15.6478	-46.6764	Harz	Resduial	C		√	0.03	0.02	28.07	43.6	1.7	11.83	16.28	0.129	0.23	0.710339	0.510279
MAR	Fifteen-Twenty TF	Seyler et al 2007	1274A-23R1-53-57	15.65	-46.6833	Harz	Resduial	C	√		0.04	0.05	32.68	37.93	0.87	12.91	15.89	0.12	0.19	0.686847	0.437761
MAR	Fifteen-Twenty TF	Seyler et al 2007	1274A-24R1-90-95	15.65	-46.6833	Harz	Resduial	C	√		0.05	0.1	28.03	43.28	0.71	13.35	15.24	0.1	0.19	0.670432	0.508794
MAR	Fifteen-Twenty TF	Seyler et al 2007	1274A-26R1-52-56	15.65	-46.6833	Harz	Resduial	C	√		0.12	0.1	30.63	40.61	0.23	14.12	15.08	0.09	0.19	0.655546	0.470734
MAR	Fifteen-Twenty TF	Moll et al., 2007	1274A-27R-2/005-011	15.6478	-46.6764	Harz	Resduial	C		√	0.02	0.07	30.95	40.73	0.62	13.62	15.51	0.06	0.18	0.669888	0.46888
MAR	Fifteen-Twenty TF	Moll et al., 2007	1274A-27R-2/005-011	15.6478	-46.6764	Harz	Resduial	C		√		0.05	31.36	40.25	1.04	12.59	16.07	0.191	0.24	0.694615	0.462655
MAR	Fifteen-Twenty TF	Moll et al., 2007	1274A-27R-2/005-011	15.6478	-46.6764	Harz	Resduial	C		√	0.02	0.09	30.95	41.25	0.98	12.41	16.35	0.22	0.18	0.701292	0.47204
MAR	Fifteen-Twenty TF	Moll et al., 2007	1274A-27R-2/005-011	15.6478	-46.6764	Harz	Resduial	C		√	0.01	0.1	30.66	41.33	1.54	12.15	16.58	0.097	0.17	0.708601	0.47487
MAR	Fifteen-Twenty TF	Seyler et al 2007	1274A-27R1-87-90	15.65	-46.6833	Harz	Resduial	C	√		0.03	0.08	29.92	40.99	0.78	13.48	15.27	0.14	0.19	0.668723	0.478904
MAR	Fifteen-Twenty TF	Moll et al., 2007	1274A-27R-2/005-011	15.6478	-46.6764	Harz	Resduial	C		√	0.03	0.09	30.81	40.64	1.56	13.21	15.82	0.12	0.18	0.680927	0.469458
MAR	Fifteen-Twenty TF	Seyler et al 2007	1274A-27R2-18-21	15.65	-46.6833	Harz w/ LREE>HREE	Impregnated/ NR	C	√		0.11	0.07	30.66	40.39	0.12	14.53	14.76	0.11	0.2	0.644154	0.469137
MAR	Fifteen-Twenty TF	Seyler et al 2007	1274A-2R1-33-36	15.65	-46.6833	Harz	Resduial	C	√		0.04	0.06	34.22	35.73	1.19	12.64	16.14	0.17	0.16	0.694696	0.411915
MAR	Fifteen-Twenty TF	Moll et al., 2007	1274A-3R-001/111-120	15.6478	-46.6764	Harz	Resduial	C		√	0.02	0.05	34.77	36.68	0.64	12.68	16.4	0.164	0.18	0.697409	0.414412
MAR	Fifteen-Twenty TF	Moll et al., 2007	1274A-3R-001/111-120	15.6478	-46.6764	Harz	Resduial	C		√	0.01	0.03	33.9	37.38	1.38	12.02	16.66	0.203	0.2	0.711806	0.425188
MAR	Fifteen-Twenty TF	Moll et al., 2007	1274A-3R-001/111-120	15.6478	-46.6764	Harz	Resduial	C		√	0.02	0.04	33	38.83	0.9	11.92	16.76	0.113	0.21	0.714738	0.441137
MAR	Fifteen-Twenty TF	Moll et al., 2007	1274A-3R-001/111-120	15.6478	-46.6764	Harz	Resduial	C		√	0.01	0.06	32.9	38.68	1.33	11.85	16.82	0.162	0.19	0.716664	0.440931
MAR	Fifteen-Twenty TF	Moll et al., 2007	1274A-3R-001/111-120	15.6478	-46.6764	Harz	Resduial	C		√	0.01	0.05	32.7	38.84	1.06	11.81	16.79	0.088	0.19	0.716988	0.443453
MAR	Fifteen-Twenty TF	Moll et al., 2007	1274A-3R-001/111-120	15.6478	-46.6764	Harz	Resduial	C		√	0.05	0.06	33.02	38.74	1.42	11.64	16.86	0.188	0.19	0.720759	0.440416
MAR	Fifteen-Twenty TF	Moll et al., 2007	1274A-3R-001/111-120	15.6478	-46.6764	Harz	Resduial	C		√		0.03	34.3	37.03	1.27	11.69	17	0.15	0.17	0.72156	0.42003
MAR	Fifteen-Twenty TF	Seyler et al 2007	1274A-3R1-85-86	15.65	-46.6833	Harz	Resduial	C	√		0.04	0.04	31.8	38.12	0.66	13.16	15.37	0.13	0.2	0.675456	0.445724
MAR	Fifteen-Twenty TF	Seyler et al 2007	1274A-4R1-15-18	15.65	-46.6833	Harz	Resduial	C	√		0.04	0.04	28.88	41.07	1.13	13.85	14.75	0.11	0.2	0.65491	0.488226
MAR	Fifteen-Twenty TF	Seyler et al 2007	1274A-4R1-44-46	15.65	-46.6833	Harz	Resduial	C	√		0.49	0.04	27.53	41.19	1.66	14.6	14.55	0.12	0.2	0.639755	0.500921
MAR	Fifteen-Twenty TF	Seyler et al 2007	1274A-4R2-1-3	15.65	-46.6833	Harz	Resduial	C	√		0.07	0.05	29.59	41.2	1.18	13.46	15.32	0.14	0.21	0.669775	0.482949
MAR	Fifteen-Twenty TF	Seyler et al 2007	1274A-5R1-3-5	15.65	-46.6833	Harz	Resduial	C	√		0.24	0.03	29	38.54	0.47	13.84	14.23	0.09	0.2	0.646919	0.471323
MAR	Fifteen-Twenty TF	Seyler et al 2007	1274A-5R1-45-49	15.65	-46.6833	Harz	Resduial	C	√		0.32	0.07	33.04	37.51	0.48	14.39	15.38	0.14	0.19	0.655717	0.432331
MAR	Fifteen-Twenty TF	Vils et al, 2008	1274A-6R-2/068-070	15.6478	-46.6764	prido	Resduial	SP spot42SP3	√		0.04	0.08	52.58	12.23	4.41	24.84	5.86	0.09	0.11	0.295968	0.134974
MAR	Fifteen-Twenty TF	Moll et al., 2007	1274A-6R-2/128-135	15.6478	-46.6764	Harz	Resduial	C		√	0.03	0.02	29.54	42.41	1.53	12.74	15.97	0.096	0.25	0.690765	0.490602
MAR	Fifteen-Twenty TF	Moll et al., 2007	1274A-6R-2/128-135	15.6478	-46.6764	Harz	Resduial	C		√	0.02	0.05	29.45	42.75	1.25	12.37	16.23	0.13	0.23	0.700425	0.493361
MAR	Fifteen-Twenty TF	Seyler et al 2007	1274A-6R1-38-48	15.65	-46.6833	Harz	Resduial	C	√		0.1	0.05	29.54	41.73	0.45	12.97	15.57	0.14	0.2	0.681449	0.486563
MAR	Fifteen-Twenty TF	Moll et al., 2007	1274A-6R-2/128-135	15.6478	-46.6764	Harz	Resduial	C		√	0.01	0.05	31.83	39.26	1.55	13.31	15.76	0.038	0.24	0.678458	0.452782
MAR	Fifteen-Twenty TF	Moll et al., 2007	1274A-6R-2/128-135	15.6478	-46.6764	Harz	Resduial	C		√	0.03	0.04	31.56	39.54	1.34	13.25	15.77	0.053	0.22	0.679581	0.456656
MAR	Fifteen-Twenty TF	Moll et al., 2007	1274A-6R-2/128-135	15.6478	-46.6764	Harz	Resduial	C		√	0.03	0.04	31.79	39.71	1.41	13.26	15.94	0.059	0.19	0.681747	0.455919
MAR	Fifteen-Twenty TF	Seyler et al 2007	1274A-6R3-40-50	15.65	-46.6833	Harz	Resduial	C	√		0.07	0.05	29.38	42.01	0.24	13.94	14.91	0.15	0.21	0.655883	0.489591
MAR	Fifteen-Twenty TF	Seyler et al 2007	1274A-7R1-48-50	15.65	-46.6833	Harz	Resduial	C	√		0.03	0.06	27.58	43.48	1.27	13.45	15.11	0.14	0.21	0.666881	0.51399
MAR	Fifteen-Twenty TF	Seyler et al 2007	1274A-7R2-20-30	15.65	-46.6833	Harz	Resduial	C	√		0.07	0.03	29.21	42.1	0.46	13.14	15.38	0.16	0.2	0.675932	0.491576
MAR	Fifteen-Twenty TF	Seyler et al 2007	1274A-8R1-40-43	15.65	-46.6833	Harz	Resduial	C	√		0.05	0.1	28.65	42.5	0.66	14.52	14.59	0.12	0.21	0.641652	0.498779
MAR	Fifteen-Twenty TF	Seyler et al 2007	1274A-8R1-46-52	15.65	-46.6833	Harz	Resduial	C	√		0.07	0.04	31.3	39.07	1.26	13.59	15.36	0.19	0.17	0.668224	0.455742
MAR	Fifteen-Twenty TF	Seyler et al 2007	1274A-8R2-9-11	15.65	-46.6833	Harz	Resduial	C		√	0.091	0.033	25.144	41.857		20.972	11.565	0.077	0.336	0.495632	0.527573
MAR	Fifteen-Twenty TF	Seyler et al 2007	1274A-8R2-9-11	15.65	-46.6833	Harz	Resduial	C		√	0.057	0.048	20.949	46.379		21.231	11.301	0.115	0.293	0.486794	0.597611
MAR	Fifteen-Twenty TF	Seyler et al 2007	1274A-8R2-9-11	15.65	-46.6833	Harz	Resduial	C		√	0.054	0.039	27.135	42.014		16.381	14.049	0.126	0.2	0.604479	0.509485
MAR	Fifteen-Twenty TF	Seyler et al 2007	1274A-8R2-9-11	15.65	-46.6833	Harz	Resduial	C		√	0.066	0.035	24.203	45.105		16.836	13.17	0.143	0.224	0.582284	0.55559
MAR	Fifteen-Twenty TF	Seyler et al 2007	1274A-8R2-9-11	15.65	-46.6833	Harz	Resduial	C		√	0.068	0.06	25.662	42.494		17.887	13.031	0.129	0.221	0.56488	0.526255
MAR	Fifteen-Twenty TF	Seyler et al 2007	1274A-8R2-9-11	15.65	-46.6833	Dunite	Impregnated/ NR	C	√		0.08	0.1	26.64	43.73	1.69	13.87	14.8	0.12	0.22	0.655348	0.524078
MAR	Fifteen-Twenty TF	Seyler et al 2007	1274A-9R1-14-16	15.65	-46.6833	Harz	Resduial	C	√		0.08	0.05	30.43	41.56	0.06	12.9	15.74	0.18	0.17	0.684971	0.478133
MAR	Kane MARK	Ghose et al 1996	395A-18R1-2f	22.75	-46.0833	Harz	Resduial		√		0.02	0.13	34.13	35.26	1.45154	13.9839	15.35	0.16	0.15	0.661714	0.409348
MAR	Kane MARK	Ghose et al 1996	395A-18R2-17g	22.75	-46.0833	Harz	Resduial		√		0.01	0.14	34.11	35.01	1.84741	13.3277	15.73	0.19	0.14	0.677752	0.40777
MAR	Pico TF	Michael & Bonatti 1985b	556-13R1-1-3	38.9397	-34.6853	prido	Resduial	C	√			0.3	25.31	41.64	3.63	14.55	13.95		0.21	0.630793	0.524637
MAR	Pico TF	Michael & Bonatti 1985b	556-14R1-116-118	38.9397	-34.6853	prido	Resduial	C	√			0	29.66	37.11	3.3	15.32	13.63		0.33	0.613215	0.456325
MAR	Pico TF	Michael & Bonatti 1985b	556-14R2-114-122	38.9397	-34.6853	prido	Resduial	C	√			0	31.05	36.9	1.65	15.43	13.99		0.27	0.617692	0.443586
MAR	Pico TF	Michael & Bonatti 1985b	556-14R2-78-84	38.9397	-34.6853	prido	Resduial	C	√			0.12	28.43	38.46	2.98	16.73	12.6		0.29	0.57303	0.475754
MAR	Pico TF	Michael & Bonatti 1985b	558-42R1-122-129	37.77	-36.6565	prido	Resduial	C	√			0	25.41	45.01	1.43	14.97	13.68		0.34	0.619546	0.54302
MAR	Pico TF	Michael & Bonatti 1985b	558-42R1-49-51	38.9397	-34.6853	prido	Resduial	C	√			0.11	22.2	45.33	3.3	17.08	11.75		0.38	0.550744	0.578018
MAR	Pico TF	Michael & Bonatti 1985b	558-43R1-43-47	37.77	-36.6565	prido	Resduial	C	√			0.24	22.8	45.51	2.2	17.29	11.914		0.34	0.55115	0.57247
MAR	Pico TF	Michael & Bonatti 1985b	558-44R1-4-7	37.77	-36.6565	prido	Resduial	C	√			0	22.38	46.61	2.09	15.99	12.86		0.33	0.589014	0.582833
MAR	Oceanographer TF	Michael & Bonatti 1985b	560-4R1-60-65	34.7222	-38.8427	prido	Resduial	C	√			0.02	28.75	40.46	2.15	14.38	14.32		0.27	0.639582	0.485614
MAR	Oceanographer TF	Michael & Bonatti 1985b	560-5R1-81-84	34.7222	-38.8427	prido	Resduial	C	√			0	29.96	40.11	1.02	14.22	14.89		0.25	0.651076	0.473158
MAR	Kane MARK	Komor et al 1990	670A-2R1-20-23	23.1667	-45.0322	Harz	Resduial	C	√		0.12	0.11	36.93	32.96	1.29406	12.3256	16.84	0.16	0.17	0.708851	0.374499
MAR	Kane MARK	Juteau et al 1990	670A-4R1-19-21	23.1667	-45.0322	Harz	Resduial	C	√		0.04	0.1	41.03	26.34	2.62	12.05	17.26	0.24	0.175	0.718505	0.301019
MAR	Kane MARK	Juteau et al 1990	670A-5R1-2-6	23.1667	-45.0322	Lherz	Resduial	C	√		0.07	0.045	50.015	17.215	1.635	11.97	18.215	0.265	0.145	0.730582	0.187585
MAR	Kane MARK	Komor et al 1990	670A-5R1-8-11	23.1667	-45.0322	Harz	Resduial	C	√		0.03	0.05	47.14	21.34	1.96972	11.3676	18.3	0.22	0.15	0.741516	0.232942
MAR	Kane MARK	Komor et al 1990	670A-5R2-118-120	23.1667	-45.0322	Harz	Resduial	C	√		0.02	0.06	45.95	22.29	2.06241	11.4042	18.07	0.23	0.16	0.738464	0.24552
MAR	Kane MARK	Komor et al 1990	670A-5R2-139-142	23.1667	-45.0322	Harz	Resduial	C	√		0.04	0.06	45.97	21.95	1.99558	11.7643	17.79	0.23	0.17	0.729344	0.242604
MAR	Kane MARK	Juteau et al 1990	670A-5R2-142-145	23.1667	-45.0322	Harz w/ added Spinel	Impregnated/ NR	C	√		0.06	0.085	43.715	23.725	2.9	10.51	18.49	0.29	0.155	0.758163	0.266902
MAR	Kane MARK	Komor et al 1990	670A-5R2-78-80	23.1667	-45.0322	En Dunite	Impregnated/ NR	C	√		0.04	0.06	46.55	21.74	1.98782	11.7513	17.98	0.22	0.16	0.731653	0.238557
MAR	Kane MARK	Juteau et al 1990	670A-5R2-92-94	23.1667	-45.0322	Harz	Resduial	C	√		0.03	0.0566667	47.63	19.4533	2.65333	10.95	18.5933	0.27	0.146667	0.751606	0.215062
MAR	Kane MARK	Komor et al 1990	670A-6R1-19-22	23.1667	-45.0322	Harz	Resduial	C	√		0.1	0.05	48.73	19.77	1.20061	11.7397	18.22	0.21	0.13	0.734442	0.213936
MAR	Kane MARK	Komor et al 1990	670A-6R1-25-27	23.1667	-45.0322	Lherz	Resduial	C	√		0.06	0.05	48.6	20.02	1.4949	11.5949	18.32	0.22	0.15	0.737916	0.216509
MAR	Kane MARK	Komor et al 1990	670A-6R1-38-40	23.1667	-45.0322	Harz	Resduial	C	√		0.05	0.07	46.81	21.05	2.77814	11.2302	18.41	0.24	0.15	0.744981	0.231755
MAR	Kane MARK	Juteau et al 1990	670A-6R1-40-41	23.1667	-45.0322	Lherz	Resduial	C	√		0.095	0.11	48.88	18.24	2.265	6.26	18.54	0.33	0.14	0.840705	0.20021
MAR	Kane MARK	Juteau et al 1990	670A-6R1-49-51	23.1667	-45.0322	Lherz	Resduial	C	√		0.035	0.165	48.005	19.3	2.07	11.24	18.48	0.3	0.14	0.745536	0.212414
MAR	Kane MARK	Komor et al 1990	670A-6R1-54-56	23.1667	-45.0322	Harz	Resduial	C	√		0.08	0.07	46.68	21.33	2.37307	11.5247	18.2	0.24	0.16	0.737819	0.234615
MAR	Kane MARK	Juteau et al 1990	670A-7R1-17-18	23.1667	-45.0322	Harz w/ Amphibole	Impregnated/ NR	C	√		0.03	0.075	46.63	20.76	2.74	10.755	18.57	0.29	0.155	0.754713	0.229975
MAR	Kane MARK	Komor et al 1990	670A-7R1-2-4	23.1667	-45.0322	En Dunite	Impregnated/ NR	C	√		0.07	0.09	45.94	21.97	2.66897	11.0684	18.42	0.23	0.16	0.74783	0.242891
MAR	Kane MARK	Komor et al 1990	670A-7R1-25-27	23.1667	-45.0322	Harz	Resduial	C	√		0.02	0.09	45.32	22.48	2.39241	11.6173	17.86	0.24	0.16	0.73259	0.249673
MAR	Kane MARK	Juteau et al 1990	670A-7R1-7-10	23.1667	-45.0322	Dunite	Impregnated/ NR	C	√		0.1	0.06	46.185	18.585	3.705	13.295	16.92	0.275	0.16	0.69399	0.212565
MAR	Kane MARK	Komor et al 1990	670A-8R1-12-14	23.1667	-45.0322	Lherz	Resduial	C	√		0.06	0.07	44.91	22.15	3.24596	11.8892	17.69	0.25	0.18	0.726135	0.248607
MAR	Kane MARK	Komor et al 1990	670A-8R1-32-36	23.1667	-45.0322	Harz	Resduial	C	√		0.23	0.07	44.95	22.45	2.91148	11.5902	18.13	0.22	0.15	0.735973	0.250961
MAR	Kane MARK	Komor et al 1990	670A-8R1-6-8	23.1667	-45.0322	Lherz	Resduial	C	√		0.05	0.07	46.3	21.37	2.8169	11.0453	18.39	0.25	0.17	0.747917	0.236424
MAR	Kane MARK	Juteau et al 1990	670A-9R1-19-20	23.1667	-45.0322	Ol Websterite	Impregnated/ NR	C	√		0.09	0.02	53.3	13.355	1.145	12.275	18.465	0.32	0.165	0.728306	0.143899
MAR	Kane MARK	Stephens 1997	920B-10R1-102-108	23.3385	-45.0173	Harz	Resduial	C	√		0.04	0.04	42.9	25.07	2.36541	11.6516	17.54	0.22	0.18	0.728451	0.281621
MAR	Kane MARK	Ghose et al 1996	920B-12R1-2	23.3385	-45.0173				√		0.02	0.05	42.53	26.27	1.33389	12.4697	17.01	0.22	0.12	0.708525	0.292967
MAR	Kane MARK	Ghose et al 1996	920B-12R1-4	23.3385	-45.0173				√		0.01	0.06	44.36	23.27	1.92643	11.2966	17.72	0.24	0.14	0.736514	0.2603
MAR	Kane MARK	Ross & Elthon 1997	920B-12R1-78-83	23.3385	-45.0173	prido	Resduial	C	√		0	0.05	42.55	25.85	0.97	12.21	17.15	0.24	0.07	0.714528	0.289543
MAR	Kane MARK	Stephens 1997	920B-12R4-84-90	23.3385	-45.0173	Harz	Resduial	C	√		0.01	0.03	43.9	24.25	0.0208521	13.9112	15.83	0.19	0.17	0.669725	0.270373
MAR	Kane MARK	Stephens 1997	920B-12R5-18-23	23.3385	-45.0173	Harz	Resduial	C	√		0.02	0.04	44.29	25.12	1.30886	12.2423	17.5	0.2	0.16	0.718096	0.275613
MAR	Kane MARK	Stephens 1997	920B-12R5-23-28	23.3385	-45.0173	Harz	Resduial	C	√		0.01	0.03	42.84	24.8	2.22069	11.7218	17.34	0.18	0.18	0.72498	0.279718
MAR	Kane MARK	Ross & Elthon 1997	920B-12R5-97-100	23.3385	-45.0173	prido	Resduial	C	√		0.01	0.05	42.4	26.38	1.15	12.2	17.32	0.24	0.08	0.716702	0.294469
MAR	Kane MARK	Ross & Elthon 1997	920B-12R6-8-12	23.3385	-45.0173	prido	Resduial	C	√		0.01	0.06	42.58	26.15	1.15	12.23	17.32	0.24	0.07	0.716203	0.291777
MAR	Kane MARK	Burgath, 1997	920B-13R-003/021-026	23.3385	-45.0173	prido	Resduial	C		√		0.04	42.82	25.65	1.44	12.27	17.13	0.22	0.12	0.713288	0.286653
MAR	Kane MARK	Burgath, 1997	920B-13R-003/021-026	23.3385	-45.0173	prido	Resduial	C		√		0.04	42.12	25.82	1.84	11.99	17.19	0.21	0.09	0.718693	0.291397
MAR	Kane MARK	Burgath, 1997	920B-13R-003/021-026	23.3385	-45.0173	prido	Resduial	C		√		0.04	44.38	23.12	1.52	12.22	17.52	0.18	0.1	0.718696	0.258971
MAR	Kane MARK	Ghose et al 1996	920B-13R1-2c	23.3385	-45.0173				√		0	0.04	43.45	24.6	3.45014	10.7255	18.34	0.28	0.18	0.75291	0.27526
MAR	Kane MARK	Stephens 1997	920B-13R1-66-72	23.3385	-45.0173	Harz	Resduial	C	√		0.01	0.05	45.13	24.43	1.18964	12.3395	17.55	0.21	0.17	0.717071	0.266399
MAR	Kane MARK	Stephens 1997	920B-13R2-107-114	23.3385	-45.0173	Harz	Resduial	C	√		0.02	0.05	43.47	25.47	0.0495258	13.3554	16.32	0.22	0.17	0.685292	0.282154
MAR	Kane MARK	Stephens 1997	920B-13R2-114-120	23.3385	-45.0173	Harz	Resduial	C	√		0.02	0.05	44.18	24.6	0.122957	13.3094	16.42	0.22	0.16	0.687351	0.271948
MAR	Kane MARK	Ross & Elthon 1997	920B-13R2-59-64	23.3385	-45.0173	prido	Resduial	C	√		0.02	0.06	42.67	25.86	1.14	12.28	17.22	0.24	0.07	0.714192	0.289044
MAR	Kane MARK	Stephens 1997	920B-1R3-70-73	23.3385	-45.0173	Harz	Resduial	C	√		0.05	0.03	45.36	22.91	1.72405	11.6487	17.8	0.23	0.14	0.7314	0.253073
MAR	Kane MARK	Stephens 1997	920B-2R1-20-26	23.3385	-45.0173	Harz	Resduial	C	√		0.63	0.03	45.16	21.99	1.35641	12.6095	17.65	0.17	0.15	0.713822	0.246223
MAR	Kane MARK	Stephens 1997	920B-3R2-82-89	23.3385	-45.0173	Harz	Resduial	C	√		0.05	0.07	42.57	25.57	1.52524	11.6776	17.37	0.2	0.18	0.726077	0.287212
MAR	Kane MARK	Stephens 1997	920B-4R1-129-136	23.3385	-45.0173	Harz	Resduial	C	√		0.04	0.07	42.78	25.41	1.28049	11.6178	17.38	0.19	0.17	0.72721	0.284925
MAR	Kane MARK	Ross & Elthon 1997	920B-7R1-94-97	23.3385	-45.0173	prido	Resduial	C	√		0	0.08	40.96	27.5	1.2	12.5	16.92	0.24	0.07	0.706926	0.31053
MAR	Kane MARK	Burgath, 1997	920D-10R-3/008-012	23.3387	-45.0174	prido	Resduial	C	√			0.09	38.94	30.55	1.55	13.02	16.5	0.19	0.14	0.69309	0.344819
MAR	Kane MARK	Niida 1997	920D-11R1-15-19M	23.3387	-45.0174	Harz w/ Dunite	Impregnated/ NR	C	√		0.02	0.11	37.19	31.37	1.8632	13.5735	15.83	0.14	0.19	0.675139	0.36137
MAR	Kane MARK	Niida 1997	920D-11R1-15-19V	23.3387	-45.0174	Dunite in Harz	Impregnated/ NR	C	√		0.03	0.18	34.91	32.62	2.68395	14.635	14.95	0.13	0.21	0.645435	0.385307
MAR	Kane MARK	Ghose et al 1996	920D-12R1-7	23.3387	-45.0174	Harz	Resduial	C	√		0.02	0.06	42.3	27.09	1.16849	11.9286	17.34	0.21	0.25	0.721479	0.300513
MAR	Kane MARK	Stephens 1997	920D-12R1-72-78	23.3387	-45.0174	Harz	Resduial	C	√		0.01	0.05	42.73	26.23	1.63256	12.441	17.15	0.19	0.16	0.710689	0.291681
MAR	Kane MARK	Stephens 1997	920D-12R3-29-35	23.3387	-45.0174	Harz	Resduial	C	√		0.02	0.06	43.86	25.37	0	13.32	16.27	0.21	0.18	0.685203	0.279555
MAR	Kane MARK	Stephens 1997	920D-12R3-35-39	23.3387	-45.0174	Harz	Resduial	C	√		0.02	0.05	43.59	24.68	1.66967	11.6476	17.53	0.2	0.18	0.728405	0.275266
MAR	Kane MARK	Ross & Elthon 1997	920D-12R4-6-12	23.3387	-45.0174	prido	Resduial	C	√		0.01	0.06	43.26	25.91	0.79	11.97	17.48	0.25	0.07	0.722398	0.286625
MAR	Kane MARK	Burgath, 1997	920D-14R-3/068-074	23.3387	-45.0174	prido	Resduial	C	√			0.06	42.2	26.1	2.6	11.52	17.69	0.2	0.13	0.732364	0.293236
MAR	Kane MARK	Niida 1997	920D-14R3-29-34	23.3387	-45.0174	Harz	Resduial	C	√		0	0.11	42.17	26.52	2.02078	11.6517	17.55	0.26	0.17	0.728562	0.296704
MAR	Kane MARK	Stephens 1997	920D-14R3-7-12	23.3387	-45.0174	Harz	Resduial	C	√		0.06	0.03	43.54	24.93	1.68811	12.791	16.99	0.19	0.16	0.702998	0.277511
MAR	Kane MARK	Ross & Elthon 1997	920D-14R3-99-106	23.3387	-45.0174	prido	Resduial	C	√		0.01	0.05	42.65	25.78	1.31	12.59	17.11	0.25	0.09	0.707752	0.288504
MAR	Kane MARK	Ross & Elthon 1997	920D-14R4-134-168	23.3387	-45.0174	prido	Resduial	C	√		0.02	0.05	42.88	25.64	1.1	12.45	17.14	0.23	0.07	0.710421	0.286287
MAR	Kane MARK	Ghose et al 1996	920D-14R4-5	23.3387	-45.0174				√		0.01	0.05	41.36	25.86	2.09104	12.4885	16.6	0.21	0.14	0.703147	0.295493
MAR	Kane MARK	Ross & Elthon 1997	920D-14R4-67-71	23.3387	-45.0174	prido	Resduial	C	√		0	0.05	42.86	25.91	1.16	12.59	17.17	0.25	0.07	0.708476	0.288528
MAR	Kane MARK	Stephens 1997	920D-14R4-76-82	23.3387	-45.0174	Harz	Resduial	C	√		0.01	0.03	44.02	24.54	1.71106	12.3804	17.24	0.2	0.16	0.712766	0.272183
MAR	Kane MARK	Burgath, 1997	920D-15R-001/015-020	23.3387	-45.0174	prido	Resduial	C	√			0.04	41.81	27.02	1.64	13.08	16.66	0.21	0.1	0.694164	0.302422
MAR	Kane MARK	Stephens 1997	920D-15R1-8-15	23.3387	-45.0174	Harz	Resduial	C	√		0.03	0.04	42.51	25.52	2.05114	12.0144	17.22	0.21	0.17	0.718635	0.2871
MAR	Kane MARK	Stephens 1997	920D-15R3-114-119	23.3387	-45.0174	Harz	Resduial	C	√		0.36	0.04	41.67	24.48	3.57817	13.0203	16.87	0.2	0.19	0.697782	0.28269
MAR	Kane MARK	Stephens 1997	920D-15R3-36-40	23.3387	-45.0174	Harz	Resduial	C	√		0.03	0.05	41.66	25.85	1.92483	13.358	16.19	0.2	0.19	0.683523	0.293911
MAR	Kane MARK	Ross & Elthon 1997	920D-15R4-9-16	23.3387	-45.0174	prido	Resduial	C	√		0.01	0.08	40.95	26.17	1.23	11.77	16.98	0.24	0.05	0.71995	0.300068
MAR	Kane MARK	Stephens 1997	920D-15R5-14-22	23.3387	-45.0174	Harz	Resduial	C	√		0.02	0.04	43.72	24.79	2.12032	11.5121	17.78	0.24	0.16	0.733491	0.275559
MAR	Kane MARK	Ross & Elthon 1997	920D-15R6-59-64	23.3387	-45.0174	prido	Resduial	C	√		0	0.07	41.79	26.85	1.29	12.62	17.05	0.23	0.8	0.706532	0.301193
MAR	Kane MARK	Werner and Pilot, 1997	920D-16R-006/072-076/PC-10	23.3387	-45.0174	prido	Resduial	C		√	0.04		41.37	24.87	2.74	13.9	15.53	0.27	0.2	0.665659	0.287383
MAR	Kane MARK	Werner and Pilot, 1997	920D-16R-006/072-076/PC-10	23.3387	-45.0174	prido	Resduial	C		√	0.02	0.07	42.01	25.08	1.7	13.71	15.64	0.25	0.21	0.670277	0.285963
MAR	Kane MARK	Werner and Pilot, 1997	920D-16R-006/072-076/PC-10	23.3387	-45.0174	prido	Resduial	C		√	0.05	0.04	41.59	25.36	1.96	13.72	15.7	0.13	0.14	0.670962	0.290301
MAR	Kane MARK	Werner and Pilot, 1997	920D-16R-006/072-076/PC-10	23.3387	-45.0174	prido	Resduial	C		√	0.02	0.06	41.63	24.48	3.41	13.64	15.84	0.29	0.14	0.674205	0.282884
MAR	Kane MARK	Werner and Pilot, 1997	920D-16R-006/072-076/PC-10	23.3387	-45.0174	prido	Resduial	C		√	0.04	0.03	41.14	25.1	2.27	13.45	15.65	0.21	0.2	0.674635	0.29042
MAR	Kane MARK	Werner and Pilot, 1997	920D-16R-006/072-076/PC-10	23.3387	-45.0174	prido	Resduial	C		√	0.05	0.06	42.97	25.44	0.85	13.56	15.97	0.24	0.17	0.677285	0.284263
MAR	Kane MARK	Werner and Pilot, 1997	920D-16R-006/072-076/PC-10	23.3387	-45.0174	prido	Resduial	C		√	0.04	0.05	42.72	24.78	1.26	13.26	16.04	0.19	0.15	0.683103	0.28012
MAR	Kane MARK	Werner and Pilot, 1997	920D-16R-006/072-076/PC-10	23.3387	-45.0174	prido	Resduial	C		√	0.06	0.05	42.7	24.12	1.73	13.18	15.98	0.2	0.18	0.683601	0.274802
MAR	Kane MARK	Werner and Pilot, 1997	920D-16R-006/072-076/PC-10	23.3387	-45.0174	prido	Resduial	C		√	0.05	0.03	42.73	24.96	1.55	13.23	16.18	0.24	0.14	0.685469	0.281535
MAR	Kane MARK	Werner and Pilot, 1997	920D-16R-006/072-076/PC-10	23.3387	-45.0174	prido	Resduial	C		√		0.02	43.14	24.83	1.41	13.18	16.33	0.22	0.24	0.688268	0.278557
MAR	Kane MARK	Werner and Pilot, 1997	920D-16R-006/072-076/PC-10	23.3387	-45.0174	prido	Resduial	C		√	0.03	0.08	42.4	24.15	2.37	12.74	16.24	0.26	0.16	0.694335	0.276458
MAR	Kane MARK	Ross & Elthon 1997	920D-16R1-125-131	23.3387	-45.0174	prido	Resduial	C	√		0	0.05	43.29	25.07	0.95	12.01	17.33	0.24	0.07	0.719994	0.279794
MAR	Kane MARK	Ghose et al 1996	920D-16R1-1b	23.3387	-45.0174	prido	Resduial	C	√		0.02	0.05	42.03	26.57	1.30063	12.2597	16.99	0.22	0.14	0.71178	0.297792
MAR	Kane MARK	Stephens 1997	920D-16R3-64-70	23.3387	-45.0174	Harz	Resduial	C	√		0.02	0.05	43.25	25.38	1.74617	11.9088	17.46	0.21	0.16	0.723196	0.282464
MAR	Kane MARK	Ross & Elthon 1997	920D-16R3-92-98	23.3387	-45.0174	prido	Resduial	C	√		0.02	0.6	42.73	26.52	1.08	12.31	17.34	0.23	0.08	0.715111	0.293958
MAR	Kane MARK	Burgath, 1997	920D-17R-004/075-081	23.3387	-45.0174	prido	Resduial	C	√			0.08	41.85	26.53	2.9	11.32	17.83	0.22	0.09	0.737312	0.298375
MAR	Kane MARK	Ross & Elthon 1997	920D-17R4-47-56	23.3387	-45.0174	prido	Resduial	C	√		0.01	0.04	43.41	24.62	0.84	12.39	17	0.24	0.06	0.709727	0.275606
MAR	Kane MARK	Burgath, 1997	920D-18R-004/015-020	23.3387	-45.0174	prido	Resduial	C		√		0.03	42.53	25.51	2.07	13.81	16.38		0.13	0.67883	0.286923
MAR	Kane MARK	Burgath, 1997	920D-18R-004/015-020	23.3387	-45.0174	prido	Resduial	C		√		0.04	42.55	25.25	2.24	13.23	16.69		0.13	0.692121	0.284736
MAR	Kane MARK	Stephens 1997	920D-18R2-35-41	23.3387	-45.0174	Harz	Resduial	C	√		0.02	0.05	43.19	25.23	1.85608	12.1399	17.3	0.2	0.16	0.71747	0.281545
MAR	Kane MARK	Stephens 1997	920D-18R4-86-93	23.3387	-45.0174	Harz	Resduial	C	√		0.01	0.05	43.56	24.69	1.75422	12.2615	17.19	0.2	0.17	0.714143	0.275484
MAR	Kane MARK	Werner and Pilot, 1997	920D-19R-001/045-051/PC-5	23.3387	-45.0174	prido	Resduial	C	√		0.04	0.01	41.38	25.93	2.26	12.23	16.67	0.23	0.15	0.708364	0.295956
MAR	Kane MARK	Ghose et al 1996	920D-19R3-1	23.3387	-45.0174				√		0.02	0.07	42.36	26.4	1.09478	12.1649	17.08	0.23	0.16	0.714448	0.294823
MAR	Kane MARK	Ghose et al 1996	920D-20R3-1a	23.3387	-45.0174				√		0.01	0.08	41.4	26.89	0.99356	12.266	16.75	0.21	0.17	0.708746	0.303484
MAR	Kane MARK	Stephens 1997	920D-20R5-54-60	23.3387	-45.0174	Harz	Resduial	C	√		0	0.03	45.64	22.81	1.33128	12.0921	17.48	0.21	0.14	0.720358	0.251088
MAR	Kane MARK	Burgath, 1997	920D-21R-002/074-079	23.3387	-45.0174	prido	Resduial	C		√		0.06	42	27.19	1.73	11.78	17.51	0.23	0.15	0.725936	0.302788
MAR	Kane MARK	Burgath, 1997	920D-21R-002/074-079	23.3387	-45.0174	prido	Resduial	C		√		0.02	46.52	22.1	1.14	12.04	7.75		0.11	0.534244	0.241671
MAR	Kane MARK	Burgath, 1997	920D-21R-002/074-079	23.3387	-45.0174	prido	Resduial	C		√		0.02	45.17	23.5	1.45	12.05	17.11		0.08	0.716737	0.258713
MAR	Kane MARK	Werner and Pilot, 1997	920D-22R-002/034-037/PC-1D	23.3387	-45.0174	prido	Resduial	C		√	0.07	0.04	40.74	27.13	1.67	13.55	15.78	0.22	0.17	0.674825	0.308785
MAR	Kane MARK	Werner and Pilot, 1997	920D-22R-002/034-037/PC-1D	23.3387	-45.0174	prido	Resduial	C		√	0.01	0.07	41.48	26.9	1.58	13.57	16.03	0.18	0.17	0.677943	0.303155
MAR	Kane MARK	Werner and Pilot, 1997	920D-22R-002/034-037/PC-1D	23.3387	-45.0174	prido	Resduial	C		√	0.02	0.07	41.22	27.52	1.24	13.49	15.99	0.27	0.16	0.678688	0.309332
MAR	Kane MARK	Werner and Pilot, 1997	920D-22R-002/034-037/PC-1D	23.3387	-45.0174	prido	Resduial	C		√	0.01	0.08	40.99	27.29	1.11	13.36	15.93	0.22	0.16	0.679978	0.308735
MAR	Kane MARK	Werner and Pilot, 1997	920D-22R-002/034-037/PC-1D	23.3387	-45.0174	prido	Resduial	C		√	0.07	0.05	41.25	27.23	1.62	13.32	16.15	0.18	0.13	0.683604	0.306918
MAR	Kane MARK	Werner and Pilot, 1997	920D-22R-002/034-037/PC-1D	23.3387	-45.0174	prido	Resduial	C		√	0.08	0.07	41.63	26.81	1.37	13.23	16.09	0.21	0.14	0.684265	0.301686
MAR	Kane MARK	Werner and Pilot, 1997	920D-22R-002/034-037/PC-1D	23.3387	-45.0174	prido	Resduial	C		√	0.07	0.09	41.2	26.91	1.63	13.22	16.08	0.2	0.11	0.684294	0.304666
MAR	Kane MARK	Werner and Pilot, 1997	920D-22R-002/034-037/PC-1D	23.3387	-45.0174	prido	Resduial	C		√	0.07	0.09	41.21	26.87	2.02	13.22	16.1	0.25	0.17	0.684563	0.3043
MAR	Kane MARK	Werner and Pilot, 1997	920D-22R-002/034-037/PC-1D	23.3387	-45.0174	prido	Resduial	C		√	0.07	0.09	40.96	27.48	1.37	13.13	16.07	0.2	0.19	0.685634	0.310374
MAR	Kane MARK	Werner and Pilot, 1997	920D-22R-002/034-037/PC-1D	23.3387	-45.0174	prido	Resduial	C		√	0.04	0.08	41.04	27.19	1.06	13.05	16.01	0.23	0.2	0.686145	0.307692
MAR	Kane MARK	Werner and Pilot, 1997	920D-22R-002/034-037/PC-1D	23.3387	-45.0174	prido	Resduial	C		√	0.05	0.05	41.11	26.95	1.52	13.15	16.15	0.13	0.14	0.686376	0.305445
MAR	Kane MARK	Werner and Pilot, 1997	920D-22R-002/034-037/PC-1D	23.3387	-45.0174	prido	Resduial	C		√	0.03	0.08	41.28	26.85	1.75	13.01	16.19	0.33	0.16	0.689206	0.303783
MAR	Kane MARK	Werner and Pilot, 1997	920D-22R-002/034-037/PC-1D	23.3387	-45.0174	prido	Resduial	C		√	0.06	0.06	41.09	27.03	1.51	12.96	16.16	0.24	0.16	0.689633	0.306177
MAR	Kane MARK	Werner and Pilot, 1997	920D-22R-002/034-037/PC-1D	23.3387	-45.0174	prido	Resduial	C		√	0.08	0.09	41.17	26.93	1.65	12.91	16.14	0.32	0.15	0.690195	0.304978
MAR	Kane MARK	Werner and Pilot, 1997	920D-22R-002/034-037/PC-1D	23.3387	-45.0174	prido	Resduial	C		√	0.08	0.09	41.37	26.79	1.7	12.92	16.27	0.19	0.12	0.691743	0.30285
MAR	Kane MARK	Werner and Pilot, 1997	920D-22R-002/034-037/PC-1D	23.3387	-45.0174	prido	Resduial	C		√	0.02	0.06	41.03	26.89	1.69	12.84	16.25	0.31	0.14	0.692804	0.305385
MAR	Kane MARK	Werner and Pilot, 1997	920D-22R-002/034-037/PC-1D	23.3387	-45.0174	prido	Resduial	C		√	0.03	0.11	41.54	26.75	1.59	12.84	16.34	0.3	0.12	0.693978	0.30167
MAR	Kane MARK	Werner and Pilot, 1997	920D-22R-002/034-037/PC-1D	23.3387	-45.0174	prido	Resduial	C		√	0.06	0.05	41.13	27.13	1.7	12.72	16.28	0.31	0.2	0.69519	0.306755
MAR	Kane MARK	Niida 1997	920D-22R2-4-9	23.3387	-45.0174	Lherz	Resduial	C	√		0.01	0.08	42.08	26.26	2.10052	11.6099	17.5	0.24	0.14	0.728707	0.295096
MAR	Kane MARK	Stephens 1997	920D-22R2-69-73	23.3387	-45.0174	Dunite	Impregnated/ NR	C	√		0.01	0.05	42.57	25.23	1.55143	12.574	16.71	0.21	0.17	0.703101	0.284479
MAR	Kane MARK	Niida 1997	920D-22R2-73-77	23.3387	-45.0174	Lherz	Resduial	C	√		0.01	0.11	41.91	26.18	1.97016	11.7472	17.32	0.22	0.18	0.724317	0.295304
MAR	Kane MARK	Stephens 1997	920D-22R3-19-23	23.3387	-45.0174	Harz	Resduial	C	√		0.02	0.05	42.59	25.11	1.66502	11.8418	17.15	0.2	0.16	0.720732	0.283414
MAR	Kane MARK	Ghose et al 1996	920D-22R3-1a	23.3387	-45.0174	Harz	Resduial		√		0.01	0.06	41.5	26.8	1.01531	12.6464	16.56	0.2	0.14	0.700011	0.302267
MAR	Kane MARK	Niida 1997	920D-22R3-38-43	23.3387	-45.0174	Harz	Resduial	C	√		0.04	0.08	42.63	26.52	1.70122	11.7792	17.63	0.21	0.17	0.727306	0.294445
MAR	Kane MARK	Ross & Elthon 1997	920D-22R3-48-52	23.3387	-45.0174	prido	Resduial	C	√		0	0.04	42.88	26	1.04	12.52	17.19	0.23	0.07	0.709866	0.289144
MAR	Kane MARK	Niida 1997	920D-22R4-104-109	23.3387	-45.0174	Harz	Resduial	C	√		0.03	0.06	42.6	25.41	2.29286	12.0169	17.34	0.2	0.12	0.719995	0.285785
MAR	Kane MARK	Burgath, 1997	920D-22R-5/037-043	23.3387	-45.0174	prido	Resduial	C	√			0.07	41.97	25.93	2.3	11.34	17.56	0.24	0.13	0.734001	0.293014
MAR	Kane MARK	Stephens 1997	920D-22R5-11-116	23.3387	-45.0174	Harz	Resduial	C	√		0.02	0.06	42.06	24.89	2.22889	12.2744	16.77	0.23	0.17	0.70885	0.284171
MAR	Kane MARK	Niida 1997	920D-22R5-120-128	23.3387	-45.0174	Harz w/ Gb Vn	Impregnated/ NR	C	√		0.01	0.22	30.22	37.05	3.49953	14.5811	14.46	0.2	0.25	0.638624	0.451288
MAR	Kane MARK	Stephens 1997	920D-22R5-3-9	23.3387	-45.0174	Harz	Resduial	C	√		0.04	0.05	43.35	24.92	1.63096	12.2824	17.16	0.21	0.17	0.713439	0.278308
MAR	Kane MARK	Niida 1997	920D-22R5-75-80	23.3387	-45.0174	Harz	Resduial	C	√		0.04	0.08	42.56	25.96	2.11396	12.2078	17.29	0.24	0.19	0.716219	0.290369
MAR	Kane MARK	Niida 1997	920D-22R6-111-117	23.3387	-45.0174	Harz	Resduial	C	√		0.03	0.32	28.02	39.72	3.2636	14.9234	14.18	0.19	0.25	0.628698	0.487428
MAR	Kane MARK	Niida 1997	920D-22R7-56-61	23.3387	-45.0174	Harz w/ Gb Vn	Impregnated/ NR	C	√		0.02	0.04	43.1	25.44	2.12283	12.0099	17.45	0.19	0.17	0.721386	0.283649
MAR	Kane MARK	Ross & Elthon 1997	920D-22R7-7-12	23.3387	-45.0174	prido	Resduial	C	√		0	0.03	43.6	25.06	1.24	13.04	17.04	0.21	0.07	0.699575	0.278278
MAR	Kane MARK	Niida 1997	920D-2R1-21-24	23.3387	-45.0174	Dunite w/ Gb Vn	Impregnated/ NR	C	√		0	0.1	40.27	28.04	1.71694	13.4051	16.12	0.25	0.2	0.681823	0.318384
MAR	Kane MARK	Stephens 1997	920D-2R2-33-38	23.3387	-45.0174	Harz	Resduial	C	√		0.01	0.06	42.34	26.4	1.76491	12.7519	16.91	0.19	0.16	0.702652	0.294921
MAR	Kane MARK	Stephens 1997	920D-5R2-76-82	23.3387	-45.0174	Harz	Resduial	C	√		0.04	0.06	43.57	25.42	1.47534	11.9025	17.58	0.19	0.16	0.724671	0.281291
MAR	Kane MARK	Burgath, 1997	920D-6R-002/100-104	23.3387	-45.0174	prido	Resduial	C	√			0.07	42.58	27	1.35	12.09	17.43	0.26	0.11	0.719816	0.298431
MAR	Kane MARK	Stephens 1997	920D-6R3-63-68	23.3387	-45.0174	Harz	Resduial	C	√		0.01	0.04	48.25	20.57	0.840732	11.8735	17.94	0.21	0.14	0.729178	0.222389
MAR	Kane MARK	Stephens 1997	920D-7R2-71-78	23.3387	-45.0174	Harz	Resduial	C	√		0.21	0.04	44.27	23.54	1.26976	12.4375	17.22	0.2	0.14	0.711585	0.262921
MAR	Kane MARK	Burgath, 1997	920D-8R-002/062-069	23.3387	-45.0174	prido	Resduial	C	√			0.04	42.2	25.66	2.51	11.9	17.31	0.21	0.12	0.721613	0.289725
MAR	Romanche TF: East	Bryndzia & Wood 1990	AII20-17-29	-0.05	-17.5833	Harz	Resduial	C	√		0	0.17	37.43	28.82	4.76	10.89	17.42	0.18	0.44	0.740296	0.340597
MAR	Romanche TF: East	Bryndzia & Wood 1990	AII20-17-77	-0.05	-17.5833	Harz	Resduial	C	√		0	0.14	35.94	29.86	4.97	11.56	16.97	0.14	0.04	0.723448	0.357883
MAR	Ridge at 43N	Shibata & Thompson 1986	AII32-8-12	43.21	-28.9333	prido	Resduial	C		√	0	0.13	23.22	45.99		16.84	13.86	0.13	0.23	0.594592	0.57057
MAR	Ridge at 43N	Shibata & Thompson 1986	AII32-8-12	43.21	-28.9333	prido	Resduial	C		√	0	0.08	25.35	43.31		16.59	14.16	0.13	0.24	0.603329	0.53404
MAR	Ridge at 43N	Shibata & Thompson 1986	AII32-8-16	43.21	-28.9333	prido	Resduial	C	√		0.18	0.06	31.46	37.18	1.56453	15.0022	14.38	0.08	0.27	0.630735	0.442214
MAR	Ridge at 43N	Shibata & Thompson 1986	AII32-8-4	43.21	-28.9333	prido	Resduial	C	√		0.06	0.03	28.98	38.89	2.81021	13.6413	14.74	0.09	0.26	0.65818	0.473748
MAR	Ridge at 43N	Shibata & Thompson 1986	AII32-8-42	43.21	-28.9333	prido	Resduial	C	√		0	0.04	29.4	40.08	1.38731	14.8317	14.13	0.09	0.25	0.629312	0.477677
MAR	Ridge at 43N	Shibata & Thompson 1986	AII32-8-6	43.21	-28.9333	prido	Resduial	C		√	0.02	0.07	26.83	43.35		14.94	14.69	0.13	0.26	0.636651	0.520127
MAR	Ridge at 43N	Shibata & Thompson 1986	AII32-8-6	43.21	-28.9333	prido	Resduial	C		√	0	0.01	38.12	31.55		14.31	16.26	0.18	0.15	0.669402	0.357002
MAR	Ridge at 43N	Shibata & Thompson 1986	AII32-8-83	43.21	-28.9333	prido	Resduial	C	√		0.15	0.11	32.29	33.36	3.10387	16.5371	13.31		0.21	0.589196	0.409355
MAR	Ridge at 43N	Shibata & Thompson 1986	AII32-8-87	43.21	-28.9333	prido	Resduial	C		√	0.02	0.08	28.1	39.96		17.82	13.84	0.12	0.22	0.580536	0.488221
MAR	Ridge at 43N	Shibata & Thompson 1986	AII32-8-9	43.21	-28.9333	prido	Resduial	C	√			0.07	28.57	39.1	3.7	13.05	15.07	0.13	0.3	0.67297	0.478646
MAR	22 deg S TF	Mallick et al 2014	AII60-9-56	-21.9333	-11.8	Harz	Resduial	C	√			0.11	38.04	26.67	5.67	11.46	17.06	0.11	0.14	0.726236	0.319878
MAR	22 deg S TF	Bryndzia & Wood 1990	AII60-9-73-HD1	-21.9333	-11.8	Harz	Resduial	C	√			0.08	39.55	27.02	4.02	10.9	17.58	0.13	0.17	0.741874	0.314272
MAR	22 deg S TF	Bryndzia & Wood 1990	AII60-9-73-HD2	-21.9333	-11.8	Harz	Resduial	C	√			0.05	39.38	26.81	4.14	11.01	17.38	0.18	0.17	0.737739	0.313519
MAR	22 deg S TF	Mallick et al 2014	AII60-9-74	-21.9333	-11.8	Pl Lherz	Impregnated/ NR	C	√			0.48	33.79	29	6.82	16.61	13.68	0.17	0.22	0.594756	0.365377
MAR	22 deg S TF	Bryndzia & Wood 1990	AII60-9-75	-21.9333	-11.8	Harz	Resduial	C	√			0.09	37.9	29.31	3.74	10.78	17.53	0.16	0.16	0.743445	0.341581
MAR	Kane TF	Mallick et al 2014	AII96-1-03M	23.8045	-46.5747	Harz w/ Ol Webst Vn	Impregnated/ NR	C	√		0	0.08	37.54	30.31	2.75681	11.5994	17.05		0.17	0.723708	0.351338
MAR	Kane TF	Mallick et al 2014	AII96-1-07	23.8045	-46.5747	Pl Lherz	Impregnated/ NR	C	√		0	0.24	35.51	31.08	3.72287	12.7301	16.2		0.21	0.693976	0.369938
MAR	Kane TF	Mallick et al 2014	AII96-1-19	23.8045	-46.5747	Harz	Resduial	C	√		0	0.04	40.8	26.32	2.81993	12.5526	16.71		0.19	0.703457	0.302043
MAR	Kane TF	Mallick et al 2014	AII96-1-24	23.8045	-46.5747	Harz	Resduial	C	√		0.01	0.07	25.34	43.28	2.38296	13.9758	14.23		0.18	0.644685	0.533966
MAR	Vema TF	Bonatti et al. 2003	AT79	10.76	-42.8	perido	Resduial	sp1-C		√	0.01	0.04	56.71	14.38		11.41	19.2	0.34	0	0.749914	0.145375
MAR	Vema TF	Bonatti et al. 2003	AT79	10.76	-42.8	perido	Resduial	sp1-C		√	0.04	0.05	53.94	16.26		12.64	18.11	0.3	0	0.71856	0.168206
MAR	Vema TF	Bonatti et al. 2003	AT79	10.76	-42.8	perido	Resduial	sp1-C		√	0.03	0.05	55.12	15.41		11.98	19.18	0.33	0	0.74046	0.157927
MAR	Vema TF	Bonatti et al. 2003	AT79	10.76	-42.8	perido	Resduial	sp1-C		√	0.02	0.06	54.88	15.05		11.34	19.55	0.36	0.67	0.754428	0.155381
MAR	Vema TF	Bonatti et al. 2003	AT79J	10.76	-42.8	perido	Resduial	sp1-C		√	0.01	0.11	41.01	30.21		12.78	17.17	0.21	0.04	0.705373	0.330732
MAR	Vema TF	Bonatti et al. 2003	AT79J	10.76	-42.8	perido	Resduial	sp1-C		√	0.03	0.08	41.73	30.61		13.28	17.41	0.19	0.68	0.700256	0.329792
MAR	Vema TF	Bonatti et al. 2003	AT79J	10.76	-42.8	perido	Resduial	sp1-C		√	0.01	0.11	42.09	30.87		13.22	17.66	0.13	0.52	0.704184	0.329762
MAR	Vema TF	Bonatti et al. 2003	AT83A	10.7	-41.61	perido	Resduial	sp1-C		√	0	0	38.57	30.38		15.32	15.98		0.03	0.650198	0.345716
MAR	Vema TF	Bonatti et al. 2003	AT83A	10.7	-41.61	perido	Resduial	sp2-C		√	0	0	39.89	29.86		14.95	16.21		0.09	0.658957	0.334291
MAR	Vema TF	Bonatti et al. 2003	AT83A	10.7	-41.61	perido	Resduial	sp3-C		√	0	0.07	39.97	28.27		13.88	16.79		0	0.683103	0.321789
MAR	Vema TF	Bonatti et al. 2003	AT83A	10.7	-41.61	perido	Resduial	spn4-C		√	0	0.04	37.77	31.04		14.47	16.07		0.04	0.664321	0.35538
MAR	Kane TF	Ghose et al 1996	CD57-D1-1B-1	23.6333	-45.2667	Lherz	Resduial		√		0.01	0.05	51.23	15.91	2.32	10.44	19.01	0.31	0.18	0.764418	0.172414
MAR	Kane TF	Ghose et al 1996	CD57-D2-2	23.6333	-45.3333	Lherz	Resduial		√		0.01	0.09	51.3	16.91	0.65	11.6	18.27	0.29	0.11	0.737301	0.181084
MAR	Kane TF	Ghose et al 1996	CD57-D2-2-2	23.6333	-45.3333	Harz	Resduial		√		0.01	0.08	50.27	17.87	1.62	9.93	19.25	0.31	0.21	0.775509	0.192551
MAR	Kane TF	Ghose et al 1996	CD57-D2-2-3a	23.6333	-45.3333	Perid	Resduial		√		0.04	0.06	51.61	15.7	2.13	10.61	19	0.28	0.11	0.761401	0.169484
MAR	Vema TF	Bonatti et al. 2003	CH78 DR10-1	10.68	-42.66	perido	Resduial	sp1-C		√	0.03	0.06	48.27	20.79		13.85	18.12	0.19	0	0.699825	0.224162
MAR	Vema TF	Bonatti et al. 2003	CH78 DR10-1	10.68	-42.66	perido	Resduial	sp1-C		√	0.03	0.04	50.34	18.26		13.6	18.52	0.23	0	0.70817	0.195711
MAR	Vema TF	Bonatti et al. 2003	CH78 DR10-1	10.68	-42.66	perido	Resduial	sp1-C		√	0	0.13	44.3	23.92		14.31	17.55	0.18	0	0.686074	0.265904
MAR	Vema TF	Bonatti et al. 2003	CH78 DR10-1	10.68	-42.66	perido	Resduial	sp1-C		√	0.01	0.08	43.76	25.44		14.72	17.07	0.15	0	0.673894	0.280571
MAR	Vema TF	Bonatti et al. 2003	EW 12-1	10.7	-41.61	perido	Resduial	sp1-C		√	0	0.11	47.34	20.71		12.74	18.16	0.37	0	0.717523	0.226887
MAR	Vema TF	Bonatti et al. 2003	EW 12-1	10.7	-41.61	perido	Resduial	sp1-C		√	0	0.16	48.62	19.51		12.83	18.27	0.23	0	0.71732	0.212095
MAR	Vema TF	Bonatti et al. 2003	EW 12-1	10.7	-41.61	perido	Resduial	sp2-C		√	0	0.14	48.07	19.99		12.53	18.29	0.25	0	0.722313	0.218119
MAR	Vema TF	Bonatti et al. 2003	EW 12-1	10.7	-41.61	perido	Resduial	sp2-C		√	0	0.09	49.34	19.17		12.75	18.45	0.24	0	0.720565	0.206751
MAR	Vema TF	Bonatti et al. 2003	EW 12-1	10.7	-41.61	perido	Resduial	sp2-C		√	0.02	0.16	47.68	20.48		12.53	18.12	0.36	0	0.720436	0.223689
MAR	Vema TF	Bonatti et al. 2003	EW 12-1	10.7	-41.61	perido	Resduial	sp3-C		√	0.03	0.12	47.65	20.15		12.05	18.03	0.23	0	0.727248	0.220989
MAR	Vema TF	Bonatti et al. 2003	EW 12-1	10.7	-41.61	perido	Resduial	sp3-C		√	0.02	0.13	47.49	19.9		12.09	17.96	0.22	0	0.725817	0.219423
MAR	Vema TF	Bonatti et al. 2003	EW 12-2	10.7	-41.61	perido	Resduial	sp1-C		√	0	0.06	47.4	21.78		12.84	18.41	0.21	0	0.718708	0.235616
MAR	Vema TF	Bonatti et al. 2003	EW 12-2	10.7	-41.61	perido	Resduial	sp2-C		√	0	0.1	47.25	22		13.03	18.01	0.24	0	0.711238	0.238006
MAR	Vema TF	Bonatti et al. 2003	EW 12-2	10.7	-41.61	perido	Resduial	sp3-C		√	0.04	0.16	44.98	24.56		13.08	18.09	0.26	0	0.711362	0.26809
MAR	Vema TF	Bonatti et al. 2003	EW 12-2	10.7	-41.61	perido	Resduial	spn4-C		√	0	0.11	47.18	22.88		12.84	18.27	0.2	0	0.717162	0.245466
MAR	Vema TF	Bonatti et al. 2003	EW 12-3	10.7	-41.61	perido	Resduial	sp1-C		√	0	0.09	46.38	21.24		13.18	18.02	0.31	0	0.708996	0.235013
MAR	Vema TF	Bonatti et al. 2003	EW 12-3	10.7	-41.61	perido	Resduial	sp1-C		√	0	0.14	46.34	21.07		12.87	17.72	0.24	0	0.710441	0.233726
MAR	Vema TF	Bonatti et al. 2003	EW 12-3	10.7	-41.61	perido	Resduial	sp1-C		√	0	0.08	46.17	22.49		12.74	17.76	0.25	0	0.712987	0.246291
MAR	Vema TF	Bonatti et al. 2003	EW 12-3	10.7	-41.61	perido	Resduial	sp1-C		√	0	0.13	46.25	21.16		12.89	17.67	0.18	0	0.70954	0.23484
MAR	Vema TF	Bonatti et al. 2003	EW 12-3	10.7	-41.61	perido	Resduial	sp1-C		√	0	0.13	47.39	20.19		12.51	18.09	0.26	0	0.720424	0.222275
MAR	Vema TF	Bonatti et al. 2003	EW 12-3	10.7	-41.61	perido	Resduial	sp1-C		√	0	0.13	46.05	21.83		12.92	18.21	0.37	0	0.715231	0.24128
MAR	Vema TF	Bonatti et al. 2003	EW 12-3	10.7	-41.61	perido	Resduial	sp1-C		√	0.02	0.12	46.53	21.12		13.36	17.87	0.27	0	0.704452	0.233418
MAR	Vema TF	Bonatti et al. 2003	EW 12-3	10.7	-41.61	perido	Resduial	sp1-C		√	0	0.1	46.8	21.19		13.16	18.25	0.21	0	0.711918	0.232975
MAR	Vema TF	Bonatti et al. 2003	EW 12-3	10.7	-41.61	perido	Resduial	sp2-C		√	0.07	0.09	48.07	19.77		13.34	18.62	0.29	0.03	0.713246	0.216238
MAR	Vema TF	Bonatti et al. 2003	EW 12-3	10.7	-41.61	perido	Resduial	sp8-C		√	0.04	0.13	46.05	19.34		12.75	17.98	0.28	0	0.71534	0.219808
MAR	Vema TF	Bonatti et al. 2003	EW 12-3	10.7	-41.61	perido	Resduial	sp9-C		√	0	0.12	45.25	22.21		13.17	18.07	0.29	0	0.709724	0.247704
MAR	Vema TF	Bonatti et al. 2003	EW 12-5	10.7	-41.61	perido	Resduial	sp1-C		√	0	0.04	48.04	19.79		12.03	18.53	0.36	0	0.732965	0.216515
MAR	Vema TF	Bonatti et al. 2003	EW 12-5	10.7	-41.61	perido	Resduial	sp1-C		√	0.03	0.04	48.55	20.22		11.78	18.55	0.29	0	0.737265	0.218376
MAR	Vema TF	Bonatti et al. 2003	EW 12-5	10.7	-41.61	perido	Resduial	sp1-C		√	0	0.06	49.96	18.66		11.57	18.86	0.44	0	0.743904	0.200355
MAR	Vema TF	Bonatti et al. 2003	EW 12-5	10.7	-41.61	perido	Resduial	sp1-C		√	0	0.07	48.49	19.45		11.9	19.06	0.29	0	0.740542	0.212028
MAR	Vema TF	Bonatti et al. 2003	EW 12-5	10.7	-41.61	perido	Resduial	sp2-C		√	0	0.02	49.79	19.17		12.19	18.51	0.26	0	0.730159	0.205266
MAR	Vema TF	Bonatti et al. 2003	EW 13-3	10.7	-41.63	perido	Resduial	sp1-C		√	0	0.12968	39.1728	28.6792		13.9356	16.6289	0.139655	0.239409	0.680144	0.329368
MAR	Vema TF	Bonatti et al. 2003	EW 13-3	10.7	-41.63	perido	Resduial	sp2-C		√	0.01967	0.159606	40.6874	27.5719		14.3546	16.5192	0.159606	0.12968	0.672208	0.312522
MAR	Vema TF	Bonatti et al. 2003	EW 13-5	10.7	-41.63	perido	Resduial	sp1-C		√		0.19	41.49	25.07		14.44	16.22	0.19	0	0.666851	0.288431
MAR	Vema TF	Bonatti et al. 2003	EW 13-5	10.7	-41.63	perido	Resduial	sp2-C		√		0.13	42.19	24.82		14.08	16.72	0.21	0	0.679088	0.282972
MAR	Vema TF	Bonatti et al. 2003	EW 13-5	10.7	-41.63	perido	Resduial	sp3-C		√		0.14	43.87	24.02		13.8	16.45	0.27	0	0.679917	0.268631
MAR	Vema TF	Bonatti et al. 2003	EW 13-5	10.7	-41.63	perido	Resduial	spn4-C		√		0.12	45.22	24.4		13.93	16.57	0.24	0	0.679458	0.26577
MAR	Vema TF	Bonatti et al. 2003	EW 13-5	10.7	-41.63	perido	Resduial	spn5-C		√		0.14	42.2	25.3		14.44	15.91	0.14	0	0.66255	0.286826
MAR	Vema TF	Bonatti et al. 2003	EW 13-6	10.7	-41.63	perido	Resduial	sp1-C		√	0.06	0.15	51.28	17.63		13.72	18.46	0.33	0.03	0.705678	0.187409
MAR	Vema TF	Bonatti et al. 2003	EW 13-6	10.7	-41.63	perido	Resduial	sp1-C		√		0.09	50.66	15.44		13.2	18.55	0.26	0.03	0.714632	0.169749
MAR	Vema TF	Bonatti et al. 2003	EW 13-6	10.7	-41.63	perido	Resduial	sp2-C		√	0.02	0.15	51.77	16.94		13.46	18.96	0.31	0.06	0.715112	0.179997
MAR	Vema TF	Bonatti et al. 2003	EW 13-6	10.7	-41.63	perido	Resduial	sp2-C		√		0.05	50.03	16.34		13.38	18.61	0.3	0.01	0.712523	0.179721
MAR	Vema TF	Bonatti et al. 2003	EW 13-6	10.7	-41.63	perido	Resduial	sp3-C		√		0.12	49.96	15.66		13.49	18.44	0.35	0.03	0.708953	0.17374
MAR	Vema TF	Bonatti et al. 2003	EW 13-7	10.7	-41.63	perido	Resduial	sp1-C		√	0.03	0.08	46.36	22.57		12.82	18.45	0.23	0	0.719461	0.246188
MAR	Vema TF	Bonatti et al. 2003	EW 13-7	10.7	-41.63	perido	Resduial	sp1-C		√	0	0.0707	45.9651	21.9978		12.4937	18.2103	0.2525	0	0.722018	0.243023
MAR	Vema TF	Bonatti et al. 2003	EW 13-7	10.7	-41.63	perido	Resduial	sp2-C		√	0.0102	0.1122	45.9918	22.338		12.9132	17.7888	0.2244	0	0.710549	0.24575
MAR	Vema TF	Bonatti et al. 2003	EW 13-7	10.7	-41.63	perido	Resduial	sp3-C		√	0	0.07	45.2	23.13		13.34	17.93	0.22	0	0.705461	0.255555
MAR	Vema TF	Bonatti et al. 2003	EW 16-1	10.7	-41.73	perido	Resduial	sp2-C		√	0.078804	0.098505	48.4251	19.7207		13.5346	17.6816	0.206861	0	0.69952	0.214572
MAR	Vema TF	Bonatti et al. 2003	EW 16-1	10.7	-41.73	perido	Resduial	sp1-C		√	0	0.04	47.21	21.01		12.65	17.56	0.24	0	0.712119	0.229906
MAR	Vema TF	Bonatti et al. 2003	EW 16-1	10.7	-41.73	perido	Resduial	sp1-C		√	0.02	0.06	45.25	23.46		13	17.32	0.24	0	0.70363	0.258048
MAR	Vema TF	Bonatti et al. 2003	EW 16-6	10.7	-41.73	perido	Resduial	sp1-C		√	0.13	0	49.17	19.08		11.79	18.39	0	0	0.735418	0.206545
MAR	Vema TF	Bonatti et al. 2003	EW 16-6	10.7	-41.73	perido	Resduial	sp1-C		√	0.0995	0.04975	44.4665	23.6114		13.7608	17.3528	0.22885	0	0.692037	0.262649
MAR	Vema TF	Bonatti et al. 2003	EW 16-6	10.7	-41.73	perido	Resduial	sp1-C		√	0	0.0918	43.3704	24.1842		14.0964	17.1564	0.2346	0	0.684425	0.272235
MAR	Vema TF	Bonatti et al. 2003	EW 16-6	10.7	-41.73	perido	Resduial	sp2-C		√	0.0398	0.04975	45.5213	22.7954		13.9598	17.0145	0.20895	0	0.684734	0.251458
MAR	Vema TF	Bonatti et al. 2003	EW 16-6	10.7	-41.73	perido	Resduial	sp2-C		√	0	0.1122	43.4724	24.5106		14.178	17.3808	0.2856	0	0.685983	0.274431
MAR	Vema TF	Bonatti et al. 2003	EW 16-6	10.7	-41.73	perido	Resduial	sp3-C		√	0	0.06	42.12	25		14.12	16.6	0.23	0	0.676896	0.284778
MAR	Vema TF	Bonatti et al. 2003	EW 16-7	10.7	-41.73	perido	Resduial	sp1-C		√	0.04	0.08	44.79	24.14		14.02	17.84	0.19	0	0.693958	0.265544
MAR	Vema TF	Bonatti et al. 2003	EW 16-7	10.7	-41.73	perido	Resduial	sp1-C		√	0.01	0.06	44.24	24.07		13.761	17.47	0.24	0.12	0.693467	0.267392
MAR	Vema TF	Bonatti et al. 2003	EW 16-7	10.7	-41.73	perido	Resduial	sp1-C		√	0.02	0.07	43.65	23.89		14.08	17.16	0.21	0	0.684722	0.268553
MAR	Vema TF	Bonatti et al. 2003	EW 16-7	10.7	-41.73	perido	Resduial	sp1-C		√	0	0.06	43.79	24.61		13.99	17.06	0.24	0	0.684845	0.273788
MAR	Vema TF	Bonatti et al. 2003	EW 16-7	10.7	-41.73	perido	Resduial	sp1-C		√	0.04	0.06	44.7	23.15		13.7	17.15	0.2	0	0.690474	0.257842
MAR	Vema TF	Bonatti et al. 2003	EW 16-7	10.7	-41.73	perido	Resduial	sp2-C		√	0.03	0.04	45.23	23.08		13.83	17.66	0.21	0	0.694702	0.255018
MAR	Vema TF	Bonatti et al. 2003	EW 16-7	10.7	-41.73	perido	Resduial	sp2-C		√	0.02	0.07	44.09	24.03		14.116	17.14	0.22	0.17	0.683919	0.267731
MAR	Vema TF	Bonatti et al. 2003	EW 16-7	10.7	-41.73	perido	Resduial	sp3-C		√	0	0.1	43.39	24.56		14.172	17.05	0.21	0.13	0.681921	0.275211
MAR	Vema TF	Bonatti et al. 2003	EW 16D-5	10.7	-41.73	perido	Resduial	sp1-C		√	0.02	0.09	46.09	23.01		13.7	18.27	0.27	0.06	0.703829	0.250884
MAR	Vema TF	Bonatti et al. 2003	EW 16D-5	10.7	-41.73	perido	Resduial	sp2-C		√	0	0.03	46.32	22.19		13.95	18.05	0.24	0	0.697495	0.243209
MAR	Vema TF	Bonatti et al. 2003	EW 17-03	10.7	-41.75	perido	Resduial	sp1-C		√	0	0.05	46.9	22.02		12.78	17.75	0.34	0.01	0.71223	0.239522
MAR	Vema TF	Bonatti et al. 2003	EW 17-03	10.7	-41.75	perido	Resduial	sp1-C		√	0	0.06	47.17	21.84		12.85	18.5	0.25	0.01	0.719536	0.236991
MAR	Vema TF	Bonatti et al. 2003	EW 17-03	10.7	-41.75	perido	Resduial	sp1-C		√	0.0294	0.098	46.2952	21.6482		13.5142	18.1006	0.2646	0.0196	0.704733	0.238785
MAR	Vema TF	Bonatti et al. 2003	EW 17-03	10.7	-41.75	perido	Resduial	sp1-C		√	0	0.1	46.2	21.41		13.1	17.68	0.35	0	0.706315	0.237152
MAR	Vema TF	Bonatti et al. 2003	EW 17-03	10.7	-41.75	perido	Resduial	sp1-C		√	0	0.08	46.24	21.76		12.72	17.68	0.18	0	0.712384	0.23994
MAR	Vema TF	Bonatti et al. 2003	EW 17-03	10.7	-41.75	perido	Resduial	sp1-C		√	0	0.09	45.29	22.18		12.44	17.58	0.24	0	0.715771	0.247288
MAR	Vema TF	Bonatti et al. 2003	EW 17-03	10.7	-41.75	perido	Resduial	sp1-C		√	0	0.08	45.77	22.6		12.49	17.73	0.23	0	0.716682	0.24882
MAR	Vema TF	Bonatti et al. 2003	EW 17-5	10.7	-41.75	perido	Resduial	sp1-C		√	0.03	0.12	40.49	28.42		14	16.23	0.23	0	0.673825	0.320125
MAR	Vema TF	Bonatti et al. 2003	EW 17-5	10.7	-41.75	perido	Resduial	sp1-C		√		0.14	37.88	29.81		14.38	16.45	0.27	0	0.670892	0.345515
MAR	Vema TF	Bonatti et al. 2003	EW 17-5	10.7	-41.75	perido	Resduial	sp2-C		√	0.03	0.1	39.18	29		14.19	16.66	0.2	0	0.676603	0.331789
MAR	Vema TF	Bonatti et al. 2003	EW 17-5	10.7	-41.75	perido	Resduial	sp2-C		√		0.04	37.46	30.49		14.54	16.05	0.23	0	0.662966	0.353176
MAR	Vema TF	Bonatti et al. 2003	EW 17-5	10.7	-41.75	perido	Resduial	sp3-C		√	0	0.08	40.82	28.26		14.25	16.5	0.17	0	0.673561	0.317137
MAR	Vema TF	Bonatti et al. 2003	EW 17-5	10.7	-41.75	perido	Resduial	sp3-C		√		0.01	40.36	27.19		14.06	16.84	0.15	0	0.680953	0.311262
MAR	Vema TF	Bonatti et al. 2003	EW 17-5	10.7	-41.75	perido	Resduial	spn4-C		√		0.09	38.58	28.04		14.55	16.5	0.18	0	0.668964	0.327759
MAR	Vema TF	Bonatti et al. 2003	EW 17-5	10.7	-41.75	perido	Resduial	spn5-C		√		0.06	40.47	25.97		14.17	16.77	0.24	0	0.67835	0.300934
MAR	Vema TF	Bonatti et al. 2003	EW 17-5	10.7	-41.75	perido	Resduial	sp8-C		√		0.06	39.3	28.13		14.46	16.45	0.23	0	0.669665	0.3244
MAR	Vema TF	Bonatti et al. 2003	EW 22-1	10.8	-41.81	perido	Resduial	sp1-C		√	0.02	0.19	44	24.66		15.71	16.48	0.18	0	0.651487	0.273241
MAR	Vema TF	Bonatti et al. 2003	EW 22D-7	10.8	-41.81	perido	Resduial	sp1-C		√	0	0.18	50.9	16.48		12.83	19.84	0.34	0.01	0.733733	0.17844
MAR	Romanche TF: West	Tartarotti et al 2002	G96-39-27	-1.08167	-24.5233	Pl Lherz	Impregnated/ NR	C	√		0.05	0.80	28.62	37.35		19.87	13.64	0.11	0.00	0.5943	0.4668
MAR	Romanche TF: West	Tartarotti et al 2002	G96-39-28	-1.08167	-24.5233	Pl Lherz	Impregnated/ NR	C		√	0.05	0.73	23.38	40.31		22.94	10.77	0.04	0.00	0.4967	0.5363
MAR	Romanche TF: West	Tartarotti et al 2002	G96-39-28	-1.08167	-24.5233	Pl Lherz	Impregnated/ NR	C		√	0.01	0.85	27.79	38.02		19.25	14.03	0.06	0.29	0.6159	0.479
MAR	Romanche TF: West	Tartarotti et al 2002	G96-39-28	-1.08167	-24.5233	Pl Lherz	Impregnated/ NR	C		√	0.06	0.47	33.69	32.37		19.55	14.46	0.18	0.00	0.6184	0.3919
MAR	Romanche TF: West	Tartarotti et al 2002	G96-39-36	-1.08167	-24.5233	Pl Lherz	Impregnated/ NR	C		√	0.06	0.09	25.65	43.49		16.89	12.61	0.01	0.00	0.5754	0.5321
MAR	Romanche TF: West	Tartarotti et al 2002	G96-39-36	-1.08167	-24.5233	Pl Lherz	Impregnated/ NR	C		√	0.02	0.02	30.84	39.85		15.25	14.26	0.07	0.00	0.6261	0.4643
MAR	Romanche TF: West	Tartarotti et al 2002	G96-41-04	-1.06317	-21.6932	Pl Perid?	Impregnated/ NR	C	√		0.02	0.15	23.98	45.37		17.08	14.29	0.16	0.15	0.6407	0.559
MAR	Romanche TF: West	Tartarotti et al 2002	G96-46-09	-1.20833	-28.5383	Pl Harz	Impregnated/ NR	C	√		0.06	0.88	26.31	37.53		20.70	14.17	0.24	0.25	0.6264	0.489
MAR	Romanche TF: West	Tartarotti et al 2002	G96-46-41	-1.20833	-28.5383	Pl Ol Websterite	Impregnated/ NR	C		√	0.10	0.11	56.83	7.81		14.04	20.43	0.40	0.00	0.7916	0.0845
MAR	Romanche TF: West	Tartarotti et al 2002	G96-46-41	-1.20833	-28.5383	Pl Ol Websterite	Impregnated/ NR	C		√	0.03	0.13	56.84	7.62		13.64	20.82	0.41	0.00	0.8075	0.0825
MAR	Fifteen-Twenty TF	Cannat et al 1992	JC88-D8-07-01	15.6167	-46.5833	Dunite	Impregnated/ NR	C	√		0.02	0.03	27.59	42.87	2.02342	12.0593	16	0.07	0.07	0.702762	0.51037
MAR	Fifteen-Twenty TF	Cannat et al 1992	JC88-D8-1-03	15.6167	-46.5833	Harz	Resduial	C	√		0.13	0.04	32.97	36.57	2.06845	13.0688	15.98	0.1	0.18	0.685431	0.426632
MAR	Fifteen-Twenty TF	Cannat et al 1992	JC88-D8-1-06	15.6167	-46.5833	Harz	Resduial	C	√		0.1		30.33	40.76	0.695244	12.3644	16.03	0.01	0.24	0.697912	0.474106
MAR	Fifteen-Twenty TF	Cannat et al 1992	JC88-D8-11-01	15.6167	-46.5833	Harz w/ Gb Vein	Impregnated/ NR	C	√		0.12	0.02	32.59	38	1.29864	12.8015	16.12	0.11	0.19	0.691733	0.438894
MAR	Fifteen-Twenty TF	Cannat et al 1992	JC88-D8-11-03	15.6167	-46.5833	Dunite	Impregnated/ NR	C	√			0.02	38.67	26.72	6.3632	10.6243	17.78	0.32	0.15	0.748883	0.31672
MAR	Fifteen-Twenty TF	Cannat et al 1992	JC88-D8-2-01	15.6167	-46.5833	Harz	Resduial	C	√		0.07		32.15	39.35	0.542505	11.9018	16.59		0.19	0.712967	0.450871
MAR	Fifteen-Twenty TF	Cannat et al 1992	JC88-D8-2-02	15.6167	-46.5833	Harz	Resduial	C	√		0.07	0.01	33.24	38.33	0.232849	12.7505	16.15	0.02	0.27	0.692979	0.436162
MAR	Fifteen-Twenty TF	Cannat et al 1992	JC88-D8-3-01	15.6167	-46.5833	Harz	Resduial	C	√		0.04	0.01	30.06	40.34	0.967997	13.429	15.31	0.02	0.06	0.670141	0.473753
MAR	Fifteen-Twenty TF	Cannat et al 1992	JC88-D8-7-02	15.6167	-46.5833	Harz	Resduial	C	√		0.03	0.04	34.17	35.39	1.87485	12.653	16.18	0.09	0.21	0.695003	0.409955
MAR	Kane Megamullion	Dick et al 2010	Kn180-12-10	23.6071	-45.2856	Pl Harzb	Impregnated/ NR	R	√		0.1321	0.1949	24.72	40.84	4.13916	17.7855	11.82	0.1029	0.2581	0.542269	0.525684
MAR	Kane Megamullion	Dick et al 2010	Kn180-12-10	23.6071	-45.2856	Pl Harzb	Impregnated/ NR	i4	√		0.1096	0.2024	24.96	41.06	4.19944	17.3613	12.19	0.1298	0.2762	0.555878	0.524614
MAR	Kane Megamullion	Dick et al 2010	Kn180-12-10	23.6071	-45.2856	Pl Harzb	Impregnated/ NR	i2	√		0.0982	0.1984	25.22	40.91	4.41002	16.9518	12.5	0.1597	0.2703	0.567934	0.521116
MAR	Kane Megamullion	Dick et al 2010	Kn180-12-10	23.6071	-45.2856	Pl Harzb	Impregnated/ NR	i3	√		0.0924	0.1935	25.37	40.62	4.12334	16.7998	12.47	0.2072	0.2599	0.569555	0.51786
MAR	Kane Megamullion	Dick et al 2010	Kn180-12-10	23.6071	-45.2856	Pl Harzb	Impregnated/ NR	i1	√		0.1015	0.1809	24.87	41.27	3.82757	16.5759	12.52	0.153	0.2689	0.573819	0.526787
MAR	Kane Megamullion	Dick et al 2010	Kn180-12-10	23.6071	-45.2856	Pl Harzb	Impregnated/ NR	C	√		0.1097	0.2131	24.14	41	4.79354	16.5467	12.51	0.1138	0.2114	0.574055	0.532573
MAR	Kane Megamullion	Dick et al 2010	Kn180-12-12	23.6071	-45.2856	Pl Harzb	Impregnated/ NR	R	√		0.0454	0.1505	32.34	35.12	1.99467	15.7852	13.77	0.1513	0.1876	0.608615	0.421466
MAR	Kane Megamullion	Dick et al 2010	Kn180-12-12	23.6071	-45.2856	Pl Harzb	Impregnated/ NR	i4	√		0.0319	0.138	32.43	35.32	1.60391	15.7268	13.76	0.1499	0.183	0.609325	0.422173
MAR	Kane Megamullion	Dick et al 2010	Kn180-12-12	23.6071	-45.2856	Pl Harzb	Impregnated/ NR	i3	√		0.0316	0.1309	32.24	35.1	1.76424	15.5525	13.78	0.1128	0.1766	0.612319	0.422082
MAR	Kane Megamullion	Dick et al 2010	Kn180-12-12	23.6071	-45.2856	Pl Harzb	Impregnated/ NR	i2	√		0.0293	0.129	32.28	34.79	2.48445	15.3045	14.04	0.0911	0.1751	0.62054	0.419618
MAR	Kane Megamullion	Dick et al 2010	Kn180-12-12	23.6071	-45.2856	Pl Harzb	Impregnated/ NR	i1	√		0.0155	0.1429	32.27	35.29	2.40846	15.2228	14.13	0.174	0.207	0.6233	0.423173
MAR	Kane Megamullion	Dick et al 2010	Kn180-12-12	23.6071	-45.2856	Pl Harzb	Impregnated/ NR	C	√		0.0182	0.1534	31.07	35.3	2.40737	15.1638	14.06	0.155	0.2208	0.623046	0.425523
MAR	Kane Megamullion	Dick et al 2010	Kn180-12-15	23.6071	-45.2856	Pl Harzb	Impregnated/ NR	R	√		0.0749	0.2787	26.86	41.28	2.12804	15.9152	13.35	0.1418	0.1976	0.599245	0.507628
MAR	Kane Megamullion	Dick et al 2010	Kn180-12-15	23.6071	-45.2856	Pl Harzb	Impregnated/ NR	i4	√		0.0557	0.2813	27.13	40.78	2.68965	15.7798	13.51	0.1431	0.2173	0.604147	0.502082
MAR	Kane Megamullion	Dick et al 2010	Kn180-12-15	23.6071	-45.2856	Pl Harzb	Impregnated/ NR	i3	√		0.0549	0.2668	26.92	40.76	2.05863	15.4876	13.4	0.1566	0.2294	0.606659	0.503902
MAR	Kane Megamullion	Dick et al 2010	Kn180-12-15	23.6071	-45.2856	Pl Harzb	Impregnated/ NR	i2	√		0.0569	0.2723	26.63	41.05	2.7655	15.2916	13.66	0.1485	0.2249	0.614258	0.508381
MAR	Kane Megamullion	Dick et al 2010	Kn180-12-15	23.6071	-45.2856	Pl Harzb	Impregnated/ NR	i1	√		0.173	0.2797	26.85	41	2.33832	15.2259	13.82	0.1672	0.2201	0.618029	0.50602
MAR	Kane Megamullion	Dick et al 2010	Kn180-12-15	23.6071	-45.2856	Pl Harzb	Impregnated/ NR	C	√		0.0612	0.2383	26.47	40.62	3.73896	14.3456	14.23	0.1483	0.2399	0.638759	0.507256
MAR	Kane Megamullion	Dick et al 2010	Kn180-12-6	23.6071	-45.2856	Pl Harzb	Impregnated/ NR	R	√		0.0867	0.2294	25.11	41.19	4.77806	15.9606	13.13	0.1682	0.2596	0.59456	0.523908
MAR	Kane Megamullion	Dick et al 2010	Kn180-12-6	23.6071	-45.2856	Pl Harzb	Impregnated/ NR	i3	√		0.1221	0.1967	25.71	40.83	4.57853	15.8302	13.31	0.1588	0.2138	0.59981	0.515823
MAR	Kane Megamullion	Dick et al 2010	Kn180-12-6	23.6071	-45.2856	Pl Harzb	Impregnated/ NR	i2	√		0.1656	0.232	25.75	40.78	4.4072	15.5843	13.48	0.1656	0.2703	0.606593	0.515129
MAR	Kane Megamullion	Dick et al 2010	Kn180-12-6	23.6071	-45.2856	Pl Harzb	Impregnated/ NR	i1	√		0.1434	0.204	25.65	41.29	2.73675	15.2974	13.27	0.1439	0.2808	0.60728	0.519204
MAR	Kane Megamullion	Dick et al 2010	Kn180-12-6	23.6071	-45.2856	Pl Harzb	Impregnated/ NR	i4	√		0.1106	0.2159	24.72	40.36	4.31627	15.0862	13.17	0.1275	0.2464	0.608792	0.522735
MAR	Kane Megamullion	Dick et al 2010	Kn180-12-6	23.6071	-45.2856	Pl Harzb	Impregnated/ NR	C	√		0.1263	0.211	25.79	40.83	3.32777	16.0656	12.93	0.1359	0.266	0.589269	0.515047
MAR	Kane Megamullion	Dick et al 2010	Kn180-12-7	23.6071	-45.2856	Pl Harzb	Impregnated/ NR	R	√		0.0403	0.1788	27.03	39.72	4.69059	14.4594	14.28	0.1886	0.2334	0.637746	0.496421
MAR	Kane Megamullion	Dick et al 2010	Kn180-12-7	23.6071	-45.2856	Pl Harzb	Impregnated/ NR	i3	√		0.032	0.2141	27.19	39.9	4.55083	14.3151	14.5	0.1681	0.191	0.643573	0.496076
MAR	Kane Megamullion	Dick et al 2010	Kn180-12-7	23.6071	-45.2856	Pl Harzb	Impregnated/ NR	i2	√		0.0473	0.2254	27.27	39.39	4.23903	14.0457	14.48	0.1425	0.2473	0.647605	0.492126
MAR	Kane Megamullion	Dick et al 2010	Kn180-12-7	23.6071	-45.2856	Pl Harzb	Impregnated/ NR	i1	√		0.0246	0.1723	26.74	39.51	4.69554	13.7949	14.46	0.1925	0.2273	0.651392	0.497792
MAR	Kane Megamullion	Dick et al 2010	Kn180-12-7	23.6071	-45.2856	Pl Harzb	Impregnated/ NR	C	√		0.0353	0.2054	27.3	39.48	4.23222	14.1218	14.42	0.1776	0.238	0.645421	0.492421
MAR	Kane Megamullion	Dick et al 2010	Kn180-14-28	23.461	-45.3059	Harzb	Resduial	C	√		0.0455	0.0321	42.02	25.33	1.97425	12.4835	16.99	0.2234	0.1385	0.708123	0.284095
MAR	Kane Megamullion	Dick et al 2010	Kn180-14-28	23.461	-45.3059	Harzb	Resduial	i1	√		0.0518	0.029	42.51	25.84	1.98094	12.8875	16.78	0.1955	0.1461	0.698887	0.289659
MAR	Kane Megamullion	Dick et al 2010	Kn180-14-28	23.461	-45.3059	Harzb	Resduial	i2	√		0.0373	0.0376	42.19	25.85	2.33368	12.7901	16.81	0.2025	0.1492	0.700855	0.291296
MAR	Kane Megamullion	Dick et al 2010	Kn180-14-28	23.461	-45.3059	Harzb	Resduial	i4	√		0.0623	0.0116	43.01	24.97	2.77565	12.1524	17.3	0.2422	0.1929	0.717329	0.280298
MAR	Kane Megamullion	Dick et al 2010	Kn180-14-28	23.461	-45.3059	Harzb	Resduial	i3	√		0.051	0.0059	41.44	25.51	2.61687	11.8953	16.94	0.2683	0.1818	0.717401	0.292267
MAR	Kane Megamullion	Dick et al 2010	Kn180-14-28	23.461	-45.3059	Harzb	Resduial	R	√		0.0584	0	43.55	24.17	2.77768	12.1506	17.33	0.2653	0.1402	0.717711	0.271303
MAR	Kane Megamullion	Dick et al 2010	Kn180-14-37	23.461	-45.3059	Harzb	Resduial	i2	√		0.0474	0.0514	39.64	28.25	2.59935	12.9411	16.35	0.229	0.2043	0.692513	0.323448
MAR	Kane Megamullion	Dick et al 2010	Kn180-14-37	23.461	-45.3059	Harzb	Resduial	i1	√		0.056	0.0561	40.01	28.27	3.07918	12.7393	16.79	0.2573	0.1832	0.70144	0.321573
MAR	Kane Megamullion	Dick et al 2010	Kn180-14-37	23.461	-45.3059	Harzb	Resduial	C	√		0.0331	0.0556	39.49	28.26	2.92408	12.4489	16.67	0.2092	0.2348	0.704757	0.324356
MAR	Kane Megamullion	Dick et al 2010	Kn180-14-37	23.461	-45.3059	Harzb	Resduial	R	√		0.0712	0.0659	39.89	27.91	2.7611	12.3555	16.81	0.2777	0.1968	0.708053	0.319436
MAR	Kane Megamullion	Dick et al 2010	Kn180-14-37	23.461	-45.3059	Harzb	Resduial	i3	√		0.0346	0.0583	39.64	28.39	3.22458	12.3685	16.86	0.2711	0.2044	0.70845	0.324531
MAR	Kane Megamullion	Dick et al 2010	Kn180-14-37	23.461	-45.3059	Harzb	Resduial	i4	√		0.0508	0.035	39.43	28.07	2.4908	11.9487	16.79	0.2198	0.2103	0.714682	0.323212
MAR	Kane Megamullion	Dick et al 2010	Kn180-14-44	23.461	-45.3059	Harzb	Resduial	i4	√		0.0628	0.0121	38.92	27.68	1.46729	16.3197	13.76	0.2037	0.2098	0.60048	0.322999
MAR	Kane Megamullion	Dick et al 2010	Kn180-14-44	23.461	-45.3059	Harzb	Resduial	C	√		0.0609	0.0341	36.83	28.51	2.70649	15.7247	13.81	0.1782	0.2123	0.61022	0.3418
MAR	Kane Megamullion	Dick et al 2010	Kn180-14-44	23.461	-45.3059	Harzb	Resduial	R	√		0.0348	0.0143	39.54	26.48	2.95163	16.0541	14.18	0.1594	0.1579	0.611576	0.309994
MAR	Kane Megamullion	Dick et al 2010	Kn180-14-44	23.461	-45.3059	Harzb	Resduial	i3	√		0.0515	0.0157	40.29	25.65	2.88418	15.3448	14.69	0.1618	0.1501	0.630524	0.299268
MAR	Kane Megamullion	Dick et al 2010	Kn180-14-44	23.461	-45.3059	Harzb	Resduial	i1	√		0.0453	0.0206	39.59	27.04	2.97639	15.2318	14.8	0.2258	0.1915	0.633977	0.314216
MAR	Kane Megamullion	Dick et al 2010	Kn180-14-44	23.461	-45.3059	Harzb	Resduial	i2	√		0.0545	0.0401	39.65	27.02	2.42347	14.8793	15	0.1318	0.1504	0.642482	0.31373
MAR	Kane Megamullion	Dick et al 2010	Kn180-14-61	23.461	-45.3059	Harzb	Resduial	R	√		0.0272	0.0233	39.02	27.6	1.8409	14.7735	14.55	0.1845	0.1918	0.637107	0.321806
MAR	Kane Megamullion	Dick et al 2010	Kn180-14-61	23.461	-45.3059	Harzb	Resduial	i3	√		0.0381	0.058	38.4	29.01	2.50182	14.2388	15.33	0.2313	0.1548	0.657441	0.336341
MAR	Kane Megamullion	Dick et al 2010	Kn180-14-61	23.461	-45.3059	Harzb	Resduial	i4	√		0.0233	0.06	37.89	28.88	3.19738	14.103	15.25	0.2048	0.2204	0.658422	0.338326
MAR	Kane Megamullion	Dick et al 2010	Kn180-14-61	23.461	-45.3059	Harzb	Resduial	C	√		0.0212	0.0613	38.61	28.83	3.4143	13.2678	16.15	0.1869	0.1716	0.684527	0.33374
MAR	Kane Megamullion	Dick et al 2010	Kn180-14-61	23.461	-45.3059	Harzb	Resduial	i1	√		0.0265	0.0554	38.73	29.02	2.73257	13.2312	16.11	0.1675	0.1456	0.684588	0.334511
MAR	Kane Megamullion	Dick et al 2010	Kn180-14-61	23.461	-45.3059	Harzb	Resduial	i2	√		0.1021	0.0505	37.48	28.24	3.82378	12.9093	15.94	0.1719	0.2131	0.687607	0.33575
MAR	Kane Megamullion	Dick et al 2010	Kn180-14-65	23.461	-45.3059	Harzb	Resduial	i4	√		0.0226	0.0446	41.18	26.77	2.34669	12.4684	16.75	0.2579	0.1858	0.705426	0.303667
MAR	Kane Megamullion	Dick et al 2010	Kn180-14-65	23.461	-45.3059	Harzb	Resduial	C	√		0.035	0.0254	41.04	27.07	2.41388	12.458	16.85	0.2265	0.1149	0.706836	0.306753
MAR	Kane Megamullion	Dick et al 2010	Kn180-14-65	23.461	-45.3059	Harzb	Resduial	i3	√		0.0211	0.0215	40.88	27.27	2.16249	12.3342	16.85	0.214	0.1088	0.708901	0.309154
MAR	Kane Megamullion	Dick et al 2010	Kn180-14-65	23.461	-45.3059	Harzb	Resduial	R	√		0.0511	0.0276	41.7	25.83	2.99896	12.2315	17.08	0.2127	0.1693	0.713403	0.293553
MAR	Kane Megamullion	Dick et al 2010	Kn180-14-65	23.461	-45.3059	Harzb	Resduial	i2	√		0.0326	0.0314	40.93	27.01	2.67513	12.1029	17.06	0.1989	0.1602	0.715321	0.306851
MAR	Kane Megamullion	Dick et al 2010	Kn180-14-66	23.461	-45.3059	Harzb	Resduial	R	√		0.1074	0.0459	39.73	27.94	1.24599	13.0588	16	0.2101	0.1784	0.685938	0.320544
MAR	Kane Megamullion	Dick et al 2010	Kn180-14-66	23.461	-45.3059	Harzb	Resduial	i3	√		0.0587	0.0616	39.95	28.3	1.75322	13.1024	16.26	0.245	0.1969	0.688686	0.322132
MAR	Kane Megamullion	Dick et al 2010	Kn180-14-66	23.461	-45.3059	Harzb	Resduial	i4	√		0.0575	0.0423	40.09	28.1	2.39844	12.9119	16.49	0.2627	0.162	0.694805	0.319824
MAR	Kane Megamullion	Dick et al 2010	Kn180-14-66	23.461	-45.3059	Harzb	Resduial	i1	√		0.0465	0.0502	40.35	28.15	2.00511	12.8758	16.48	0.2272	0.2394	0.69527	0.318805
MAR	Kane Megamullion	Dick et al 2010	Kn180-14-66	23.461	-45.3059	Harzb	Resduial	i2	√		0.0438	0.0617	40.08	28.48	1.80099	12.7894	16.56	0.1955	0.1576	0.697716	0.322807
MAR	Kane Megamullion	Dick et al 2010	Kn180-14-66	23.461	-45.3059	Harzb	Resduial	C	√		0.0472	0.0562	40.37	28.34	1.72674	12.7163	16.66	0.201	0.1683	0.70019	0.32016
MAR	Kane Megamullion	Dick et al 2010	Kn180-14-70	23.461	-45.3059	Lherzo	Resduial	R	√		0.0212	0.0497	38.45	29.29	1.4304	18.9729	12.41	0.1963	0.2289	0.538316	0.338198
MAR	Kane Megamullion	Dick et al 2010	Kn180-14-70	23.461	-45.3059	Lherzo	Resduial	i4	√		0	0.0368	38.81	29.21	0.410912	18.1703	12.69	0.1674	0.2322	0.554558	0.335505
MAR	Kane Megamullion	Dick et al 2010	Kn180-14-70	23.461	-45.3059	Lherzo	Resduial	i3	√		0.0446	0.0266	38.84	29.19	0.31098	17.8902	12.95	0.2032	0.1544	0.563387	0.33518
MAR	Kane Megamullion	Dick et al 2010	Kn180-14-70	23.461	-45.3059	Lherzo	Resduial	i2	√		0.0263	0.0223	37.86	28.65	1.82545	16.9274	13.32	0.2072	0.1985	0.583803	0.336715
MAR	Kane Megamullion	Dick et al 2010	Kn180-14-70	23.461	-45.3059	Lherzo	Resduial	C	√		0.1347	0.0348	38.45	29.25	1.24857	17.1565	13.59	0.1745	0.2081	0.585412	0.337892
MAR	Kane Megamullion	Dick et al 2010	Kn180-14-70	23.461	-45.3059	Lherzo	Resduial	i1	√		0.091	0.0257	38.46	29.21	1.6325	17.0411	13.65	0.2156	0.2276	0.588117	0.337528
MAR	Kane Megamullion	Dick et al 2010	Kn180-15-23	23.4546	-45.2787	Harzb/Trem veins	Impregnated/ NR	i1	√		0.1186	0.0372	39.68	27.48	1.8707	14.9567	15.04	0.1617	0.1387	0.641901	0.317212
MAR	Kane Megamullion	Dick et al 2010	Kn180-15-23	23.4546	-45.2787	Harzb/Trem veins	Impregnated/ NR	R	√		0.1589	0.0423	40.6	27.21	2.01127	14.7102	15.51	0.1659	0.1765	0.65272	0.310152
MAR	Kane Megamullion	Dick et al 2010	Kn180-15-23	23.4546	-45.2787	Harzb/Trem veins	Impregnated/ NR	C	√		0.1161	0.0478	39.66	27.68	1.46381	14.4528	15.29	0.1551	0.1102	0.653482	0.318894
MAR	Kane Megamullion	Dick et al 2010	Kn180-15-23	23.4546	-45.2787	Harzb/Trem veins	Impregnated/ NR	i2	√		0.0889	0.0209	39.94	27.31	2.17011	14.3873	15.38	0.1918	0.1402	0.655837	0.31446
MAR	Kane Megamullion	Dick et al 2010	Kn180-15-23	23.4546	-45.2787	Harzb/Trem veins	Impregnated/ NR	i4	√		0.1061	0.0531	40.23	27.61	1.62288	14.3697	15.54	0.1645	0.1524	0.658444	0.315256
MAR	Kane Megamullion	Dick et al 2010	Kn180-15-24	23.4546	-45.2787	Harzb/ Am vein	Impregnated/ NR	R	√		0.0445	0.0484	40.88	28.16	1.27979	12.8384	16.61	0.1895	0.1648	0.697545	0.316055
MAR	Kane Megamullion	Dick et al 2010	Kn180-15-24	23.4546	-45.2787	Harzb/ Am vein	Impregnated/ NR	i2	√		0.1108	0.0342	41.65	26.95	1.7175	12.8246	16.79	0.1868	0.1618	0.700041	0.302685
MAR	Kane Megamullion	Dick et al 2010	Kn180-15-24	23.4546	-45.2787	Harzb/ Am vein	Impregnated/ NR	C	√		0.0524	0.0454	41.96	26.61	0.62941	12.6336	16.62	0.1912	0.1455	0.701053	0.298457
MAR	Kane Megamullion	Dick et al 2010	Kn180-15-24	23.4546	-45.2787	Harzb/ Am vein	Impregnated/ NR	i3	√		0.0407	0.0457	40.76	27.83	1.10644	12.4944	16.59	0.1551	0.2117	0.702993	0.314145
MAR	Kane Megamullion	Dick et al 2010	Kn180-15-24	23.4546	-45.2787	Harzb/ Am vein	Impregnated/ NR	i4	√		0.0254	0.0188	40.82	27.64	1.3544	12.4813	16.65	0.1703	0.1361	0.703966	0.312355
MAR	Kane Megamullion	Dick et al 2010	Kn180-15-24	23.4546	-45.2787	Harzb/ Am vein	Impregnated/ NR	i1	√		0.0235	0.0348	41.61	26.35	1.64482	12.21	16.86	0.191	0.1378	0.711107	0.298156
MAR	Kane Megamullion	Dick et al 2010	Kn180-15-25	23.4546	-45.2787	Harzb	Resduial	R	√		0.0555	0.0779	37.89	30.97	1.84785	14.7073	15.24	0.1874	0.2333	0.648774	0.35414
MAR	Kane Megamullion	Dick et al 2010	Kn180-15-25	23.4546	-45.2787	Harzb	Resduial	i2	√		0.0492	0.0751	41.57	28.08	1.02455	13.2081	16.56	0.2954	0.1876	0.69088	0.311837
MAR	Kane Megamullion	Dick et al 2010	Kn180-15-25	23.4546	-45.2787	Harzb	Resduial	C	√		0.0528	0.0668	40.81	28.31	1.14385	12.9808	16.47	0.2593	0.2136	0.693418	0.317575
MAR	Kane Megamullion	Dick et al 2010	Kn180-15-25	23.4546	-45.2787	Harzb	Resduial	i3	√		0.0171	0.0647	41.01	27.85	1.04214	12.9323	16.44	0.2624	0.1695	0.693826	0.312984
MAR	Kane Megamullion	Dick et al 2010	Kn180-15-25	23.4546	-45.2787	Harzb	Resduial	i4	√		0.0181	0.0815	40.71	28.47	1.56383	12.9528	16.6	0.2086	0.2116	0.695543	0.319331
MAR	Kane Megamullion	Dick et al 2010	Kn180-15-25	23.4546	-45.2787	Harzb	Resduial	i1	√		0.099	0.0581	41.25	28.07	1.16725	12.8797	16.74	0.247	0.1639	0.698512	0.313421
MAR	Kane Megamullion	Dick et al 2010	Kn180-15-26	23.4546	-45.2787	Harzb	Resduial	R	√		0.1702	0.0583	41.23	26.81	1.49239	13.2471	16.43	0.2004	0.1264	0.688561	0.303726
MAR	Kane Megamullion	Dick et al 2010	Kn180-15-26	23.4546	-45.2787	Harzb	Resduial	i3	√		0.0315	0.0421	40.53	28	1.45762	13.0084	16.39	0.2031	0.1617	0.691928	0.316682
MAR	Kane Megamullion	Dick et al 2010	Kn180-15-26	23.4546	-45.2787	Harzb	Resduial	i1	√		0.0498	0.0425	39.98	28	1.58332	12.3653	16.63	0.1554	0.1199	0.705658	0.319646
MAR	Kane Megamullion	Dick et al 2010	Kn180-15-26	23.4546	-45.2787	Harzb	Resduial	i4	√		0.0276	0.0498	41.05	27.51	1.90013	12.4702	16.89	0.1754	0.1557	0.707123	0.31014
MAR	Kane Megamullion	Dick et al 2010	Kn180-15-26	23.4546	-45.2787	Harzb	Resduial	C	√		0.0437	0.0556	40.52	27.99	1.62826	12.3749	16.84	0.1941	0.1321	0.708098	0.316658
MAR	Kane Megamullion	Dick et al 2010	Kn180-15-26	23.4546	-45.2787	Harzb	Resduial	i2	√		0.0439	0.0502	40.73	27.64	2.05869	12.4176	16.93	0.1638	0.1307	0.708487	0.312829
MAR	Kane Megamullion	Dick et al 2010	Kn180-15-27	23.4546	-45.2787	Harzb	Resduial	i1	√		0.046	0.0545	40.39	28.45	2.38232	13.3964	16.53	0.1693	0.1491	0.687459	0.320896
MAR	Kane Megamullion	Dick et al 2010	Kn180-15-27	23.4546	-45.2787	Harzb	Resduial	R	√		0.0695	0.053	40.15	28.46	1.39463	13.1451	16.27	0.2043	0.1631	0.688121	0.322273
MAR	Kane Megamullion	Dick et al 2010	Kn180-15-27	23.4546	-45.2787	Harzb	Resduial	C	√		0.0547	0.0432	40.77	28.16	2.22305	13.3297	16.57	0.1933	0.1754	0.689049	0.316637
MAR	Kane Megamullion	Dick et al 2010	Kn180-15-27	23.4546	-45.2787	Harzb	Resduial	i3	√		0.0906	0.0488	40.23	28.47	1.84157	13.1629	16.5	0.1997	0.1628	0.690836	0.321915
MAR	Kane Megamullion	Dick et al 2010	Kn180-15-27	23.4546	-45.2787	Harzb	Resduial	i2	√		0.0353	0.0497	39.9	28.04	1.69454	12.7252	16.37	0.1747	0.1536	0.696342	0.320393
MAR	Kane Megamullion	Dick et al 2010	Kn180-15-28	23.4546	-45.2787	Harzb	Resduial	i4	√		0.1133	0.0519	40.19	28.26	1.60332	12.6673	16.69	0.2331	0.1199	0.701376	0.320517
MAR	Kane Megamullion	Dick et al 2010	Kn180-15-28	23.4546	-45.2787	Harzb	Resduial	i2	√		0.2372	0.056	40.48	28.27	0.980832	12.6974	16.79	0.2051	0.1705	0.702129	0.31903
MAR	Kane Megamullion	Dick et al 2010	Kn180-15-28	23.4546	-45.2787	Harzb	Resduial	C	√		0.125	0.0681	40.17	27.93	1.75918	12.3671	16.84	0.1708	0.1692	0.708228	0.318073
MAR	Kane Megamullion	Dick et al 2010	Kn180-15-28	23.4546	-45.2787	Harzb	Resduial	i1	√		0.11	0.0376	40.4	28.26	1.81639	12.3856	16.98	0.1695	0.1508	0.709628	0.319383
MAR	Kane Megamullion	Dick et al 2010	Kn180-15-28	23.4546	-45.2787	Harzb	Resduial	i3	√		0.1471	0.0603	40.11	28.13	2.06273	12.3139	16.99	0.1914	0.1444	0.710943	0.319947
MAR	Kane Megamullion	Dick et al 2010	Kn180-17-10	23.4797	-45.3838	Harzb	Resduial	i1	√		0	0.059	39.03	28.24	2.24708	12.5381	16.3	0.2221	0.1516	0.698564	0.326773
MAR	Kane Megamullion	Dick et al 2010	Kn180-17-10	23.4797	-45.3838	Harzb	Resduial	i4	√		0.014	0.0707	38.13	29.36	2.72217	12.5806	16.38	0.1947	0.1576	0.698883	0.340607
MAR	Kane Megamullion	Dick et al 2010	Kn180-17-10	23.4797	-45.3838	Harzb	Resduial	C	√		0.0243	0.052	38.72	28.6	2.29097	12.5186	16.32	0.1744	0.2052	0.69915	0.33133
MAR	Kane Megamullion	Dick et al 2010	Kn180-17-10	23.4797	-45.3838	Harzb	Resduial	R	√		0.0072	0.059	39.35	28.44	2.49947	12.4909	16.61	0.1812	0.1439	0.703303	0.32653
MAR	Kane Megamullion	Dick et al 2010	Kn180-17-10	23.4797	-45.3838	Harzb	Resduial	i3	√		0.0089	0.0602	38.94	28.18	2.76964	12.3878	16.49	0.2262	0.1317	0.703519	0.326813
MAR	Kane Megamullion	Dick et al 2010	Kn180-17-10	23.4797	-45.3838	Harzb	Resduial	i2	√		0.0062	0.055	39.17	27.75	3.05154	12.0742	16.7	0.2385	0.1103	0.711445	0.322152
MAR	Kane Megamullion	Dick et al 2010	Kn180-17-18	23.4797	-45.3838	Harzb	Resduial	Sp2-i4		√	0.1066	0.1417	37.72	30.1	1.39033	17.109	13.7	0.2156	0.1775	0.58804	0.34867
MAR	Kane Megamullion	Dick et al 2010	Kn180-17-18	23.4797	-45.3838	Harzb	Resduial	Sp2-R		√	0.1136	0.131	37.92	29.5	1.95838	17.0378	13.8	0.1787	0.1946	0.590808	0.342919
MAR	Kane Megamullion	Dick et al 2010	Kn180-17-18	23.4797	-45.3838	Harzb	Resduial	Sp2-i3		√	0.0747	0.1302	38.48	29.4	1.61488	16.7169	14.01	0.2196	0.2102	0.59903	0.338862
MAR	Kane Megamullion	Dick et al 2010	Kn180-17-18	23.4797	-45.3838	Harzb	Resduial	Sp2-i1		√	0.1194	0.1308	38.19	29.63	1.36291	16.6136	13.98	0.2828	0.2089	0.600003	0.342311
MAR	Kane Megamullion	Dick et al 2010	Kn180-17-18	23.4797	-45.3838	Harzb	Resduial	Sp2-i2		√	0.106	0.139	38.18	29.52	1.77054	16.5368	14.08	0.2621	0.229	0.602822	0.341533
MAR	Kane Megamullion	Dick et al 2010	Kn180-17-18	23.4797	-45.3838	Harzb	Resduial	Sp2-C		√	0.1039	0.1398	38.24	29.55	1.70588	16.475	14.16	0.2333	0.204	0.605073	0.341409
MAR	Kane Megamullion	Dick et al 2010	Kn180-17-18	23.4797	-45.3838	Harzb	Resduial	Sp1-i3		√	0.1044	0.1085	37.92	29.82	1.15128	16.4741	13.9	0.2598	0.2309	0.60065	0.345354
MAR	Kane Megamullion	Dick et al 2010	Kn180-17-18	23.4797	-45.3838	Harzb	Resduial	Sp1-i2		√	0.0874	0.1054	38.32	29.71	1.70197	16.0385	14.4	0.231	0.2372	0.615457	0.342153
MAR	Kane Megamullion	Dick et al 2010	Kn180-17-18	23.4797	-45.3838	Harzb	Resduial	Sp1-i1		√	0.1061	0.1113	37.96	29.56	1.5594	15.9068	14.32	0.2314	0.189	0.61609	0.343139
MAR	Kane Megamullion	Dick et al 2010	Kn180-17-18	23.4797	-45.3838	Harzb	Resduial	Sp1-C		√	0.0933	0.1145	38.82	29.52	1.65478	15.961	14.61	0.2686	0.1689	0.62002	0.337805
MAR	Kane Megamullion	Dick et al 2010	Kn180-17-3	23.4797	-45.3838	Harzb	Resduial	R	√		0.0225	0.0712	38.18	30.88	1.6264	13.2965	16.09	0.2359	0.2066	0.683254	0.351734
MAR	Kane Megamullion	Dick et al 2010	Kn180-17-3	23.4797	-45.3838	Harzb	Resduial	C	√		0.025	0.1032	38.5	30.06	1.3823	13.2262	16.06	0.2038	0.1375	0.683998	0.343736
MAR	Kane Megamullion	Dick et al 2010	Kn180-17-3	23.4797	-45.3838	Harzb	Resduial	i1	√		0.0301	0.0769	38.69	29.97	1.52792	13.1752	16.12	0.2068	0.2143	0.685637	0.341952
MAR	Kane Megamullion	Dick et al 2010	Kn180-17-3	23.4797	-45.3838	Harzb	Resduial	i3	√		0.0087	0.065	38.98	29.9	1.45312	13.1625	16.17	0.2522	0.1613	0.686512	0.339749
MAR	Kane Megamullion	Dick et al 2010	Kn180-17-3	23.4797	-45.3838	Harzb	Resduial	i2	√		0.0115	0.0475	38.89	29.92	1.6197	13.1326	16.18	0.2412	0.1799	0.687134	0.340417
MAR	Kane Megamullion	Dick et al 2010	Kn180-17-3	23.4797	-45.3838	Harzb	Resduial	i4	√		0.0296	0.0593	38.81	29.95	1.77028	12.8871	16.37	0.2031	0.213	0.693663	0.341105
MAR	Kane Megamullion	Dick et al 2010	Kn180-17-5	23.4797	-45.3838	Harzb	Resduial	R	√		0.0143	0.0496	36.51	29.44	3.5458	15.8694	14.1	0.1821	0.1585	0.61298	0.351043
MAR	Kane Megamullion	Dick et al 2010	Kn180-17-5	23.4797	-45.3838	Harzb	Resduial	i4	√		0.0252	0.0619	37.59	29.28	3.10896	15.1325	14.8	0.2325	0.1587	0.635493	0.343202
MAR	Kane Megamullion	Dick et al 2010	Kn180-17-5	23.4797	-45.3838	Harzb	Resduial	i3	√		0.0075	0.0582	37.56	29.53	2.86173	15.065	14.81	0.2013	0.1648	0.636685	0.345301
MAR	Kane Megamullion	Dick et al 2010	Kn180-17-5	23.4797	-45.3838	Harzb	Resduial	i1	√		0.0163	0.0655	37.86	29.69	2.83377	14.6501	15.24	0.1809	0.1404	0.649661	0.344725
MAR	Kane Megamullion	Dick et al 2010	Kn180-17-5	23.4797	-45.3838	Harzb	Resduial	i2	√		0.0027	0.0452	37.66	29.31	2.40074	14.2598	15.09	0.2244	0.1649	0.653546	0.343013
MAR	Kane Megamullion	Dick et al 2010	Kn180-17-5	23.4797	-45.3838	Harzb	Resduial	C	√		0.0106	0.0562	38.09	28.95	3.03441	14.3296	15.31	0.2299	0.1527	0.655714	0.33769
MAR	Kane Megamullion	Dick et al 2010	Kn180-18-36	23.4822	-45.4167	Harzb	Resduial	i2	√		0	0.0926	37.33	32.28	0	14.27	14.58	0.2011	0.1499	0.645089	0.367124
MAR	Kane Megamullion	Dick et al 2010	Kn180-18-36	23.4822	-45.4167	Harzb	Resduial	R	√		0	0.0853	33.13	36.47	0.0559542	13.3497	15.08	0.2258	0.2034	0.668212	0.424782
MAR	Kane Megamullion	Dick et al 2010	Kn180-18-36	23.4822	-45.4167	Harzb	Resduial	C	√		0	0.0698	37.7	31.91	0.607215	13.0836	16.02	0.1735	0.1763	0.68615	0.362168
MAR	Kane Megamullion	Dick et al 2010	Kn180-18-36	23.4822	-45.4167	Harzb	Resduial	i1	√		0	0.0762	37.41	31.99	1.31079	12.8905	16.21	0.1879	0.1389	0.692262	0.364534
MAR	Kane Megamullion	Dick et al 2010	Kn180-18-36	23.4822	-45.4167	Harzb	Resduial	i3	√		0	0.0863	37.53	32.58	0.623364	12.8391	16.24	0.2492	0.1527	0.693114	0.368033
MAR	Kane Megamullion	Dick et al 2010	Kn180-18-36	23.4822	-45.4167	Harzb	Resduial	i4	√		0.0237	0.098	35.41	32.59	2.07423	11.7136	16.48	0.1703	0.1744	0.716085	0.38173
MAR	Kane Megamullion	Dick et al 2010	Kn180-18-38	23.4822	-45.4167	Harzb	Resduial	C	√		0.0148	0.0483	38.63	27.83	1.49274	15.1468	14.39	0.1975	0.1774	0.628741	0.325823
MAR	Kane Megamullion	Dick et al 2010	Kn180-18-38	23.4822	-45.4167	Harzb	Resduial	R	√		0.0287	0.0482	38.64	28	2.38921	14.4702	15.07	0.1823	0.1742	0.649921	0.327105
MAR	Kane Megamullion	Dick et al 2010	Kn180-18-38	23.4822	-45.4167	Harzb	Resduial	i2	√		0.0165	0.0504	39.05	27.88	2.14749	14.3077	15.26	0.158	0.1285	0.655322	0.323845
MAR	Kane Megamullion	Dick et al 2010	Kn180-18-38	23.4822	-45.4167	Harzb	Resduial	i3	√		0.0106	0.0597	38.63	28.13	2.28116	13.9974	15.35	0.1443	0.1759	0.661575	0.328182
MAR	Kane Megamullion	Dick et al 2010	Kn180-18-38	23.4822	-45.4167	Harzb	Resduial	i1	√		0	0.0515	37.99	27.64	3.2223	13.5805	15.42	0.1878	0.1238	0.669318	0.327991
MAR	Kane Megamullion	Dick et al 2010	Kn180-18-41	23.4822	-45.4167	Harzb	Resduial	R	√		0.0164	0.0466	38.06	30.93	0.812928	12.3085	16.43	0.1758	0.1455	0.704099	0.352821
MAR	Kane Megamullion	Dick et al 2010	Kn180-18-41	23.4822	-45.4167	Harzb	Resduial	i2	√		0.011	0.0588	37.9	31.02	1.90023	12.1501	16.73	0.2057	0.1668	0.710525	0.354448
MAR	Kane Megamullion	Dick et al 2010	Kn180-18-41	23.4822	-45.4167	Harzb	Resduial	i4	√		0.0154	0.0494	37.92	30.73	2.52009	11.7524	17.04	0.2193	0.1515	0.721031	0.352182
MAR	Kane Megamullion	Dick et al 2010	Kn180-18-41	23.4822	-45.4167	Harzb	Resduial	i1	√		0.0158	0.0315	37.53	30.61	1.70691	11.5541	16.79	0.1813	0.118	0.72148	0.353649
MAR	Kane Megamullion	Dick et al 2010	Kn180-18-41	23.4822	-45.4167	Harzb	Resduial	i3	√		0.0105	0.0702	37.75	30.71	1.6423	11.4222	16.92	0.2764	0.1423	0.725321	0.353059
MAR	Kane Megamullion	Dick et al 2010	Kn180-18-41	23.4822	-45.4167	Harzb	Resduial	C	√		0.0144	0.063	38.31	30.3	2.49603	11.554	17.17	0.2535	0.1578	0.725956	0.346652
MAR	Kane Megamullion	Dick et al 2010	Kn180-18-42	23.4822	-45.4167	Dunite	Impregnated/ NR	R	√		0.0382	0.1684	29.98	34.65	5.10507	17.8864	12.26	0.2281	0.2067	0.549927	0.436727
MAR	Kane Megamullion	Dick et al 2010	Kn180-18-42	23.4822	-45.4167	Dunite	Impregnated/ NR	C	√		0.0207	0.2074	29.79	34.62	4.71962	17.0632	12.6	0.1758	0.192	0.568282	0.438078
MAR	Kane Megamullion	Dick et al 2010	Kn180-18-42	23.4822	-45.4167	Dunite	Impregnated/ NR	i3	√		0.0327	0.2289	29.25	34.12	5.54503	16.8205	12.6	0.2095	0.2116	0.571793	0.439
MAR	Kane Megamullion	Dick et al 2010	Kn180-18-42	23.4822	-45.4167	Dunite	Impregnated/ NR	i2	√		0.0357	0.2033	28.92	34.16	6.16672	16.2111	12.93	0.2242	0.2474	0.587085	0.442086
MAR	Kane Megamullion	Dick et al 2010	Kn180-18-42	23.4822	-45.4167	Dunite	Impregnated/ NR	i1	√		0.0294	0.2311	28.86	35.15	5.12651	16.2171	13	0.2054	0.1475	0.588304	0.449657
MAR	Kane Megamullion	Dick et al 2010	Kn180-19-10M	23.5189	-45.3616	Pl Harzb/ Gabbro Vein	Impregnated/ NR	R	√		0.0396	0.1575	30.27	36.35	2.82613	16.537	12.96	0.1541	0.2677	0.582815	0.446163
MAR	Kane Megamullion	Dick et al 2010	Kn180-19-10M	23.5189	-45.3616	Pl Harzb/ Gabbro Vein	Impregnated/ NR	i4	√		0.03	0.1786	31.15	35.76	2.76981	16.3077	13.34	0.1745	0.1938	0.593199	0.435067
MAR	Kane Megamullion	Dick et al 2010	Kn180-19-10M	23.5189	-45.3616	Pl Harzb/ Gabbro Vein	Impregnated/ NR	i3	√		0.0418	0.1904	31.61	35.04	2.75298	16.2728	13.37	0.196	0.1903	0.594257	0.426485
MAR	Kane Megamullion	Dick et al 2010	Kn180-19-10M	23.5189	-45.3616	Pl Harzb/ Gabbro Vein	Impregnated/ NR	C	√		0.0325	0.1652	32.28	34.69	2.24321	16.1315	13.44	0.2343	0.182	0.597614	0.418917
MAR	Kane Megamullion	Dick et al 2010	Kn180-19-10M	23.5189	-45.3616	Pl Harzb/ Gabbro Vein	Impregnated/ NR	i2	√		0.0264	0.1901	31.28	35.32	3.1195	15.663	13.7	0.2206	0.2132	0.609251	0.431005
MAR	Kane Megamullion	Dick et al 2010	Kn180-19-10M	23.5189	-45.3616	Pl Harzb/ Gabbro Vein	Impregnated/ NR	i1	√		0.0513	0.1674	32.28	34.55	2.99324	15.5966	13.93	0.1787	0.2275	0.614215	0.417933
MAR	Kane Megamullion	Dick et al 2010	Kn180-19-12M	23.5189	-45.3616	Pl Harzb/ Gabbro Vein	Impregnated/ NR	i3	√		0.0415	0.0865	42.84	24.43	2.08546	13.6735	16.21	0.1986	0.1372	0.678796	0.276701
MAR	Kane Megamullion	Dick et al 2010	Kn180-19-12M	23.5189	-45.3616	Pl Harzb/ Gabbro Vein	Impregnated/ NR	i2	√		0.0342	0.0737	42.91	24.39	2.12452	13.4683	16.35	0.1625	0.1506	0.683945	0.276047
MAR	Kane Megamullion	Dick et al 2010	Kn180-19-12M	23.5189	-45.3616	Pl Harzb/ Gabbro Vein	Impregnated/ NR	i1	√		0.0284	0.0559	42.6	24.39	2.16763	13.3495	16.26	0.198	0.1367	0.684666	0.277498
MAR	Kane Megamullion	Dick et al 2010	Kn180-19-12M	23.5189	-45.3616	Pl Harzb/ Gabbro Vein	Impregnated/ NR	R	√		0.0442	0.055	42.46	24.48	2.01602	12.786	16.5	0.2067	0.1848	0.697007	0.278899
MAR	Kane Megamullion	Dick et al 2010	Kn180-19-12M	23.5189	-45.3616	Pl Harzb/ Gabbro Vein	Impregnated/ NR	C	√		0.0566	0.0761	42.5	23.91	3.03532	12.7888	16.7	0.1774	0.1336	0.699499	0.273998
MAR	Kane Megamullion	Dick et al 2010	Kn180-19-12M	23.5189	-45.3616	Pl Harzb/ Gabbro Vein	Impregnated/ NR	i4	√		0.0366	0.0621	42.35	24.38	2.91947	12.713	16.72	0.1884	0.1475	0.700998	0.278597
MAR	Kane Megamullion	Dick et al 2010	Kn180-19-13	23.5189	-45.3616	Harzb	Resduial	R	√		0.0183	0.07	40.63	28.22	0.983886	13.1047	16.26	0.2053	0.1732	0.689208	0.317843
MAR	Kane Megamullion	Dick et al 2010	Kn180-19-13	23.5189	-45.3616	Harzb	Resduial	C	√		0.0165	0.0518	40.43	28.68	1.194	13.0756	16.4	0.2005	0.1718	0.691632	0.322437
MAR	Kane Megamullion	Dick et al 2010	Kn180-19-13	23.5189	-45.3616	Harzb	Resduial	i4	√		0.0119	0.0763	40.84	27.55	1.36038	12.5959	16.59	0.1877	0.1407	0.702056	0.31155
MAR	Kane Megamullion	Dick et al 2010	Kn180-19-13	23.5189	-45.3616	Harzb	Resduial	i3	√		0.0068	0.0853	40.91	27.89	1.7152	12.6066	16.77	0.2045	0.1928	0.704319	0.313818
MAR	Kane Megamullion	Dick et al 2010	Kn180-19-13	23.5189	-45.3616	Harzb	Resduial	i2	√		0.0092	0.072	40.77	28.4	1.70134	12.4791	16.84	0.2462	0.1929	0.707285	0.318477
MAR	Kane Megamullion	Dick et al 2010	Kn180-19-13	23.5189	-45.3616	Harzb	Resduial	i1	√		0.0183	0.0613	40.76	28.19	1.81986	12.4625	16.86	0.1973	0.222	0.707873	0.316921
MAR	Kane Megamullion	Dick et al 2010	Kn180-19-18M	23.5189	-45.3616	Harzb/ Gabbro Vein	Impregnated/ NR	C	√		0.0737371	0.0726585	41.5948	26.9748	0.772206	13.2093	16.3065	0.226016	0.125706	0.687994	0.30316
MAR	Kane Megamullion	Dick et al 2010	Kn180-19-18M	23.5189	-45.3616	Harzb/ Gabbro Vein	Impregnated/ NR	i1	√		0.0241215	0.0559892	41.9184	26.9454	1.11393	12.9607	16.5418	0.202091	0.137865	0.695291	0.301296
MAR	Kane Megamullion	Dick et al 2010	Kn180-19-18M	23.5189	-45.3616	Harzb/ Gabbro Vein	Impregnated/ NR	R	√		0.0133354	0.0426538	41.9478	26.0826	1.37379	12.7759	16.5026	0.162575	0.151593	0.697975	0.294343
MAR	Kane Megamullion	Dick et al 2010	Kn180-19-18M	23.5189	-45.3616	Harzb/ Gabbro Vein	Impregnated/ NR	i3	√		0.0140218	0.0631472	41.9968	27.2298	1.33358	12.8219	16.7379	0.241313	0.19052	0.700165	0.303115
MAR	Kane Megamullion	Dick et al 2010	Kn180-19-18M	23.5189	-45.3616	Harzb/ Gabbro Vein	Impregnated/ NR	i2	√		0.0261806	0.0624608	42.0262	27.2004	1.33585	12.8198	16.8262	0.197678	0.18552	0.701302	0.302739
MAR	Kane Megamullion	Dick et al 2010	Kn180-19-18M	23.5189	-45.3616	Harzb/ Gabbro Vein	Impregnated/ NR	i4	√		0.0612842	0.0585387	41.634	26.1512	1.36333	12.4029	16.6399	0.179734	0.142375	0.705903	0.296453
MAR	Kane Megamullion	Dick et al 2010	Kn180-19-31	23.5189	-45.3616	Harzb	Resduial	i2	√		0.0527	0.0809	42.05	26.39	0.910115	12.3611	16.84	0.2312	0.1238	0.708825	0.296275
MAR	Kane Megamullion	Dick et al 2010	Kn180-19-31	23.5189	-45.3616	Harzb	Resduial	R	√		0.0333	0.0834	42.95	26.41	1.65592	12.55	17.27	0.2596	0.0953	0.711279	0.292036
MAR	Kane Megamullion	Dick et al 2010	Kn180-19-31	23.5189	-45.3616	Harzb	Resduial	i3	√		0.0182	0.0642	42.24	26.48	1.42551	11.9573	17.17	0.2657	0.1085	0.719832	0.296045
MAR	Kane Megamullion	Dick et al 2010	Kn180-19-31	23.5189	-45.3616	Harzb	Resduial	i4	√		0.0353	0.0871	42.86	26.05	1.70939	12.0319	17.41	0.3012	0.0966	0.721517	0.289637
MAR	Kane Megamullion	Dick et al 2010	Kn180-19-31	23.5189	-45.3616	Harzb	Resduial	i1	√		0.0456	0.092	41.81	25.91	1.50638	11.6745	17.09	0.3038	0.1418	0.723752	0.293648
MAR	Kane Megamullion	Dick et al 2010	Kn180-19-31	23.5189	-45.3616	Harzb	Resduial	C	√		0.0097	0.091	42.39	26.35	1.68372	11.855	17.35	0.2434	0.1226	0.723785	0.294284
MAR	Kane Megamullion	Dick et al 2010	Kn180-19-35	23.5189	-45.3616	Harzb	Resduial	C	√		0	0.0778	40.71	28.1	1.34046	12.5638	16.6	0.1949	0.1739	0.702702	0.316495
MAR	Kane Megamullion	Dick et al 2010	Kn180-19-35	23.5189	-45.3616	Harzb	Resduial	i3	√		0.006	0.057	42.1	27.03	1.08797	12.351	16.95	0.2273	0.1818	0.710426	0.301045
MAR	Kane Megamullion	Dick et al 2010	Kn180-19-35	23.5189	-45.3616	Harzb	Resduial	i2	√		0.0017	0.0663	42.1	27.16	1.17725	12.3607	17.04	0.2104	0.1525	0.7114	0.302056
MAR	Kane Megamullion	Dick et al 2010	Kn180-19-35	23.5189	-45.3616	Harzb	Resduial	R	√		0	0.0476	42.08	26.7	1.23565	12.2281	16.97	0.1854	0.1651	0.712801	0.298567
MAR	Kane Megamullion	Dick et al 2010	Kn180-19-35	23.5189	-45.3616	Harzb	Resduial	i4	√		0.005	0.0669	42.38	26.77	0.756408	11.9494	17.13	0.2121	0.1589	0.719142	0.297628
MAR	Kane Megamullion	Dick et al 2010	Kn180-19-35	23.5189	-45.3616	Harzb	Resduial	i1	√		0	0.0873	41.99	27.05	0.922248	11.9501	17.15	0.1838	0.1757	0.719453	0.301752
MAR	Kane Megamullion	Dick et al 2010	Kn180-19-40	23.5189	-45.3616	Harzb	Resduial	i4	√		0.0153	0.0426	42.35	26.49	0.642122	12.5622	16.66	0.1991	0.1701	0.703096	0.295582
MAR	Kane Megamullion	Dick et al 2010	Kn180-19-40	23.5189	-45.3616	Harzb	Resduial	C	√		0.0251	0.0543	42.58	26.6	0.485123	12.3135	16.91	0.1884	0.151	0.710242	0.295317
MAR	Kane Megamullion	Dick et al 2010	Kn180-19-40	23.5189	-45.3616	Harzb	Resduial	i2	√		0.0256	0.0635	42.81	26.55	0.0457306	12.2289	16.91	0.2306	0.1505	0.711422	0.293807
MAR	Kane Megamullion	Dick et al 2010	Kn180-19-40	23.5189	-45.3616	Harzb	Resduial	i3	√		0	0.068	42.58	26.68	1.32146	12.3409	17.13	0.2535	0.1554	0.712882	0.295943
MAR	Kane Megamullion	Dick et al 2010	Kn180-19-40	23.5189	-45.3616	Harzb	Resduial	R	√		0.0025	0.0482	42.93	25.19	1.97313	11.9045	17.18	0.171	0.1957	0.721128	0.282449
MAR	Kane Megamullion	Dick et al 2010	Kn180-19-40	23.5189	-45.3616	Harzb	Resduial	i1	√		0.0151	0.0548	40.83	26.89	1.96462	11.6222	17.08	0.2246	0.1341	0.724778	0.306425
MAR	Kane Megamullion	Dick et al 2010	Kn180-21-1	23.3642	-45.377	Harzb	Resduial	i4	√		0.0428	0.0509	42.85	27.55	-0.58608	13.5974	16.37	0.2012	0.1513	0.682145	0.301339
MAR	Kane Megamullion	Dick et al 2010	Kn180-21-1	23.3642	-45.377	Harzb	Resduial	R	√		0.0283	0.0384	42.53	27.08	-0.125808	13.3732	16.31	0.2109	0.1811	0.684947	0.299299
MAR	Kane Megamullion	Dick et al 2010	Kn180-21-1	23.3642	-45.377	Harzb	Resduial	C	√		0.0425	0.022	42.89	27.21	-0.0768522	13.2392	16.61	0.1847	0.1638	0.691022	0.298536
MAR	Kane Megamullion	Dick et al 2010	Kn180-21-1	23.3642	-45.377	Harzb	Resduial	i2	√		0.0366	0.0537	42.87	27.17	-0.190636	13.2115	16.62	0.1885	0.1291	0.691596	0.298326
MAR	Kane Megamullion	Dick et al 2010	Kn180-21-1	23.3642	-45.377	Harzb	Resduial	i3	√		0.0253	0.0294	42.86	27.18	0.198397	13.2115	16.65	0.2366	0.1306	0.691981	0.298452
MAR	Kane Megamullion	Dick et al 2010	Kn180-21-1	23.3642	-45.377	Harzb	Resduial	i1	√		0.0379	0.0312	43.1	27.16	-0.0191736	13.1473	16.75	0.2081	0.1356	0.694291	0.29713
MAR	Kane Megamullion	Dick et al 2010	Kn180-21-10	23.3642	-45.377	Pl Dunite	Impregnated/ NR	i4	√		0	0.6511	29.99	33.55	5.38903	15.3709	13.98	0.1209	0.1779	0.61851	0.428726
MAR	Kane Megamullion	Dick et al 2010	Kn180-21-10	23.3642	-45.377	Pl Dunite	Impregnated/ NR	i1	√		0	0.6078	29.9	33.65	5.71322	15.0792	14.16	0.1332	0.1886	0.62602	0.430192
MAR	Kane Megamullion	Dick et al 2010	Kn180-21-10	23.3642	-45.377	Pl Dunite	Impregnated/ NR	i3	√		0	0.6709	29.82	33.81	5.50873	14.9932	14.21	0.1578	0.2024	0.628182	0.432012
MAR	Kane Megamullion	Dick et al 2010	Kn180-21-10	23.3642	-45.377	Pl Dunite	Impregnated/ NR	C	√		0	0.6282	29.75	33.79	5.90171	14.8596	14.35	0.0802	0.2023	0.632552	0.432444
MAR	Kane Megamullion	Dick et al 2010	Kn180-21-10	23.3642	-45.377	Pl Dunite	Impregnated/ NR	i2	√		0	0.6489	29.81	33.7	5.86192	14.8354	14.38	0.1018	0.1717	0.633416	0.431295
MAR	Kane Megamullion	Dick et al 2010	Kn180-21-10	23.3642	-45.377	Pl Dunite	Impregnated/ NR	R	√		0.023	0.6787	30.32	32.64	5.50337	14.278	14.57	0.1089	0.1889	0.645272	0.419338
MAR	Kane Megamullion	Dick et al 2010	Kn180-21-11	23.3642	-45.377	Pl Dunite	Impregnated/ NR	C	√		0	0.6976	27.32	34.59	6.74034	16.215	13.09	0.11	0.232	0.590006	0.459271
MAR	Kane Megamullion	Dick et al 2010	Kn180-21-11	23.3642	-45.377	Pl Dunite	Impregnated/ NR	i4	√		0.0145	0.6771	27.26	34.87	6.93351	16.2011	13.23	0.1019	0.179	0.592783	0.46182
MAR	Kane Megamullion	Dick et al 2010	Kn180-21-11	23.3642	-45.377	Pl Dunite	Impregnated/ NR	R	√		0.0063	0.6588	27.77	33.59	6.93601	15.9889	13.12	0.1735	0.2213	0.59395	0.447951
MAR	Kane Megamullion	Dick et al 2010	Kn180-21-11	23.3642	-45.377	Pl Dunite	Impregnated/ NR	i2	√		0	0.6977	27.45	34.94	5.76188	15.9054	13.17	0.1045	0.2214	0.596128	0.460592
MAR	Kane Megamullion	Dick et al 2010	Kn180-21-11	23.3642	-45.377	Pl Dunite	Impregnated/ NR	i1	√		0	0.6523	27.47	34.9	6.5766	15.9523	13.26	0.1481	0.2518	0.597059	0.460127
MAR	Kane Megamullion	Dick et al 2010	Kn180-21-11	23.3642	-45.377	Pl Dunite	Impregnated/ NR	i3	√		0	0.6826	27.63	34.78	6.39591	15.9149	13.3	0.1304	0.264	0.598347	0.457829
MAR	Kane Megamullion	Dick et al 2010	Kn180-21-12HD	23.3642	-45.377	Pl Harzb/Troctolite Vein	Impregnated/ NR	R	√		0	2.8593	19.69	36.44	8.60478	22.2473	9.76	0.1835	0.2899	0.438844	0.553873
MAR	Kane Megamullion	Dick et al 2010	Kn180-21-12HD	23.3642	-45.377	Pl Harzb/Troctolite Vein	Impregnated/ NR	i2	√		0.1772	3.08	19.57	34.18	9.00054	22.0812	9.76	0.1979	0.2881	0.440691	0.539522
MAR	Kane Megamullion	Dick et al 2010	Kn180-21-12HD	23.3642	-45.377	Pl Harzb/Troctolite Vein	Impregnated/ NR	i3	√		0.072	3.22	19.71	35.3	9.07544	22.3338	9.96	0.1726	0.3439	0.442888	0.545755
MAR	Kane Megamullion	Dick et al 2010	Kn180-21-12HD	23.3642	-45.377	Pl Harzb/Troctolite Vein	Impregnated/ NR	i4	√		0	3.1	19.87	35.51	8.53671	22.0086	9.93	0.1903	0.3051	0.445765	0.545221
MAR	Kane Megamullion	Dick et al 2010	Kn180-21-12HD	23.3642	-45.377	Pl Harzb/Troctolite Vein	Impregnated/ NR	C	√		0	2.9647	20.12	35.23	9.37246	21.7265	10.19	0.1683	0.3243	0.455356	0.540153
MAR	Kane Megamullion	Dick et al 2010	Kn180-21-12HD	23.3642	-45.377	Pl Harzb/Troctolite Vein	Impregnated/ NR	i1	√		0.0035	2.9625	19.83	34.9	9.5925	21.4985	10.15	0.1643	0.3588	0.456997	0.541421
MAR	Kane Megamullion	Dick et al 2010	Kn180-21-12JL	23.3642	45.377	Pl Harzb/Troctolite Vein	Impregnated/ NR	R	√		0.0749	0.9805	26.27	35.88	6.41788	18.2451	12.1	0.1817	0.2849	0.542547	0.478144
MAR	Kane Megamullion	Dick et al 2010	Kn180-21-12JL	23.3642	45.377	Pl Harzb/Troctolite Vein	Impregnated/ NR	i1	√		0.0376	1.0083	26.01	36.27	6.31629	18.1265	12.14	0.1534	0.2864	0.544582	0.483325
MAR	Kane Megamullion	Dick et al 2010	Kn180-21-12JL	23.3642	45.377	Pl Harzb/Troctolite Vein	Impregnated/ NR	C	√		0.0352	1.0101	26.2	35.77	6.67793	17.8411	12.38	0.1214	0.2448	0.553117	0.478043
MAR	Kane Megamullion	Dick et al 2010	Kn180-21-4	23.3642	-45.377	Harzb	Resduial	C	√		0.0083	0.0429	41.14	28.73	1.11086	12.7404	16.84	0.1721	0.0986	0.702044	0.315321
MAR	Kane Megamullion	Dick et al 2010	Kn180-21-4	23.3642	-45.377	Harzb	Resduial	i4	√		0.0218	0.0748	41.01	28.67	1.14979	12.5254	16.97	0.165	0.1164	0.707187	0.315413
MAR	Kane Megamullion	Dick et al 2010	Kn180-21-4	23.3642	-45.377	Harzb	Resduial	i3	√		0.0213	0.0518	41.03	28.89	0.328951	12.414	16.87	0.1832	0.1388	0.707813	0.319703
MAR	Kane Megamullion	Dick et al 2010	Kn180-21-4	23.3642	-45.377	Harzb	Resduial	R	√		0.026	0.0564	40.76	29.04	0.673309	12.3141	16.96	0.178	0.1589	0.710576	0.321095
MAR	Kane Megamullion	Dick et al 2010	Kn180-21-4	23.3642	-45.377	Harzb	Resduial	i2	√		0.0081	0.0427	40.88	28.36	1.52117	12.1612	17.06	0.203	0.102	0.71434	0.31252
MAR	Kane Megamullion	Dick et al 2010	Kn180-21-4	23.3642	-45.377	Harzb	Resduial	i1	√		0.0138	0.049	41.2	29.21	0	10.99	17.13	0.1851	0.0989	0.734947	0.322315
MAR	Kane Megamullion	Dick et al 2010	Kn180-21-7V	23.3642	-45.377	Harzb/ Gabbro Vein	Impregnated/ NR	R	√		0.0241	3.51	16.73	33.56	11.3696	26.2395	6.97	0.1048	0.3627	0.32135	0.573686
MAR	Kane Megamullion	Dick et al 2010	Kn180-21-7V	23.3642	-45.377	Harzb/ Gabbro Vein	Impregnated/ NR	i3	√		0.0227	3.55	16.46	33.79	12.0323	25.6832	7.47	0.1275	0.3	0.341444	0.579326
MAR	Kane Megamullion	Dick et al 2010	Kn180-21-7V	23.3642	-45.377	Harzb/ Gabbro Vein	Impregnated/ NR	i1	√		0.0045	3.47	16.3	33.77	12.5868	25.5143	7.5	0.1019	0.3789	0.343833	0.581561
MAR	Kane Megamullion	Dick et al 2010	Kn180-21-7V	23.3642	-45.377	Harzb/ Gabbro Vein	Impregnated/ NR	i4	√		0	3.46	16.19	33.5	12.7186	25.2956	7.51	0.1515	0.349	0.346079	0.581255
MAR	Kane Megamullion	Dick et al 2010	Kn180-21-7V	23.3642	-45.377	Harzb/ Gabbro Vein	Impregnated/ NR	i2	√		0.013	3.49	16.41	33.72	12.4972	25.4749	7.57	0.106	0.3597	0.346282	0.579562
MAR	Kane Megamullion	Dick et al 2010	Kn180-21-7V	23.3642	-45.377	Harzb/ Gabbro Vein	Impregnated/ NR	C	√		0.0243	3.57	16.26	33.75	12.4468	25.0802	7.79	0.1195	0.3911	0.356368	0.582014
MAR	Kane Megamullion	Dick et al 2010	Kn180-21-8	23.3642	-45.377	Harzb	Resduial	C	√		0.0256	0.0519	40.98	28.65	0.55284	13.3925	16.31	0.2133	0.1494	0.684635	0.319264
MAR	Kane Megamullion	Dick et al 2010	Kn180-21-8	23.3642	-45.377	Harzb	Resduial	i2	√		0.025	0.0278	40.64	28.36	0.991627	13.2077	16.31	0.2038	0.1197	0.687628	0.318864
MAR	Kane Megamullion	Dick et al 2010	Kn180-21-8	23.3642	-45.377	Harzb	Resduial	R	√		0.0362	0.0327	40.39	28.34	1.48265	13.0559	16.44	0.1562	0.156	0.691801	0.320052
MAR	Kane Megamullion	Dick et al 2010	Kn180-21-8	23.3642	-45.377	Harzb	Resduial	i4	√		0.0134	0.0592	40.49	28.55	1.08147	13.0169	16.41	0.2012	0.1872	0.692049	0.321122
MAR	Kane Megamullion	Dick et al 2010	Kn180-21-8	23.3642	-45.377	Harzb	Resduial	i3	√		0.0271	0.0537	40.61	28.48	1.48363	13.055	16.54	0.2093	0.1651	0.693107	0.319942
MAR	Kane Megamullion	Dick et al 2010	Kn180-21-8	23.3642	-45.377	Harzb	Resduial	i1	√		0.05	0.0394	40.57	28.68	1.10788	13.0031	16.52	0.2146	0.1619	0.693696	0.321682
MAR	Kane Megamullion	Dick et al 2010	Kn180-21-9M	23.3642	-45.377	Pl Harzb/Troctolite Vein	Impregnated/ NR	Sp2-R		√	0	0.4994	25.76	41.58	2.44794	16.6573	12.63	0.1639	0.2606	0.57476	0.505167
MAR	Kane Megamullion	Dick et al 2010	Kn180-21-9M	23.3642	-45.377	Pl Harzb/Troctolite Vein	Impregnated/ NR	Sp2-C		√	0	0.4937	26.03	41.86	2.79781	16.1025	13.24	0.0964	0.2899	0.594438	0.50237
MAR	Kane Megamullion	Dick et al 2010	Kn180-21-9M	23.3642	-45.377	Pl Harzb/Troctolite Vein	Impregnated/ NR	Sp1-R		√	0	0.3364	26.8	41.5	2.1613	16.7452	12.75	0.1137	0.265	0.575785	0.496964
MAR	Kane Megamullion	Dick et al 2010	Kn180-21-9M	23.3642	-45.377	Pl Harzb/Troctolite Vein	Impregnated/ NR	Sp1-C		√	0.0051	0.3711	25.92	42.87	2.40262	16.6281	12.9	0.1541	0.3588	0.58035	0.511606
MAR	Kane Megamullion	Dick et al 2010	Kn180-21-9M	23.3642	-45.377	Pl Harzb/Troctolite Vein	Impregnated/ NR	Sp2-i4		√	0.0083	0.5002	25.87	42.17	2.25884	16.3575	13.03	0.114	0.2898	0.586774	0.508786
MAR	Kane Megamullion	Dick et al 2010	Kn180-21-9M	23.3642	-45.377	Pl Harzb/Troctolite Vein	Impregnated/ NR	Sp1-i3		√	0	0.3774	26.43	42.64	1.93601	15.998	13.31	0.126	0.2867	0.597276	0.508339
MAR	Kane Megamullion	Dick et al 2010	Kn180-21-9M	23.3642	-45.377	Pl Harzb/Troctolite Vein	Impregnated/ NR	Sp2-i3		√	0.0074	0.4662	25.85	42.25	3.29848	15.842	13.51	0.0987	0.3228	0.603206	0.503437
MAR	Kane Megamullion	Dick et al 2010	Kn180-21-9M	23.3642	-45.377	Pl Harzb/Troctolite Vein	Impregnated/ NR	Sp2-i1		√	0	0.48	25.52	42.35	3.10434	15.6767	13.46	0.0976	0.273	0.604828	0.50812
MAR	Kane Megamullion	Dick et al 2010	Kn180-21-9M	23.3642	-45.377	Pl Harzb/Troctolite Vein	Impregnated/ NR	Sp1-i4		√	0	0.3741	26.35	42.12	2.66368	15.7032	13.53	0.1071	0.2808	0.605664	0.501821
MAR	Kane Megamullion	Dick et al 2010	Kn180-21-9M	23.3642	-45.377	Pl Harzb/Troctolite Vein	Impregnated/ NR	Sp2-i2		√	0.714	0.4508	24.73	41.73	2.464	15.8329	13.65	0.1304	0.2718	0.605808	0.515571
MAR	Kane Megamullion	Dick et al 2010	Kn180-21-9M	23.3642	-45.377	Pl Harzb/Troctolite Vein	Impregnated/ NR	Sp1-i2		√	0	0.3285	26.64	43.45	1.67266	15.6949	13.72	0.1155	0.3021	0.609115	0.512664
MAR	Kane Megamullion	Dick et al 2010	Kn180-21-9V	23.3642	-45.377	Pl Harzb/Troctolite Vein	Impregnated/ NR	i4	√		0	0.3219	27.97	40.26	2.1644	16.1724	13.16	0.0831	0.3196	0.591929	0.479206
MAR	Kane Megamullion	Dick et al 2010	Kn180-21-9V	23.3642	-45.377	Pl Harzb/Troctolite Vein	Impregnated/ NR	i1	√		0	0.2882	27.55	40.62	2.74186	16.2428	13.26	0.0434	0.2855	0.592709	0.481865
MAR	Kane Megamullion	Dick et al 2010	Kn180-21-9V	23.3642	-45.377	Pl Harzb/Troctolite Vein	Impregnated/ NR	i2	√		0.0038	0.3263	27.78	40.66	2.67287	16.2549	13.3	0.118	0.3251	0.593256	0.480531
MAR	Kane Megamullion	Dick et al 2010	Kn180-21-9V	23.3642	-45.377	Pl Harzb/Troctolite Vein	Impregnated/ NR	R	√		0	0.2855	27.72	40.71	2.6556	16.0605	13.39	0.1336	0.277	0.59778	0.48144
MAR	Kane Megamullion	Dick et al 2010	Kn180-21-9V	23.3642	-45.377	Pl Harzb/Troctolite Vein	Impregnated/ NR	C	√		0	0.3032	27.52	40.72	2.69921	15.9812	13.37	0.0838	0.3355	0.598609	0.482967
MAR	Kane Megamullion	Dick et al 2010	Kn180-21-9V	23.3642	-45.377	Pl Harzb/Troctolite Vein	Impregnated/ NR	i3	√		0	0.3154	27.64	41.04	2.44589	15.9592	13.42	0.1237	0.3331	0.599837	0.485278
MAR	Kane Megamullion	Dick et al 2010	Kn180-27-1	23.4049	-45.4136	Poikilitic Dunite	Impregnated/ NR	i2	√		0	1.1246	23.62	40.25	4.58087	16.6781	12.76	0.088	0.2432	0.576957	0.533398
MAR	Kane Megamullion	Dick et al 2010	Kn180-27-1	23.4049	-45.4136	Poikilitic Dunite	Impregnated/ NR	R	√		0.0055	1.0664	22.63	41.21	3.94067	16.3541	12.57	0.1221	0.2434	0.578082	0.549879
MAR	Kane Megamullion	Dick et al 2010	Kn180-27-1	23.4049	-45.4136	Poikilitic Dunite	Impregnated/ NR	C	√		0.1208	1.1166	23.77	40.08	4.60472	16.5666	12.99	0.0823	0.2219	0.582943	0.530768
MAR	Kane Megamullion	Dick et al 2010	Kn180-27-1	23.4049	-45.4136	Poikilitic Dunite	Impregnated/ NR	i3	√		0	1.0961	23.65	40.31	4.26665	16.3108	12.88	0.0665	0.2737	0.584657	0.533453
MAR	Kane Megamullion	Dick et al 2010	Kn180-27-1	23.4049	-45.4136	Poikilitic Dunite	Impregnated/ NR	i4	√		0.0358	1.0973	23.28	40.53	4.63706	16.3375	12.93	0.0842	0.239	0.585201	0.538728
MAR	Kane Megamullion	Dick et al 2010	Kn180-27-1	23.4049	-45.4136	Poikilitic Dunite	Impregnated/ NR	i1	√		0.0066	1.0934	23.16	39.91	5.44932	16.0666	12.99	0.1434	0.2567	0.590374	0.536181
MAR	Kane Megamullion	Dick et al 2010	Kn180-27-11	23.4049	-45.4136	Poikilitic Dunite	Impregnated/ NR	Sp2-R		√	0.0078	0.562	30.35	34.34	3.62709	16.4063	13.15	0.1204	0.2836	0.588273	0.431506
MAR	Kane Megamullion	Dick et al 2010	Kn180-27-11	23.4049	-45.4136	Poikilitic Dunite	Impregnated/ NR	Sp2-C		√	0.1271	0.8198	24.95	39.51	3.96755	17.9599	11.96	0.1888	0.3361	0.54277	0.515109
MAR	Kane Megamullion	Dick et al 2010	Kn180-27-11	23.4049	-45.4136	Poikilitic Dunite	Impregnated/ NR	Sp1-R		√	0.033	0.7507	26.45	37.15	4.68929	17.8405	12.05	0.1648	0.234	0.546284	0.485125
MAR	Kane Megamullion	Dick et al 2010	Kn180-27-11	23.4049	-45.4136	Poikilitic Dunite	Impregnated/ NR	Sp1-C		√	0.0062	0.7247	25.92	38.03	4.188	17.6516	11.97	0.1472	0.2883	0.547272	0.496034
MAR	Kane Megamullion	Dick et al 2010	Kn180-27-11	23.4049	-45.4136	Poikilitic Dunite	Impregnated/ NR	Sp1-i2		√	0.0283	0.78	25.92	37.56	5.22628	17.8473	12.06	0.1836	0.3033	0.546395	0.492926
MAR	Kane Megamullion	Dick et al 2010	Kn180-27-11	23.4049	-45.4136	Poikilitic Dunite	Impregnated/ NR	Sp1-i1		√	0.0239	0.7734	25.97	38	4.57244	17.7357	12.12	0.124	0.2986	0.549179	0.495355
MAR	Kane Megamullion	Dick et al 2010	Kn180-27-11	23.4049	-45.4136	Poikilitic Dunite	Impregnated/ NR	Sp1-i4		√	0.2025	0.7618	25.55	37.31	4.52679	17.5567	12.06	0.1783	0.2898	0.55046	0.49485
MAR	Kane Megamullion	Dick et al 2010	Kn180-27-11	23.4049	-45.4136	Poikilitic Dunite	Impregnated/ NR	Sp1-i3		√	0.0939	0.7322	26.1	37.08	5.24487	17.6106	12.2	0.1634	0.2747	0.552557	0.487982
MAR	Kane Megamullion	Dick et al 2010	Kn180-27-11	23.4049	-45.4136	Poikilitic Dunite	Impregnated/ NR	Sp2-Ci1		√	0.0106	0.8011	25.3	39.87	4.21901	17.6837	12.3	0.1496	0.2683	0.553552	0.513895
MAR	Kane Megamullion	Dick et al 2010	Kn180-27-11	23.4049	-45.4136	Poikilitic Dunite	Impregnated/ NR	Sp2-Ci2		√	0.0332	0.8199	25.36	39.09	4.17209	17.5259	12.2	0.1687	0.3258	0.553749	0.508367
MAR	Kane Megamullion	Dick et al 2010	Kn180-27-11	23.4049	-45.4136	Poikilitic Dunite	Impregnated/ NR	Sp2-Ci3		√	0.0276	0.7628	25.8	38.99	3.95092	17.3949	12.37	0.108	0.2581	0.559016	0.503427
MAR	Kane Megamullion	Dick et al 2010	Kn180-27-11	23.4049	-45.4136	Poikilitic Dunite	Impregnated/ NR	Sp2-Ci4		√	0.1468	0.7166	27.56	36.88	3.88058	17.4082	12.58	0.1542	0.236	0.562974	0.473046
MAR	Kane Megamullion	Dick et al 2010	Kn180-27-18	23.4049	-45.4136	Poikilitic Dunite	Impregnated/ NR	i2	√		0.0401	0.8995	23.99	39.3	5.93862	16.2664	13.06	0.0858	0.2358	0.588685	0.523573
MAR	Kane Megamullion	Dick et al 2010	Kn180-27-18	23.4049	-45.4136	Poikilitic Dunite	Impregnated/ NR	i1	√		0.0133	0.8995	23.79	39.65	6.11398	15.9586	13.2	0.1587	0.2629	0.595872	0.527871
MAR	Kane Megamullion	Dick et al 2010	Kn180-27-18	23.4049	-45.4136	Poikilitic Dunite	Impregnated/ NR	i3	√		0.0196	0.9008	23.67	39.04	6.57541	15.9234	13.18	0.1034	0.2297	0.596039	0.525267
MAR	Kane Megamullion	Dick et al 2010	Kn180-27-18	23.4049	-45.4136	Poikilitic Dunite	Impregnated/ NR	R	√		0.0107	0.8929	25.82	36.9	6.55766	16.0993	13.34	0.1292	0.2135	0.596298	0.489461
MAR	Kane Megamullion	Dick et al 2010	Kn180-27-18	23.4049	-45.4136	Poikilitic Dunite	Impregnated/ NR	i4	√		0.0171	0.929	24.3	38.63	6.5158	15.947	13.29	0.1428	0.2496	0.597682	0.516077
MAR	Kane Megamullion	Dick et al 2010	Kn180-27-18	23.4049	-45.4136	Poikilitic Dunite	Impregnated/ NR	C	√		0.0228	0.8875	23.69	39.31	6.55391	15.8427	13.25	0.1167	0.2915	0.598535	0.526775
MAR	Kane Megamullion	Dick et al 2010	Kn180-27-29	23.4049	-45.4136	Poikilitic Dunite	Impregnated/ NR	Sp1-i2		√	0.0274	1.2158	22.68	38.5	5.28784	19.5519	10.51	0.1615	0.35	0.489333	0.532442
MAR	Kane Megamullion	Dick et al 2010	Kn180-27-29	23.4049	-45.4136	Poikilitic Dunite	Impregnated/ NR	Sp1-i3		√	0.011	1.2534	22.8	38.99	6.03022	19.5639	10.88	0.1723	0.3395	0.497828	0.534276
MAR	Kane Megamullion	Dick et al 2010	Kn180-27-29	23.4049	-45.4136	Poikilitic Dunite	Impregnated/ NR	Sp1-C		√	0.0147	1.1821	22.89	37.87	6.24441	19.1812	10.85	0.1684	0.3082	0.502077	0.526035
MAR	Kane Megamullion	Dick et al 2010	Kn180-27-29	23.4049	-45.4136	Poikilitic Dunite	Impregnated/ NR	Sp1-i1		√	0.0094	1.2184	22.62	38.64	6.00708	19.0948	10.95	0.1562	0.3352	0.5055	0.534005
MAR	Kane Megamullion	Dick et al 2010	Kn180-27-29	23.4049	-45.4136	Poikilitic Dunite	Impregnated/ NR	Sp1-i4		√	0.0065	1.2139	22.67	38.99	5.48979	18.7902	11.07	0.2008	0.3218	0.512242	0.535699
MAR	Kane Megamullion	Dick et al 2010	Kn180-27-29	23.4049	-45.4136	Poikilitic Dunite	Impregnated/ NR	Sp1-R		√	0.0252	1.1205	22.5	39.16	6.24268	18.7928	11.16	0.1899	0.3487	0.514231	0.538652
MAR	Kane Megamullion	Dick et al 2010	Kn180-27-29	23.4049	-45.4136	Poikilitic Dunite	Impregnated/ NR	Sp2-C		√	0.0137	1.1891	23.52	38.7	5.8114	18.3108	11.66	0.2467	0.2905	0.531644	0.524671
MAR	Kane Megamullion	Dick et al 2010	Kn180-27-29	23.4049	-45.4136	Poikilitic Dunite	Impregnated/ NR	Sp2-Ci1		√	0.0248	1.2107	23.51	39.09	5.09912	17.8017	11.96	0.1698	0.259	0.544965	0.527277
MAR	Kane Megamullion	Dick et al 2010	Kn180-27-29	23.4049	-45.4136	Poikilitic Dunite	Impregnated/ NR	Sp2-Ci2		√	0.0141	1.1854	23.13	39.01	6.26699	17.7609	12.05	0.1376	0.3328	0.547392	0.530827
MAR	Kane Megamullion	Dick et al 2010	Kn180-27-29	23.4049	-45.4136	Poikilitic Dunite	Impregnated/ NR	Sp2-Ci3		√	0.0269	1.1933	23.5	38.39	5.50658	17.3651	12.12	0.1456	0.2817	0.554401	0.522877
MAR	Kane Megamullion	Dick et al 2010	Kn180-27-29	23.4049	-45.4136	Poikilitic Dunite	Impregnated/ NR	Sp2-R		√	0.0144	1.2321	24.13	37.87	6.7786	17.6405	12.37	0.1929	0.2968	0.555557	0.512867
MAR	Kane Megamullion	Dick et al 2010	Kn180-27-29	23.4049	-45.4136	Poikilitic Dunite	Impregnated/ NR	Sp2-Ci4		√	0.0019	1.222	23.16	38.62	6.74372	17.2919	12.33	0.2051	0.3012	0.559682	0.528
MAR	Kane Megamullion	Dick et al 2010	Kn180-27-2M	23.4049	-45.4136	Pl Dunite	Impregnated/ NR	i4	√		0.0033	0.7405	24.59	38.91	4.81775	20.0749	10.49	0.1227	0.3262	0.482264	0.514917
MAR	Kane Megamullion	Dick et al 2010	Kn180-27-2M	23.4049	-45.4136	Pl Dunite	Impregnated/ NR	i3	√		0.0116	0.796	24.67	39.43	3.08215	19.8566	10.45	0.1026	0.2664	0.48404	0.517422
MAR	Kane Megamullion	Dick et al 2010	Kn180-27-2M	23.4049	-45.4136	Pl Dunite	Impregnated/ NR	i2	√		0.0637	0.8531	25	39.38	4.3558	18.5406	11.73	0.1162	0.2908	0.530029	0.513786
MAR	Kane Megamullion	Dick et al 2010	Kn180-27-2M	23.4049	-45.4136	Pl Dunite	Impregnated/ NR	i1	√		0.0024	0.9376	25.27	38.92	3.49388	17.9462	11.85	0.115	0.2716	0.540667	0.508166
MAR	Kane Megamullion	Dick et al 2010	Kn180-27-2M	23.4049	-45.4136	Pl Dunite	Impregnated/ NR	R	√		0.0126	0.6435	26.73	37.36	3.90327	20.2478	10.54	0.1295	0.2756	0.48131	0.483903
MAR	Kane Megamullion	Dick et al 2010	Kn180-27-2M	23.4049	-45.4136	Pl Dunite	Impregnated/ NR	C	√		0	0.9672	24.95	39.01	4.61782	17.5648	12.24	0.1579	0.2999	0.55401	0.511928
MAR	Kane Megamullion	Dick et al 2010	Kn180-27-2M	23.4049	-45.4136	Pl Harzb	Impregnated/ NR	i4	√		0.0193	0.7854	24.4	42.85	2.65396	15.4319	13.6	0.1432	0.2733	0.611045	0.540883
MAR	Kane Megamullion	Dick et al 2010	Kn180-27-2M	23.4049	-45.4136	Pl Harzb	Impregnated/ NR	i2	√		0.0109	0.7855	25.42	42.14	2.85539	15.2507	13.95	0.1719	0.242	0.619854	0.526534
MAR	Kane Megamullion	Dick et al 2010	Kn180-27-2M	23.4049	-45.4136	Pl Harzb	Impregnated/ NR	i3	√		0.0099	0.7943	25.09	42.75	1.40671	14.9642	13.78	0.2044	0.2269	0.621432	0.533369
MAR	Kane Megamullion	Dick et al 2010	Kn180-27-2M	23.4049	-45.4136	Pl Harzb	Impregnated/ NR	i1	√		0.0089	0.7783	25.54	42.04	3.05657	15.0597	14.14	0.157	0.2194	0.625993	0.524768
MAR	Kane Megamullion	Dick et al 2010	Kn180-27-2M	23.4049	-45.4136	Pl Harzb	Impregnated/ NR	C	√		0.0003	0.7812	25.15	41.99	3.10021	14.7504	14.15	0.1299	0.2542	0.631002	0.528307
MAR	Kane Megamullion	Dick et al 2010	Kn180-27-2M	23.4049	-45.4136	Pl Harzb	Impregnated/ NR	R	√		0.0262	0.7995	24.71	43.17	1.93959	15.3247	13.68	0.1202	0.2522	0.614091	0.539595
MAR	Kane Megamullion	Dick et al 2010	Kn180-27-2V	23.4049	-45.4136	Pl Harzb	Impregnated/ NR	i2	√		0.0135	0.6703	28.64	39.1	2.5456	15.8094	13.97	0.1544	0.1848	0.61168	0.478038
MAR	Kane Megamullion	Dick et al 2010	Kn180-27-2V	23.4049	-45.4136	Pl Harzb	Impregnated/ NR	C	√		0	0.685	28.16	39.3	2.18715	15.432	13.96	0.1545	0.1694	0.617235	0.48353
MAR	Kane Megamullion	Dick et al 2010	Kn180-27-2V	23.4049	-45.4136	Pl Harzb	Impregnated/ NR	i1	√		0	0.7164	28.93	39.43	2.3414	15.5832	14.28	0.1353	0.1958	0.620281	0.477621
MAR	Kane Megamullion	Dick et al 2010	Kn180-27-2V	23.4049	-45.4136	Pl Harzb	Impregnated/ NR	R	√		0.0005	0.6351	28.2	39.16	3.04496	15.3801	14.17	0.0971	0.1616	0.621549	0.482285
MAR	Kane Megamullion	Dick et al 2010	Kn180-27-2V	23.4049	-45.4136	Pl Harzb	Impregnated/ NR	i4	√		0.0019	0.6612	28.21	39.83	2.93971	15.4348	14.29	0.1395	0.1787	0.622696	0.486433
MAR	Kane Megamullion	Dick et al 2010	Kn180-27-2V	23.4049	-45.4136	Pl Harzb	Impregnated/ NR	i3	√		0.0039	0.7113	27.9	39.47	2.46401	15.0629	14.2	0.1407	0.2019	0.626934	0.486925
MAR	Kane Megamullion	Dick et al 2010	Kn180-27-3	23.4049	-45.4136	Poikilitic Dunite	Impregnated/ NR	C	√		0.0823	0.8261	24.18	41.54	3.7009	17.1199	12.6	0.1701	0.2503	0.567469	0.535417
MAR	Kane Megamullion	Dick et al 2010	Kn180-27-3	23.4049	-45.4136	Poikilitic Dunite	Impregnated/ NR	i1	√		0.0067	0.8606	24.36	41.76	4.26665	17.2308	12.76	0.1497	0.2471	0.56898	0.534886
MAR	Kane Megamullion	Dick et al 2010	Kn180-27-3	23.4049	-45.4136	Poikilitic Dunite	Impregnated/ NR	R	√		0.0304	0.7445	25.73	40.84	2.96102	17.0456	12.73	0.1578	0.2745	0.571051	0.51569
MAR	Kane Megamullion	Dick et al 2010	Kn180-27-3	23.4049	-45.4136	Poikilitic Dunite	Impregnated/ NR	i2	√		0.02	0.8459	24.28	40.97	4.16931	16.9084	12.66	0.2052	0.2383	0.571681	0.530951
MAR	Kane Megamullion	Dick et al 2010	Kn180-27-3	23.4049	-45.4136	Poikilitic Dunite	Impregnated/ NR	i4	√		0.02	0.7608	25.24	40.91	3.37596	16.8923	12.76	0.1269	0.2822	0.57384	0.520918
MAR	Kane Megamullion	Dick et al 2010	Kn180-27-33	23.4049	-45.4136	Poikilitic Dunite	Impregnated/ NR	i4	√		0.0246	0.8887	24.42	39.35	4.07953	20.3492	10.37	0.1847	0.2798	0.476006	0.519457
MAR	Kane Megamullion	Dick et al 2010	Kn180-27-33	23.4049	-45.4136	Poikilitic Dunite	Impregnated/ NR	R	√		0.0779	0.9824	24.96	38.37	4.64493	20.2904	10.69	0.1468	0.2723	0.484314	0.507694
MAR	Kane Megamullion	Dick et al 2010	Kn180-27-33	23.4049	-45.4136	Poikilitic Dunite	Impregnated/ NR	i2	√		0	1.1365	24.4	39.1	4.12983	19.6839	10.88	0.1981	0.2768	0.4963	0.518071
MAR	Kane Megamullion	Dick et al 2010	Kn180-27-33	23.4049	-45.4136	Poikilitic Dunite	Impregnated/ NR	i3	√		0.0171	0.8428	24.33	38.6	5.4122	19.34	10.97	0.1092	0.3417	0.502765	0.515574
MAR	Kane Megamullion	Dick et al 2010	Kn180-27-33	23.4049	-45.4136	Poikilitic Dunite	Impregnated/ NR	i1	√		0.0012	0.905	24.87	38.96	4.92527	19.5082	11.11	0.1416	0.2981	0.503772	0.51241
MAR	Kane Megamullion	Dick et al 2010	Kn180-27-33	23.4049	-45.4136	Poikilitic Dunite	Impregnated/ NR	C	√		0.0025	1.1439	24.95	38.51	4.56794	19.3997	11.27	0.1227	0.2787	0.508739	0.508704
MAR	Kane Megamullion	Dick et al 2010	Kn180-27-37M	23.4049	-45.4136	Pl Harzb/Troctolite Vein	Impregnated/ NR	Sp1-i3		√	0	1.5883	23.81	40.44	3.40018	19.9805	11.1	0.1547	0.2983	0.497566	0.510806
MAR	Kane Megamullion	Dick et al 2010	Kn180-27-37M	23.4049	-45.4136	Pl Harzb/Troctolite Vein	Impregnated/ NR	Sp1-R		√	0	2.4936	23.32	39.63	2.73105	20.0526	11.33	0.0581	0.3402	0.501793	0.514731
MAR	Kane Megamullion	Dick et al 2010	Kn180-27-37M	23.4049	-45.4136	Pl Harzb/Troctolite Vein	Impregnated/ NR	Sp1-C		√	0.0038	1.5568	23.7	39.95	4.51926	19.0035	11.71	0.1785	0.2905	0.523456	0.50201
MAR	Kane Megamullion	Dick et al 2010	Kn180-27-37M	23.4049	-45.4136	Pl Harzb/Troctolite Vein	Impregnated/ NR	Sp1-i4		√	0	2.3199	22.79	40.05	2.63701	19.4072	11.42	0.1597	0.2959	0.511947	0.523309
MAR	Kane Megamullion	Dick et al 2010	Kn180-27-37M	23.4049	-45.4136	Pl Harzb/Troctolite Vein	Impregnated/ NR	Sp1-i2		√	0	1.7955	23.64	40.09	3.47515	19.323	11.55	0.1209	0.3299	0.51586	0.509811
MAR	Kane Megamullion	Dick et al 2010	Kn180-27-37M	23.4049	-45.4136	Pl Harzb/Troctolite Vein	Impregnated/ NR	Sp1-i1		√	0.0016	1.4021	23.85	40.09	4.73303	18.7812	11.85	0.1584	0.2954	0.529353	0.500205
MAR	Kane Megamullion	Dick et al 2010	Kn180-27-37V	23.4049	-45.4136	Pl Harzb/Troctolite Vein	Impregnated/ NR	Sp2-i2		√	0.0011	3.8	21.55	41.32	1.17081	20.9365	11.55	0.1093	0.3199	0.495817	0.554198
MAR	Kane Megamullion	Dick et al 2010	Kn180-27-37V	23.4049	-45.4136	Pl Harzb/Troctolite Vein	Impregnated/ NR	Sp2-i3		√	0	2.0893	22.87	41.24	2.54645	19.5287	11.49	0.12	0.297	0.511915	0.530382
MAR	Kane Megamullion	Dick et al 2010	Kn180-27-37V	23.4049	-45.4136	Pl Harzb/Troctolite Vein	Impregnated/ NR	Sp2-i1		√	0	2.6457	21.97	41.83	2.5313	19.8123	11.69	0.1337	0.2784	0.512624	0.543323
MAR	Kane Megamullion	Dick et al 2010	Kn180-27-37V	23.4049	-45.4136	Pl Harzb/Troctolite Vein	Impregnated/ NR	Sp2-i4		√	0.0167	1.7933	23.22	41.81	2.98272	19.2961	11.78	0.0658	0.2894	0.521131	0.52749
MAR	Kane Megamullion	Dick et al 2010	Kn180-27-37V	23.4049	-45.4136	Pl Harzb/Troctolite Vein	Impregnated/ NR	Sp2-C		√	0	1.4088	23.03	41.98	3.63945	18.6852	11.81	0.1258	0.2775	0.529787	0.526236
MAR	Kane Megamullion	Dick et al 2010	Kn180-27-37V	23.4049	-45.4136	Pl Harzb/Troctolite Vein	Impregnated/ NR	Sp2-R		√	0	1.5074	24.16	41.09	3.21048	18.8412	11.94	0.1094	0.2898	0.530443	0.512599
MAR	Kane Megamullion	Dick et al 2010	Kn180-27-38M	23.4049	-45.4136	Poikilitic Dunite	Impregnated/ NR	R	√		0.0344	1.266	22.88	38.06	6.55622	22.4206	9.25	0.1574	0.358	0.423778	0.527392
MAR	Kane Megamullion	Dick et al 2010	Kn180-27-38M	23.4049	-45.4136	Poikilitic Dunite	Impregnated/ NR	i4	√		0.0257	1.2603	23.02	38.95	5.96148	21.9058	9.71	0.1306	0.3001	0.441391	0.53163
MAR	Kane Megamullion	Dick et al 2010	Kn180-27-38M	23.4049	-45.4136	Poikilitic Dunite	Impregnated/ NR	i3	√		0.0185	1.239	23.36	39.59	4.98113	21.5379	9.93	0.1413	0.3109	0.451112	0.532038
MAR	Kane Megamullion	Dick et al 2010	Kn180-27-38M	23.4049	-45.4136	Poikilitic Dunite	Impregnated/ NR	i2	√		0.0705	1.2943	23.45	39.53	5.20724	20.9245	10.47	0.1361	0.3159	0.471449	0.530703
[truncated: 2,252 more rows]
